# Supplementary material for: Transcriptomics identifies STAT3 as a key regulator of hippocampal gene expression and anhedonia during withdrawal from chronic alcohol exposure
Source: Transl Psychiatry. 2021 May 20;11:298. doi: 10.1038/s41398-021-01421-8 (PMC8170676; doi:10.1038/s41398-021-01421-8)
Supplement: Supplementary file 2 — Supplementary Table S1 [file 41398_2021_1421_MOESM2_ESM.xlsx]

## Sheet: Results_HIP_12sep16
ENTREZID	gene	product	gbkey	AveExpr	F	P.Value	adj.P.Val	FC.EvsC	raw.P.Val.EvsC	adj.P.Val.EvsC	FC.WvsC	raw.P.Val.WvsC	adj.P.Val.WvsC	FC.WvsE	raw.P.Val.WvsE	adj.P.Val.WvsE	seqnames	start	end	width	strand	source	model_evidence	ncrna_class	transcript_id	Note	exception	partial	start_range	end_range	anticodon	codons	GENENAME	BP	CC	MF	Pathway	module.m0.1	module.m0.3	kME.m0.3
313892	Fam179a	family with sequence similarity 179, member A, transcript variant X2	mRNA	1.83093	12.8419	0.000385165	0.0416802	1.42722	0.00169109	0.154743	1.51547	0.000211479	0.0302003	1.06183	0.55767	0.8108	NC_005105.4	23416161	23416386	226	-	Gnomon	NA	NA	XM_002729599.5	NA	NA	NA	NA	NA	NA	NA	family with sequence similarity 179, member A	NA	NA	NA	NA	0	0	0
368002	Baz1b	bromodomain adjacent to zinc finger domain, 1B	mRNA	7.85672	12.52	0.00043874	0.0420587	-1.0889	0.00200132	0.155622	-1.10809	0.00023137	0.0302003	-1.01762	0.489545	0.768795	NC_005111.4	24536458	24536851	394	-	BestRefSeq	NA	NA	NM_001191916.1	NA	NA	NA	NA	NA	NA	NA	bromodomain adjacent to zinc finger domain, 1B	GO:0003007 heart morphogenesis; GO:0003007 heart morphogenesis; GO:0006302 double-strand break repair; GO:0006302 double-strand break repair; GO:0006333 chromatin assembly or disassembly; GO:0006333 chromatin assembly or disassembly; GO:0006338 chromatin remodeling; GO:0006355 regulation of transcription, DNA-templated; GO:0006974 cellular response to DNA damage stimulus; GO:0008150 biological_pr…	GO:0000793 condensed chromosome; GO:0000793 condensed chromosome; GO:0005575 cellular_component; GO:0005634 nucleus; GO:0005721 pericentric heterochromatin; GO:0005721 pericentric heterochromatin; GO:0043596 nuclear replication fork; GO:0043596 nuclear replication fork	GO:0003674 molecular_function; GO:0003682 chromatin binding; GO:0003682 chromatin binding; GO:0004713 protein tyrosine kinase activity; GO:0004713 protein tyrosine kinase activity; GO:0008270 zinc ion binding; GO:0035173 histone kinase activity; GO:0035173 histone kinase activity; GO:0042393 histone binding; GO:0070577 lysine-acetylated histone binding; GO:0070577 lysine-acetylated histone bindin…	NA	0	0	0
304103	Olig2	oligodendrocyte lineage transcription factor 2	mRNA	5.35959	13.8465	0.000259682	0.0375569	-1.02219	0.628146	0.8903	1.20581	0.000262817	0.0307208	1.23256	0.000303495	0.0513899	NC_005110.4	31389514	31389760	247	+	BestRefSeq	NA	NA	NM_001100557.1	NA	NA	NA	NA	NA	NA	NA	oligodendrocyte lineage transcription factor 2	GO:0000122 negative regulation of transcription from RNA polymerase II promoter; GO:0000122 negative regulation of transcription from RNA polymerase II promoter; GO:0006355 regulation of transcription, DNA-templated; GO:0007399 nervous system development; GO:0021522 spinal cord motor neuron differentiation; GO:0021522 spinal cord motor neuron differentiation; GO:0021529 spinal cord oligodendrocyt…	GO:0005634 nucleus; GO:0005634 nucleus; GO:0005737 cytoplasm; GO:0005737 cytoplasm	GO:0003700 transcription factor activity, sequence-specific DNA binding; GO:0003705 transcription factor activity, RNA polymerase II distal enhancer sequence-specific binding; GO:0003705 transcription factor activity, RNA polymerase II distal enhancer sequence-specific binding; GO:0005515 protein binding; GO:0042803 protein homodimerization activity; GO:0042803 protein homodimerization activity; …	NA	0	0	0
108350210	LOC108350210	uncharacterized LOC108350210	ncRNA	3.12977	10.6451	0.000976759	0.0528338	-1.24574	0.00265959	0.168961	-1.27806	0.000615401	0.0433839	-1.02595	0.702276	0.885876	NC_005101.4	40970274	40970497	224	-	Gnomon	NA	lncRNA	XR_001836982.1	NA	NA	NA	NA	NA	NA	NA	NA	NA	NA	NA	NA	0	0	0
25147	Cyp19a1	cytochrome P450, family 19, subfamily a, polypeptide 1	mRNA	-0.565687	8.1065	0.00330092	0.0836992	-1.40466	0.0566512	0.429099	-1.94454	0.000899079	0.0487685	-1.38435	0.088694	0.382638	NC_005107.4	58772071	58772408	338	-	BestRefSeq	NA	NA	NM_017085.2	The RefSeq transcript has 1 substitution compared to this genomic sequence	annotated by transcript or proteomic data	NA	NA	NA	NA	NA	cytochrome P450, family 19, subfamily a, polypeptide 1	GO:0001553 luteinization; GO:0002677 negative regulation of chronic inflammatory response; GO:0002677 negative regulation of chronic inflammatory response; GO:0006703 estrogen biosynthetic process; GO:0008206 bile acid metabolic process; GO:0008207 C21-steroid hormone metabolic process; GO:0008209 androgen metabolic process; GO:0008209 androgen metabolic process; GO:0008209 androgen metabolic pro…	GO:0005737 cytoplasm; GO:0005783 endoplasmic reticulum; GO:0005783 endoplasmic reticulum; GO:0005783 endoplasmic reticulum; GO:0005829 cytosol; GO:0008021 synaptic vesicle; GO:0016020 membrane; GO:0043025 neuronal cell body; GO:0043195 terminal bouton; GO:0043197 dendritic spine; GO:0043679 axon terminus; GO:0045202 synapse	GO:0005506 iron ion binding; GO:0016712 oxidoreductase activity, acting on paired donors, with incorporation or reduction of molecular oxygen, reduced flavin or flavoprotein as one donor, and incorporation of one atom of oxygen; GO:0016712 oxidoreductase activity, acting on paired donors, with incorporation or reduction of molecular oxygen, reduced flavin or flavoprotein as one donor, and incorpo…	00140 Steroid hormone biosynthesis; 01100 Metabolic pathways; 04913 Ovarian steroidogenesis	0	0	0
691984	Gpc6	glypican 6, transcript variant X1	mRNA	3.46751	7.25893	0.00516732	0.0989842	1.08221	0.146602	0.572993	1.19849	0.00137153	0.0594481	1.10744	0.0761108	0.357989	NC_005114.4	102164091	102165226	1136	+	Gnomon	NA	NA	XM_003751533.4	NA	NA	NA	NA	NA	NA	NA	glypican 6	GO:0016477 cell migration; GO:0016477 cell migration	GO:0005578 proteinaceous extracellular matrix; GO:0005634 nucleus; GO:0005634 nucleus; GO:0005886 plasma membrane; GO:0031225 anchored component of membrane	GO:0043395 heparan sulfate proteoglycan binding	NA	0	0	0
108351910	LOC108351910	uncharacterized LOC108351910	ncRNA	0.911619	8.52672	0.00266543	0.0786684	-1.45407	0.00756658	0.233546	-1.56661	0.00137579	0.0594906	-1.0774	0.577036	0.824513	NC_005108.4	29657210	29657850	641	+	Gnomon	NA	lncRNA	XR_001839780.1	NA	NA	NA	NA	NA	NA	NA	NA	NA	NA	NA	NA	0	0	0
260319	Brs3	bombesin receptor subtype 3, transcript variant X1	mRNA	-1.42787	9.5374	0.00162711	0.065657	1.09558	0.697888	0.916455	-2.80233	0.00139929	0.0597549	-3.07016	0.000748781	0.064128	NC_005120.4	159484953	159485164	212	+	Gnomon	NA	NA	XM_006257677.3	NA	NA	NA	NA	NA	NA	NA	bombesin-like receptor 3	GO:0031989 bombesin receptor signaling pathway	GO:0005886 plasma membrane; GO:0016021 integral component of membrane; GO:0043005 neuron projection; GO:0043025 neuronal cell body	GO:0004946 bombesin receptor activity	04080 Neuroactive ligand-receptor interaction	0	0	0
361602	Me3	malic enzyme 3, transcript variant X1	mRNA	6.14889	7.16817	0.00542899	0.100489	-1.06509	0.27444	0.69643	-1.22089	0.00153521	0.0616177	-1.14628	0.0336024	0.26025	NC_005100.4	153861535	153861627	93	+	Gnomon	NA	NA	XM_006229666.2	NA	NA	NA	NA	NA	NA	NA	malic enzyme 3, NADP(+)-dependent, mitochondrial	GO:0006090 pyruvate metabolic process; GO:0006090 pyruvate metabolic process; GO:0006108 malate metabolic process; GO:0006108 malate metabolic process; GO:0055114 oxidation-reduction process; GO:0055114 oxidation-reduction process	GO:0005739 mitochondrion; GO:0005739 mitochondrion	GO:0004470 malic enzyme activity; GO:0004471 malate dehydrogenase (decarboxylating) (NAD+) activity; GO:0004473 malate dehydrogenase (decarboxylating) (NADP+) activity; GO:0004473 malate dehydrogenase (decarboxylating) (NADP+) activity; GO:0046872 metal ion binding; GO:0051287 NAD binding	00620 Pyruvate metabolism; 01100 Metabolic pathways; 01200 Carbon metabolism	0	0	0
290802	Ubxn8	UBX domain protein 8	mRNA	4.32515	7.97347	0.00353607	0.0865764	-1.09016	0.0125744	0.277041	-1.115	0.00154611	0.0617012	-1.02279	0.498276	0.774117	NC_005115.4	62251243	62252744	1502	+	BestRefSeq	NA	NA	NM_001106086.1	The RefSeq transcript has 5 substitutions compared to this genomic sequence	annotated by transcript or proteomic data	NA	NA	NA	NA	NA	UBX domain protein 8	GO:0030433 ER-associated ubiquitin-dependent protein catabolic process; GO:0030433 ER-associated ubiquitin-dependent protein catabolic process	GO:0016021 integral component of membrane; GO:0030176 integral component of endoplasmic reticulum membrane	NA	NA	0	0	0
102547478	LOC102547478	uncharacterized LOC102547478, transcript variant X2	ncRNA	-1.92593	7.18189	0.00538849	0.100338	-1.22909	0.351673	0.752283	-2.32223	0.00161243	0.0625567	-1.88939	0.0163914	0.193472	NC_005106.4	144725178	144725659	482	+	Gnomon	NA	lncRNA	XR_593736.1	NA	NA	NA	NA	NA	NA	NA	uncharacterized LOC102547478	NA	NA	NA	NA	0	0	0
171057	Cbwd1	COBW domain containing 1, transcript variant X3	mRNA	3.79135	8.1612	0.00320934	0.0832859	-1.1311	0.00736574	0.230488	-1.14912	0.00182402	0.065383	-1.01592	0.714945	0.892129	NC_005100.4	242861556	242861792	237	-	Gnomon	NA	NA	XM_006231193.3	NA	NA	NA	NA	NA	NA	NA	COBW domain containing 1	NA	NA	GO:0005524 ATP binding	NA	0	0	0
100912012	Clec3b	C-type lectin domain family 3, member B	mRNA	0.734469	6.82716	0.00655309	0.107459	-1.32462	0.0870521	0.491598	-1.76045	0.00181872	0.065383	-1.32903	0.107125	0.413386	NC_005107.4	132241016	132241349	334	+	Gnomon	NA	NA	XM_003750609.4	NA	NA	NA	NA	NA	NA	NA	C-type lectin domain family 3, member B	GO:0001501 skeletal system development; GO:0001501 skeletal system development; GO:0001503 ossification; GO:0001503 ossification; GO:0010756 positive regulation of plasminogen activation; GO:0010756 positive regulation of plasminogen activation; GO:0030282 bone mineralization; GO:0030282 bone mineralization; GO:0071310 cellular response to organic substance; GO:0071560 cellular response to transf…	GO:0001652 granular component; GO:0001652 granular component; GO:0005615 extracellular space; GO:0005615 extracellular space; GO:0005737 cytoplasm; GO:0005737 cytoplasm; GO:0070062 extracellular exosome; GO:0070062 extracellular exosome	GO:0005509 calcium ion binding; GO:0005509 calcium ion binding; GO:0008201 heparin binding; GO:0008201 heparin binding; GO:0036143 kringle domain binding; GO:0036143 kringle domain binding	NA	0	0	0
79463	Timm22	translocase of inner mitochondrial membrane 22 homolog (yeast)	mRNA	4.52283	6.58102	0.00752604	0.113137	-1.06317	0.242688	0.670691	-1.19026	0.00209939	0.0695885	-1.11953	0.0501811	0.303875	NC_005109.4	64556064	64556307	244	+	BestRefSeq	NA	NA	NM_032618.1	NA	NA	NA	NA	NA	NA	NA	translocase of inner mitochondrial membrane 22 homolog (yeast)	GO:0045039 protein import into mitochondrial inner membrane	GO:0005739 mitochondrion; GO:0016021 integral component of membrane; GO:0042721 mitochondrial inner membrane protein insertion complex	GO:0015266 protein channel activity; GO:0030943 mitochondrion targeting sequence binding	NA	0	0	0
24218	Atp7b	ATPase copper transporting beta	mRNA	3.08648	6.55497	0.00763811	0.113137	-1.11627	0.102825	0.515519	-1.24423	0.00211493	0.0695935	-1.11463	0.125962	0.443876	NC_005115.4	74865516	74865567	52	+	BestRefSeq	NA	NA	NM_012511.2	NA	NA	NA	NA	NA	NA	NA	ATPase copper transporting beta	GO:0006825 copper ion transport; GO:0006878 cellular copper ion homeostasis; GO:0006878 cellular copper ion homeostasis; GO:0006878 cellular copper ion homeostasis; GO:0006882 cellular zinc ion homeostasis; GO:0006882 cellular zinc ion homeostasis; GO:0007595 lactation; GO:0007595 lactation; GO:0007595 lactation; GO:0007623 circadian rhythm; GO:0010043 response to zinc ion; GO:0015677 copper ion …	GO:0005770 late endosome; GO:0005770 late endosome; GO:0005802 trans-Golgi network; GO:0005802 trans-Golgi network; GO:0005802 trans-Golgi network; GO:0005886 plasma membrane; GO:0005887 integral component of plasma membrane; GO:0005923 bicellular tight junction; GO:0016020 membrane; GO:0016021 integral component of membrane; GO:0016023 cytoplasmic, membrane-bounded vesicle; GO:0016023 cytoplasmi…	GO:0000166 nucleotide binding; GO:0004008 copper-exporting ATPase activity; GO:0004008 copper-exporting ATPase activity; GO:0004008 copper-exporting ATPase activity; GO:0005375 copper ion transmembrane transporter activity; GO:0005507 copper ion binding; GO:0005507 copper ion binding; GO:0005507 copper ion binding; GO:0005524 ATP binding; GO:0005524 ATP binding; GO:0008270 zinc ion binding; GO:00…	01524 Platinum drug resistance	0	0	0
83580	Thbd	thrombomodulin	mRNA	2.66247	7.10091	0.00563245	0.101465	1.17012	0.019934	0.307768	1.22393	0.00230346	0.0721987	1.04599	0.491706	0.769986	NC_005102.4	142748673	142752325	3653	-	BestRefSeq	NA	NA	NM_031771.2	NA	NA	NA	NA	NA	NA	NA	thrombomodulin	GO:0007165 signal transduction; GO:0007565 female pregnancy; GO:0007565 female pregnancy; GO:0010165 response to X-ray; GO:0030195 negative regulation of blood coagulation; GO:0032496 response to lipopolysaccharide; GO:0051591 response to cAMP	GO:0005615 extracellular space; GO:0005774 vacuolar membrane; GO:0005886 plasma membrane; GO:0005887 integral component of plasma membrane; GO:0009986 cell surface; GO:0009986 cell surface; GO:0016327 apicolateral plasma membrane	GO:0003674 molecular_function; GO:0004888 transmembrane signaling receptor activity; GO:0005509 calcium ion binding	04610 Complement and coagulation cascades; 04933 AGE-RAGE signaling pathway in diabetic complications	0	0	0
295703	Serping1	serpin family G member 1, transcript variant X1	mRNA	3.58617	6.2323	0.00919244	0.121755	1.15426	0.0873993	0.491598	1.2888	0.00265458	0.0769532	1.11656	0.198006	0.533265	NC_005102.4	72171005	72171109	105	-	Gnomon	NA	NA	XM_006234447.2	NA	NA	NA	NA	NA	NA	NA	serpin peptidase inhibitor, clade G (C1 inhibitor), member 1	GO:0001869 negative regulation of complement activation, lectin pathway; GO:0001869 negative regulation of complement activation, lectin pathway; GO:0006958 complement activation, classical pathway; GO:0007568 aging; GO:0007596 blood coagulation; GO:0008150 biological_process; GO:0010951 negative regulation of endopeptidase activity; GO:0010951 negative regulation of endopeptidase activity; GO:00…	GO:0005615 extracellular space; GO:0005615 extracellular space; GO:0070062 extracellular exosome; GO:0070062 extracellular exosome; GO:0072562 blood microparticle; GO:0072562 blood microparticle	GO:0001848 complement binding; GO:0003674 molecular_function; GO:0004867 serine-type endopeptidase inhibitor activity; GO:0004867 serine-type endopeptidase inhibitor activity; GO:0004867 serine-type endopeptidase inhibitor activity	04610 Complement and coagulation cascades; 05133 Pertussis	0	0	0
25654	Col11a1	collagen type XI alpha 1 chain, transcript variant X1	mRNA	5.46347	7.95581	0.00356868	0.086905	1.23306	0.00516695	0.205273	1.23948	0.00277195	0.0775949	1.00521	0.940793	0.982482	NC_005101.4	216863423	216863882	460	+	Gnomon	NA	NA	XM_017590650.1	NA	NA	NA	NA	NA	NA	NA	collagen, type XI, alpha 1	GO:0001502 cartilage condensation; GO:0001502 cartilage condensation; GO:0001503 ossification; GO:0002063 chondrocyte development; GO:0002063 chondrocyte development; GO:0003007 heart morphogenesis; GO:0006029 proteoglycan metabolic process; GO:0006029 proteoglycan metabolic process; GO:0007601 visual perception; GO:0007601 visual perception; GO:0007605 sensory perception of sound; GO:0030199 col…	GO:0005578 proteinaceous extracellular matrix; GO:0005578 proteinaceous extracellular matrix; GO:0005581 collagen trimer; GO:0005581 collagen trimer; GO:0005592 collagen type XI trimer; GO:0031012 extracellular matrix	GO:0005201 extracellular matrix structural constituent; GO:0046872 metal ion binding	04974 Protein digestion and absorption	0	0	0
309070	Uros	uroporphyrinogen III synthase, transcript variant X3	mRNA	3.55545	6.0659	0.0101298	0.125716	-1.0732	0.166141	0.595311	-1.17469	0.00279955	0.0775949	-1.09457	0.0977362	0.396592	NC_005100.4	205777894	205778170	277	-	Gnomon	NA	NA	XM_017589229.1	NA	NA	NA	NA	NA	NA	NA	uroporphyrinogen III synthase	GO:0006779 porphyrin-containing compound biosynthetic process; GO:0006780 uroporphyrinogen III biosynthetic process; GO:0006780 uroporphyrinogen III biosynthetic process; GO:0006783 heme biosynthetic process; GO:0046677 response to antibiotic; GO:0071243 cellular response to arsenic-containing substance; GO:0071418 cellular response to amine stimulus	GO:0005739 mitochondrion; GO:0005739 mitochondrion; GO:0005829 cytosol	GO:0004852 uroporphyrinogen-III synthase activity; GO:0004852 uroporphyrinogen-III synthase activity; GO:0048037 cofactor binding	00860 Porphyrin and chlorophyll metabolism; 01100 Metabolic pathways	0	0	0
266792	Zscan26	zinc finger and SCAN domain containing 26, transcript variant X9	mRNA	6.64352	5.97364	0.0106952	0.128526	-1.04169	0.130663	0.554377	-1.08769	0.00299729	0.0790072	-1.04416	0.130043	0.449751	NC_005116.4	45188221	45188398	178	+	Gnomon	NA	NA	XM_017600791.1	NA	NA	NA	NA	NA	NA	NA	zinc finger and SCAN domain containing 26	GO:0006351 transcription, DNA-templated; GO:0006355 regulation of transcription, DNA-templated	GO:0005634 nucleus; GO:0005654 nucleoplasm; GO:0005737 cytoplasm	GO:0003700 transcription factor activity, sequence-specific DNA binding; GO:0043565 sequence-specific DNA binding; GO:0046872 metal ion binding	NA	0	0	0
108353313	LOC108353313	uncharacterized LOC108353313	ncRNA	-2.97282	6.06344	0.0101444	0.125716	-1.34651	0.351247	0.752113	-3.20873	0.00303918	0.0790072	-2.38299	0.0246131	0.228922	NC_024475.1	617171	617259	89	+	Gnomon	NA	lncRNA	XR_001842838.1	NA	NA	NA	NA	NA	NA	NA	NA	NA	NA	NA	NA	0	0	0
315764	Plekho2	pleckstrin homology domain containing O2, transcript variant X1	mRNA	4.05159	7.57382	0.00436283	0.0913824	-1.01332	0.775955	0.941049	1.15256	0.00322979	0.0807273	1.16791	0.00446181	0.121493	NC_005107.4	71118817	71118966	150	-	Gnomon	NA	NA	XM_236354.6	NA	NA	NA	NA	NA	NA	NA	pleckstrin homology domain containing O2	NA	NA	NA	NA	0	0	0
307926	Ccsap	centriole, cilia and spindle-associated protein, transcript variant X2	mRNA	6.40915	5.80946	0.0117906	0.134759	1.06087	0.177925	0.607846	1.14438	0.00329211	0.0809904	1.07872	0.105211	0.410414	NC_005118.4	56633491	56634031	541	-	Gnomon	NA	NA	XM_006255811.3	NA	NA	NA	NA	NA	NA	NA	centriole, cilia and spindle-associated protein	GO:1901673 regulation of mitotic spindle assembly; GO:1990755 mitotic spindle microtubule depolymerization	GO:0005813 centrosome; GO:0005814 centriole; GO:0005814 centriole; GO:0005819 spindle; GO:0005819 spindle; GO:0005929 cilium; GO:0005930 axoneme; GO:0005930 axoneme; GO:0030424 axon; GO:0030424 axon; GO:0035869 ciliary transition zone; GO:0035869 ciliary transition zone; GO:0036064 ciliary basal body; GO:0036064 ciliary basal body; GO:0061673 mitotic spindle astral microtubule; GO:0072686 mitotic…	GO:0008017 microtubule binding	NA	0	0	0
114032	Kcnh4	potassium voltage-gated channel subfamily H member 4, transcript variant X1	mRNA	3.04583	5.8209	0.0117103	0.134515	1.11969	0.25285	0.681312	1.3405	0.0033291	0.0811781	1.19721	0.0859476	0.377226	NC_005109.4	88667172	88667447	276	-	Gnomon	NA	NA	XM_017596947.1	NA	NA	NA	NA	NA	NA	NA	potassium voltage-gated channel subfamily H member 4	GO:0000160 phosphorelay signal transduction system; GO:0023014 signal transduction by protein phosphorylation; GO:0034765 regulation of ion transmembrane transport; GO:0042391 regulation of membrane potential; GO:0071805 potassium ion transmembrane transport	GO:0005622 intracellular; GO:0016021 integral component of membrane	GO:0000155 phosphorelay sensor kinase activity; GO:0005249 voltage-gated potassium channel activity; GO:0005249 voltage-gated potassium channel activity	NA	0	0	0
289595	Nfxl1	nuclear transcription factor, X-box binding-like 1	mRNA	5.14225	6.5718	0.00756548	0.113137	-1.10131	0.0204031	0.309082	-1.12809	0.00337736	0.0813711	-1.02432	0.553602	0.808877	NC_005113.4	38192462	38192574	113	+	BestRefSeq	NA	NA	NM_001170438.2	NA	NA	NA	NA	NA	NA	NA	nuclear transcription factor, X-box binding-like 1	GO:0000122 negative regulation of transcription from RNA polymerase II promoter; GO:0006366 transcription from RNA polymerase II promoter	GO:0005634 nucleus; GO:0016020 membrane; GO:0016021 integral component of membrane	GO:0000977 RNA polymerase II regulatory region sequence-specific DNA binding; GO:0001078 transcriptional repressor activity, RNA polymerase II core promoter proximal region sequence-specific binding; GO:0008270 zinc ion binding	NA	0	0	0
360560	RGD1304728	similar to 4933427D14Rik protein, transcript variant X6	mRNA	5.71115	5.72874	0.0123746	0.138056	-1.05111	0.114228	0.532397	-1.10001	0.00356984	0.0838889	-1.04652	0.168145	0.500278	NC_005109.4	58776455	58776718	264	-	Gnomon	NA	NA	XM_006246849.3	NA	NA	NA	NA	NA	NA	NA	similar to 4933427D14Rik protein	GO:0007099 centriole replication; GO:0071539 protein localization to centrosome	GO:0005737 cytoplasm; GO:0005737 cytoplasm; GO:0005813 centrosome; GO:0005813 centrosome; GO:0034451 centriolar satellite	NA	NA	0	0	0
84424	Tle3	transducin-like enhancer of split 3, transcript variant X3	mRNA	5.46712	5.73367	0.0123381	0.137818	1.06926	0.0753398	0.46843	1.11694	0.00383516	0.0870745	1.0446	0.256743	0.591816	NC_005107.4	66296509	66297640	1132	+	Gnomon	NA	NA	XM_006243212.3	NA	NA	NA	NA	NA	NA	NA	transducin-like enhancer of split 3	GO:0006351 transcription, DNA-templated; GO:0006355 regulation of transcription, DNA-templated; GO:0016055 Wnt signaling pathway	GO:0005634 nucleus	GO:0005515 protein binding	NA	0	0	0
171112	Wfdc1	WAP four-disulfide core domain 1, transcript variant X1	mRNA	3.93308	12.4199	0.000457053	0.0422494	1.14984	0.0572386	0.430767	-1.25468	0.00412491	0.09017	-1.44268	0.000122738	0.0419384	NC_005118.4	52313771	52314197	427	+	Gnomon	NA	NA	XM_006255705.2	NA	NA	NA	NA	NA	NA	NA	WAP four-disulfide core domain 1	GO:0001558 regulation of cell growth; GO:0010951 negative regulation of endopeptidase activity; GO:0032355 response to estradiol; GO:0042493 response to drug; GO:0050680 negative regulation of epithelial cell proliferation; GO:0050728 negative regulation of inflammatory response; GO:0050728 negative regulation of inflammatory response; GO:0061045 negative regulation of wound healing; GO:0061045 n…	GO:0005615 extracellular space	GO:0003674 molecular_function; GO:0004867 serine-type endopeptidase inhibitor activity	NA	0	0	0
103693194	LOC103693194	uncharacterized LOC103693194	ncRNA	-0.586273	5.55237	0.0137665	0.144608	-1.14312	0.346578	0.748096	-1.57226	0.00413076	0.09017	-1.3754	0.047292	0.295869	NC_005108.4	10846069	10846432	364	-	Gnomon	NA	lncRNA	XR_594271.2	NA	NA	NA	NA	NA	NA	NA	uncharacterized LOC103693194	NA	NA	NA	NA	0	0	0
362018	Sypl2	synaptophysin-like 2	mRNA	1.10258	5.37604	0.015335	0.151247	1.19317	0.200952	0.633783	1.47701	0.00436389	0.0923742	1.23789	0.137511	0.460667	NC_005101.4	211017543	211017778	236	-	BestRefSeq	NA	NA	NM_001108563.1	NA	NA	NA	NA	NA	NA	NA	synaptophysin-like 2	GO:0006810 transport; GO:0006874 cellular calcium ion homeostasis; GO:0006874 cellular calcium ion homeostasis; GO:0021762 substantia nigra development; GO:0021762 substantia nigra development	GO:0030285 integral component of synaptic vesicle membrane	GO:0005215 transporter activity	NA	0	0	0
83612	Slc32a1	solute carrier family 32 member 1, transcript variant X1	mRNA	6.05144	5.37624	0.0153332	0.151247	1.03966	0.392004	0.777034	1.14386	0.00474314	0.0956974	1.10023	0.0557661	0.315339	NC_005102.4	155102980	155103625	646	+	Gnomon	NA	NA	XM_006235441.3	NA	NA	NA	NA	NA	NA	NA	solute carrier family 32 member 1	GO:0006836 neurotransmitter transport; GO:0007568 aging; GO:0015812 gamma-aminobutyric acid transport; GO:0015816 glycine transport; GO:0015816 glycine transport; GO:0021766 hippocampus development	GO:0008021 synaptic vesicle; GO:0016021 integral component of membrane; GO:0030425 dendrite; GO:0030659 cytoplasmic vesicle membrane; GO:0043005 neuron projection; GO:0043229 intracellular organelle; GO:0044292 dendrite terminus; GO:0044292 dendrite terminus; GO:0044306 neuron projection terminus; GO:0044316 cone cell pedicle; GO:0044316 cone cell pedicle; GO:0045202 synapse; GO:0048786 presynapt…	GO:0015187 glycine transmembrane transporter activity; GO:0015187 glycine transmembrane transporter activity; GO:0015495 gamma-aminobutyric acid:proton symporter activity; GO:0015495 gamma-aminobutyric acid:proton symporter activity	04721 Synaptic vesicle cycle; 04723 Retrograde endocannabinoid signaling; 04727 GABAergic synapse; 05032 Morphine addiction; 05033 Nicotine addiction	0	0	0
100363539	Mrpl33	mitochondrial ribosomal protein L33	mRNA	4.07728	5.65633	0.0129261	0.140119	-1.0152	0.681533	0.911317	-1.11634	0.00503429	0.099035	-1.09963	0.0234404	0.223994	NC_005105.4	26138393	26138498	106	-	Gnomon	NA	NA	XM_002729600.4	NA	NA	NA	NA	NA	NA	NA	mitochondrial ribosomal protein L33	GO:0006412 translation	GO:0005739 mitochondrion; GO:0005762 mitochondrial large ribosomal subunit	GO:0003735 structural constituent of ribosome	03010 Ribosome	0	0	0
299858	Lrp1	LDL receptor related protein 1, transcript variant X1	mRNA	9.42367	5.91553	0.0110693	0.130984	1.00582	0.844786	0.960761	1.09284	0.00505829	0.0993993	1.08651	0.0154216	0.188154	NC_005106.4	70926489	70927028	540	-	Gnomon	NA	NA	XM_008765393.1	NA	NA	NA	NA	NA	NA	NA	LDL receptor related protein 1	GO:0003279 cardiac septum development; GO:0006898 receptor-mediated endocytosis; GO:0007205 protein kinase C-activating G-protein coupled receptor signaling pathway; GO:0007568 aging; GO:0008203 cholesterol metabolic process; GO:0008283 cell proliferation; GO:0010875 positive regulation of cholesterol efflux; GO:0010977 negative regulation of neuron projection development; GO:0014912 negative reg…	GO:0005730 nucleolus; GO:0005730 nucleolus; GO:0005737 cytoplasm; GO:0005765 lysosomal membrane; GO:0005765 lysosomal membrane; GO:0005768 endosome; GO:0005887 integral component of plasma membrane; GO:0005925 focal adhesion; GO:0005925 focal adhesion; GO:0016020 membrane; GO:0016021 integral component of membrane; GO:0030136 clathrin-coated vesicle; GO:0030425 dendrite; GO:0043025 neuronal cell …	GO:0002020 protease binding; GO:0005509 calcium ion binding; GO:0005509 calcium ion binding; GO:0005515 protein binding; GO:0032403 protein complex binding; GO:0032403 protein complex binding; GO:0034185 apolipoprotein binding; GO:0034185 apolipoprotein binding; GO:0044822 poly(A) RNA binding; GO:0044822 poly(A) RNA binding	05010 Alzheimer's disease; 05144 Malaria	0	0	0
102554253	LOC102554253	uncharacterized LOC102554253	ncRNA	3.03055	5.30465	0.016026	0.153548	1.0861	0.428862	0.799185	1.34192	0.00508423	0.0996705	1.23554	0.0605706	0.32622	NC_005103.4	6673403	6674887	1485	-	Gnomon	NA	lncRNA	XR_353044.3	NA	NA	NA	NA	NA	NA	NA	uncharacterized LOC102554253	NA	NA	NA	NA	0	0	0
310257	Samd7	sterile alpha motif domain containing 7, transcript variant X6	mRNA	-0.764774	6.42099	0.00824477	0.115172	-1.80426	0.0125345	0.277041	-1.9023	0.00516712	0.100125	-1.05434	0.815986	0.935851	NC_005101.4	116262114	116262344	231	-	Gnomon	NA	NA	XM_017590840.1	NA	NA	NA	NA	NA	NA	NA	sterile alpha motif domain containing 7	NA	NA	NA	NA	0	0	0
498190	Ccdc60	coiled-coil domain containing 60, transcript variant X1	mRNA	-0.123787	5.02833	0.0190479	0.166033	1.21426	0.198278	0.630245	1.51548	0.00551231	0.103387	1.24807	0.158201	0.487607	NC_005111.4	46042422	46042941	520	+	Gnomon	NA	NA	XM_006249464.2	NA	NA	NA	NA	NA	NA	NA	coiled-coil domain containing 60	NA	NA	NA	NA	0	0	0
64023	Masp1	mannan-binding lectin serine peptidase 1, transcript variant X1	mRNA	4.90977	6.25275	0.00908406	0.120952	1.1804	0.0132125	0.279353	1.1938	0.00576546	0.105195	1.01135	0.860186	0.952794	NC_005110.4	80736424	80736770	347	+	Gnomon	NA	NA	XM_006248526.3	NA	NA	NA	NA	NA	NA	NA	mannan-binding lectin serine peptidase 1	GO:0001867 complement activation, lectin pathway; GO:0001867 complement activation, lectin pathway; GO:0001867 complement activation, lectin pathway; GO:0006508 proteolysis; GO:0006956 complement activation; GO:0045916 negative regulation of complement activation	GO:0005615 extracellular space; GO:0005615 extracellular space; GO:0005615 extracellular space	GO:0004252 serine-type endopeptidase activity; GO:0004252 serine-type endopeptidase activity; GO:0004252 serine-type endopeptidase activity; GO:0005509 calcium ion binding; GO:0005509 calcium ion binding; GO:0005509 calcium ion binding; GO:0005509 calcium ion binding; GO:0008233 peptidase activity; GO:0042803 protein homodimerization activity; GO:0042803 protein homodimerization activity; GO:0048…	04610 Complement and coagulation cascades; 05150 Staphylococcus aureus infection	0	0	0
25702	Pnlip	pancreatic lipase	mRNA	1.69071	6.73093	0.00691568	0.109473	-1.46011	0.00759716	0.23365	-1.43217	0.00588237	0.106258	1.01951	0.88381	0.962582	NC_005100.4	279798187	279798214	28	+	BestRefSeq	NA	NA	NM_013161.2	The RefSeq transcript has 6 substitutions, 1 non-frameshifting indel compared to this genomic sequence	annotated by transcript or proteomic data	NA	NA	NA	NA	NA	pancreatic lipase	GO:0006629 lipid metabolic process; GO:0009791 post-embryonic development; GO:0009791 post-embryonic development; GO:0016042 lipid catabolic process; GO:0030299 intestinal cholesterol absorption; GO:0030299 intestinal cholesterol absorption; GO:0033993 response to lipid; GO:0043434 response to peptide hormone; GO:0061365 positive regulation of triglyceride lipase activity; GO:0061365 positive reg…	GO:0005576 extracellular region; GO:0005615 extracellular space	GO:0004806 triglyceride lipase activity; GO:0004806 triglyceride lipase activity; GO:0004806 triglyceride lipase activity; GO:0016298 lipase activity; GO:0046872 metal ion binding	00561 Glycerolipid metabolism; 01100 Metabolic pathways; 04972 Pancreatic secretion; 04975 Fat digestion and absorption; 04977 Vitamin digestion and absorption	0	0	0
102552729	LOC102552729	zinc finger protein 709-like, transcript variant X1	mRNA	0.0585557	4.92905	0.020285	0.169679	-1.2464	0.130924	0.554963	-1.52148	0.00612093	0.108194	-1.2207	0.195935	0.531111	NC_005100.4	59438096	59438198	103	+	Gnomon	NA	NA	XM_017589904.1	NA	NA	NA	NA	NA	NA	NA	zinc finger protein 709-like	NA	NA	NA	NA	0	0	0
295549	Dnajb4	DnaJ heat shock protein family (Hsp40) member B4, transcript variant X2	mRNA	6.45199	6.6141	0.00738634	0.112933	-1.09903	0.00814515	0.239979	-1.09744	0.00616536	0.108416	1.00145	0.96579	0.990944	NC_005101.4	257425058	257425344	287	-	Gnomon	NA	NA	XM_006233488.1	NA	NA	NA	NA	NA	NA	NA	DnaJ heat shock protein family (Hsp40) member B4	GO:0006457 protein folding	GO:0005654 nucleoplasm; GO:0005654 nucleoplasm; GO:0005737 cytoplasm; GO:0005829 cytosol; GO:0005829 cytosol; GO:0005886 plasma membrane; GO:0005886 plasma membrane; GO:0070062 extracellular exosome; GO:0070062 extracellular exosome	GO:0051082 unfolded protein binding; GO:0051087 chaperone binding; GO:0051087 chaperone binding	NA	0	0	0
310960	Usp33	ubiquitin specific peptidase 33, transcript variant X1	mRNA	7.8789	5.03983	0.0189102	0.165354	-1.04254	0.523823	0.846668	-1.20733	0.00643124	0.109929	-1.15807	0.0445329	0.288985	NC_005101.4	257567179	257567288	110	+	Gnomon	NA	NA	XM_006233492.2	NA	NA	NA	NA	NA	NA	NA	ubiquitin specific peptidase 33	GO:0006511 ubiquitin-dependent protein catabolic process; GO:0007411 axon guidance; GO:0007411 axon guidance; GO:0008277 regulation of G-protein coupled receptor protein signaling pathway; GO:0008277 regulation of G-protein coupled receptor protein signaling pathway; GO:0009267 cellular response to starvation; GO:0009267 cellular response to starvation; GO:0010506 regulation of autophagy; GO:0010…	GO:0005654 nucleoplasm; GO:0005776 autophagosome; GO:0005776 autophagosome; GO:0005794 Golgi apparatus; GO:0005813 centrosome; GO:0005813 centrosome; GO:0005925 focal adhesion; GO:0044297 cell body; GO:0044297 cell body; GO:0045111 intermediate filament cytoskeleton; GO:0048471 perinuclear region of cytoplasm; GO:0048471 perinuclear region of cytoplasm	GO:0001664 G-protein coupled receptor binding; GO:0001664 G-protein coupled receptor binding; GO:0004197 cysteine-type endopeptidase activity; GO:0004197 cysteine-type endopeptidase activity; GO:0004843 thiol-dependent ubiquitin-specific protease activity; GO:0004843 thiol-dependent ubiquitin-specific protease activity; GO:0008270 zinc ion binding; GO:0008270 zinc ion binding; GO:0017160 Ral GTPa…	NA	0	0	0
308709	Synm	synemin, transcript variant X1	mRNA	6.50885	4.7934	0.0221226	0.174019	-1.04149	0.319258	0.728486	-1.12292	0.00664245	0.110071	-1.07819	0.0899912	0.384231	NC_005100.4	128721012	128722043	1032	-	Gnomon	NA	NA	XM_006229337.2	NA	NA	NA	NA	NA	NA	NA	synemin	GO:0031443 fast-twitch skeletal muscle fiber contraction; GO:0045104 intermediate filament cytoskeleton organization	GO:0005882 intermediate filament; GO:0005882 intermediate filament; GO:0005912 adherens junction; GO:0005912 adherens junction; GO:0016020 membrane; GO:0016020 membrane; GO:0042383 sarcolemma; GO:0043034 costamere; GO:0043034 costamere; GO:0060053 neurofilament cytoskeleton; GO:0060053 neurofilament cytoskeleton	GO:0005200 structural constituent of cytoskeleton; GO:0005200 structural constituent of cytoskeleton; GO:0008307 structural constituent of muscle; GO:0008307 structural constituent of muscle; GO:0017166 vinculin binding; GO:0017166 vinculin binding; GO:0019215 intermediate filament binding; GO:0019215 intermediate filament binding	NA	0	0	0
606294	Kif1bp	KIF1 binding protein	mRNA	7.18354	5.08449	0.0183856	0.162941	-1.05205	0.0623447	0.445437	-1.07728	0.00657354	0.110071	-1.02397	0.390491	0.70394	NC_005119.4	32210849	32211295	447	-	BestRefSeq	NA	NA	NM_001031627.1	NA	NA	NA	NA	NA	NA	NA	KIF1 binding protein	GO:0006839 mitochondrial transport; GO:0006839 mitochondrial transport; GO:0006839 mitochondrial transport; GO:0006839 mitochondrial transport; GO:0007399 nervous system development; GO:0030154 cell differentiation	GO:0005739 mitochondrion; GO:0005739 mitochondrion; GO:0005739 mitochondrion; GO:0005739 mitochondrion; GO:0005856 cytoskeleton	GO:0019894 kinesin binding; GO:0019894 kinesin binding; GO:0019894 kinesin binding	NA	0	0	0
287001	Olr287	olfactory receptor 287, transcript variant X1	mRNA	0.672163	5.78985	0.0119296	0.135161	-1.28444	0.0191361	0.304397	-1.32007	0.00668365	0.110488	-1.02774	0.790774	0.92404	NC_005100.4	212622559	212623288	730	+	Gnomon	NA	NA	XM_017588847.1	NA	NA	NA	NA	NA	NA	NA	olfactory receptor 287	GO:0007186 G-protein coupled receptor signaling pathway; GO:0050911 detection of chemical stimulus involved in sensory perception of smell	GO:0005886 plasma membrane; GO:0016021 integral component of membrane	GO:0004930 G-protein coupled receptor activity; GO:0004984 olfactory receptor activity; GO:0005549 odorant binding	04740 Olfactory transduction	0	0	0
282817	Pycard	PYD and CARD domain containing	mRNA	0.41829	4.80235	0.0219958	0.173799	1.21267	0.105427	0.519774	1.37026	0.00700452	0.113167	1.12995	0.312004	0.644757	NC_005100.4	199438792	199439062	271	-	BestRefSeq	NA	NA	NM_172322.1	The RefSeq transcript has 3 substitutions compared to this genomic sequence	annotated by transcript or proteomic data	NA	NA	NA	NA	NA	PYD and CARD domain containing	GO:0001773 myeloid dendritic cell activation; GO:0002218 activation of innate immune response; GO:0002230 positive regulation of defense response to virus by host; GO:0002230 positive regulation of defense response to virus by host; GO:0002277 myeloid dendritic cell activation involved in immune response; GO:0002277 myeloid dendritic cell activation involved in immune response; GO:0002588 positiv…	GO:0005576 extracellular region; GO:0005576 extracellular region; GO:0005634 nucleus; GO:0005730 nucleolus; GO:0005737 cytoplasm; GO:0005737 cytoplasm; GO:0005739 mitochondrion; GO:0005829 cytosol; GO:0005829 cytosol; GO:0008385 IkappaB kinase complex; GO:0043025 neuronal cell body; GO:0043234 protein complex; GO:0072558 NLRP1 inflammasome complex; GO:0072559 NLRP3 inflammasome complex; GO:009716…	GO:0002020 protease binding; GO:0002020 protease binding; GO:0005138 interleukin-6 receptor binding; GO:0005515 protein binding; GO:0005523 tropomyosin binding; GO:0017024 myosin I binding; GO:0019899 enzyme binding; GO:0032090 Pyrin domain binding; GO:0042802 identical protein binding; GO:0042803 protein homodimerization activity; GO:0044325 ion channel binding; GO:0046983 protein dimerization a…	04621 NOD-like receptor signaling pathway; 04623 Cytosolic DNA-sensing pathway; 05132 Salmonella infection; 05133 Pertussis; 05134 Legionellosis; 05164 Influenza A	0	0	0
287285	Shroom1	shroom family member 1, transcript variant X1	mRNA	3.32043	5.63194	0.013118	0.140385	-1.00065	0.994547	0.998013	-1.32285	0.00698815	0.113167	-1.322	0.0124715	0.171311	NC_005109.4	38814420	38815055	636	+	Gnomon	NA	NA	XM_017597631.1	NA	NA	NA	NA	NA	NA	NA	shroom family member 1	GO:0000902 cell morphogenesis; GO:0000902 cell morphogenesis; GO:0051017 actin filament bundle assembly; GO:0051017 actin filament bundle assembly	GO:0016460 myosin II complex; GO:0016460 myosin II complex	GO:0051015 actin filament binding; GO:0051015 actin filament binding	04530 Tight junction	0	0	0
102550162	LOC102550162	uncharacterized LOC102550162, transcript variant X1	ncRNA	-0.791256	5.01874	0.0191636	0.166548	1.28571	0.630882	0.890842	3.58521	0.00709722	0.113794	2.78851	0.060999	0.327028	NC_005108.4	17497879	17498991	1113	-	Gnomon	NA	lncRNA	XR_594303.2	NA	NA	NA	NA	NA	NA	NA	uncharacterized LOC102550162	NA	NA	NA	NA	0	0	0
58835	Phgdh	phosphoglycerate dehydrogenase, transcript variant X1	mRNA	6.31965	4.85975	0.0212016	0.172417	1.02213	0.504703	0.836857	1.09663	0.00711211	0.113831	1.07289	0.0528495	0.310302	NC_005101.4	200513112	200513381	270	-	Gnomon	NA	NA	XM_006233010.1	NA	NA	NA	NA	NA	NA	NA	phosphoglycerate dehydrogenase	GO:0006541 glutamine metabolic process; GO:0006541 glutamine metabolic process; GO:0006544 glycine metabolic process; GO:0006544 glycine metabolic process; GO:0006563 L-serine metabolic process; GO:0006564 L-serine biosynthetic process; GO:0006566 threonine metabolic process; GO:0006566 threonine metabolic process; GO:0009070 serine family amino acid biosynthetic process; GO:0009448 gamma-aminobu…	GO:0005575 cellular_component; GO:0043209 myelin sheath; GO:0043209 myelin sheath; GO:0070062 extracellular exosome; GO:0070062 extracellular exosome	GO:0004617 phosphoglycerate dehydrogenase activity; GO:0051287 NAD binding	00260 Glycine, serine and threonine metabolism; 01100 Metabolic pathways; 01200 Carbon metabolism; 01230 Biosynthesis of amino acids	0	0	0
298744	Crim1	cysteine rich transmembrane BMP regulator 1, transcript variant X1	mRNA	6.74397	6.21755	0.0092715	0.122144	-1.01518	0.688907	0.913199	1.11095	0.00756642	0.116275	1.12781	0.00661656	0.138428	NC_005105.4	788490	789399	910	+	Gnomon	NA	NA	XM_006239623.3	NA	NA	NA	NA	NA	NA	NA	cysteine rich transmembrane BMP regulator 1 (chordin like)	GO:0001558 regulation of cell growth; GO:0010951 negative regulation of endopeptidase activity	GO:0016021 integral component of membrane; GO:0070062 extracellular exosome; GO:0070062 extracellular exosome	GO:0004867 serine-type endopeptidase inhibitor activity; GO:0005520 insulin-like growth factor binding; GO:0030165 PDZ domain binding; GO:0030165 PDZ domain binding	NA	0	0	0
363054	Mpzl3	myelin protein zero-like 3	mRNA	0.734585	4.56921	0.0255815	0.183051	-1.13916	0.188538	0.620244	-1.3175	0.00763248	0.116696	-1.15655	0.168419	0.500658	NC_005107.4	49354257	49354388	132	+	BestRefSeq	NA	NA	NM_001108760.1	NA	NA	NA	NA	NA	NA	NA	myelin protein zero-like 3	GO:0030198 extracellular matrix organization; GO:0030198 extracellular matrix organization; GO:0042633 hair cycle; GO:0042633 hair cycle	GO:0016021 integral component of membrane	NA	NA	0	0	0
361407	Cog4	component of oligomeric golgi complex 4	mRNA	5.93621	4.57938	0.0254122	0.182561	-1.04162	0.150316	0.576387	-1.08009	0.00775563	0.117487	-1.03693	0.221358	0.557416	NC_005118.4	43391651	43391828	178	-	BestRefSeq	NA	NA	NM_001108449.1	NA	NA	NA	NA	NA	NA	NA	component of oligomeric golgi complex 4	GO:0000301 retrograde transport, vesicle recycling within Golgi; GO:0006890 retrograde vesicle-mediated transport, Golgi to ER; GO:0006890 retrograde vesicle-mediated transport, Golgi to ER; GO:0007030 Golgi organization; GO:0007030 Golgi organization; GO:0048213 Golgi vesicle prefusion complex stabilization; GO:0048213 Golgi vesicle prefusion complex stabilization	GO:0017119 Golgi transport complex; GO:0017119 Golgi transport complex	NA	NA	0	0	0
108350965	LOC108350965	NA	exon	0.0972948	4.69848	0.023519	0.177285	-1.26616	0.0938382	0.503405	-1.46628	0.00781297	0.117487	-1.15805	0.313098	0.645359	NC_005104.4	63553518	63556380	2863	-	Gnomon	Supporting evidence includes similarity to: 9 Proteins, and 98% coverage of the annotated genomic feature by RNAseq alignments	NA	NA	NA	NA	NA	NA	NA	NA	NA	NA	NA	NA	NA	NA	0	0	0
102555924	LOC102555924	uncharacterized LOC102555924, transcript variant X2	ncRNA	-0.451308	4.74422	0.0228342	0.175599	1.21687	0.57496	0.86766	2.3667	0.00807602	0.119434	1.9449	0.070782	0.348676	NC_005104.4	24229710	24230769	1060	-	Gnomon	NA	lncRNA	XR_001837894.1	NA	NA	NA	NA	NA	NA	NA	uncharacterized LOC102555924	NA	NA	NA	NA	0	0	0
64036	Cd55	CD55 molecule, decay accelerating factor for complement, transcript variant X5	mRNA	2.13216	5.32903	0.0157863	0.153281	-1.27076	0.0264804	0.334706	-1.31895	0.00814239	0.119443	-1.03793	0.724431	0.896462	NC_005112.4	47153363	47153557	195	-	Gnomon	NA	NA	XM_006249723.3	NA	NA	NA	NA	NA	NA	NA	CD55 molecule, decay accelerating factor for complement	GO:0007204 positive regulation of cytosolic calcium ion concentration; GO:0007283 spermatogenesis; GO:0030450 regulation of complement activation, classical pathway; GO:0031664 regulation of lipopolysaccharide-mediated signaling pathway; GO:0035743 CD4-positive, alpha-beta T cell cytokine production; GO:0043086 negative regulation of catalytic activity; GO:0043434 response to peptide hormone; GO:…	GO:0005829 cytosol; GO:0005886 plasma membrane; GO:0009897 external side of plasma membrane; GO:0009986 cell surface; GO:0016324 apical plasma membrane; GO:0045121 membrane raft; GO:0070062 extracellular exosome	GO:0001618 virus receptor activity; GO:0004857 enzyme inhibitor activity; GO:0008289 lipid binding	04610 Complement and coagulation cascades; 04640 Hematopoietic cell lineage; 05416 Viral myocarditis	0	0	0
287427	Trappc1	trafficking protein particle complex 1	mRNA	5.50623	4.61798	0.0247805	0.180601	-1.0201	0.507626	0.838378	-1.08638	0.00834107	0.120345	-1.06497	0.0584885	0.321412	NC_005109.4	55924996	55925034	39	+	BestRefSeq	NA	NA	NM_001039378.1	NA	NA	NA	NA	NA	NA	NA	trafficking protein particle complex 1	GO:0006888 ER to Golgi vesicle-mediated transport; GO:0043547 positive regulation of GTPase activity	GO:0005783 endoplasmic reticulum; GO:0005794 Golgi apparatus; GO:0005801 cis-Golgi network; GO:0030008 TRAPP complex; GO:0030008 TRAPP complex	GO:0017112 Rab guanyl-nucleotide exchange factor activity	NA	0	0	0
290230	Mdp1	magnesium-dependent phosphatase 1	mRNA	4.38748	4.65071	0.0242587	0.179378	-1.02035	0.548172	0.857296	-1.09692	0.00840781	0.120698	-1.07505	0.0523686	0.30906	NC_005114.4	34338802	34338956	155	-	BestRefSeq	NA	NA	NM_001106039.1	NA	NA	NA	NA	NA	NA	NA	magnesium-dependent phosphatase 1	GO:0016311 dephosphorylation; GO:0016311 dephosphorylation; GO:0030389 fructosamine metabolic process	GO:0005575 cellular_component; GO:0070062 extracellular exosome	GO:0016791 phosphatase activity	NA	0	0	0
690164	Harbi1	harbinger transposase derived 1, transcript variant X2	mRNA	3.01188	4.88885	0.0208112	0.171311	-1.12608	0.0499579	0.410737	-1.16987	0.00844055	0.12089	-1.03889	0.527977	0.793502	NC_005102.4	80614886	80614971	86	+	Gnomon	NA	NA	XM_006234588.3	NA	NA	NA	NA	NA	NA	NA	harbinger transposase derived 1	GO:0090305 nucleic acid phosphodiester bond hydrolysis	GO:0005634 nucleus; GO:0005737 cytoplasm; GO:0005737 cytoplasm; GO:0005813 centrosome; GO:0005813 centrosome	GO:0004518 nuclease activity; GO:0046872 metal ion binding	NA	0	0	0
299979	Grhl2	grainyhead-like transcription factor 2, transcript variant X1	mRNA	-1.72364	4.69342	0.0235961	0.177465	-1.39915	0.0724432	0.462917	-1.64584	0.00851804	0.121261	-1.17631	0.395369	0.708045	NC_005106.4	76058623	76059603	981	+	Gnomon	NA	NA	XM_006241552.2	NA	NA	NA	NA	NA	NA	NA	grainyhead-like transcription factor 2	GO:0001701 in utero embryonic development; GO:0001843 neural tube closure; GO:0001843 neural tube closure; GO:0003208 cardiac ventricle morphogenesis; GO:0003208 cardiac ventricle morphogenesis; GO:0003382 epithelial cell morphogenesis; GO:0006357 regulation of transcription from RNA polymerase II promoter; GO:0006366 transcription from RNA polymerase II promoter; GO:0006366 transcription from RN…	GO:0005575 cellular_component; GO:0005634 nucleus; GO:0005634 nucleus; GO:0005654 nucleoplasm; GO:0005886 plasma membrane; GO:0005911 cell-cell junction; GO:0005911 cell-cell junction	GO:0001161 intronic transcription regulatory region sequence-specific DNA binding; GO:0001161 intronic transcription regulatory region sequence-specific DNA binding; GO:0001228 transcriptional activator activity, RNA polymerase II transcription regulatory region sequence-specific binding; GO:0001228 transcriptional activator activity, RNA polymerase II transcription regulatory region sequence-spe…	NA	0	0	0
295961	Apip	APAF1 interacting protein, transcript variant X1	mRNA	3.97138	4.97432	0.0197101	0.167955	-1.09048	0.0401981	0.384973	-1.11368	0.00873631	0.123083	-1.02127	0.613912	0.844048	NC_005102.4	92969128	92969346	219	+	Gnomon	NA	NA	XM_006234638.3	NA	NA	NA	NA	NA	NA	NA	APAF1 interacting protein	GO:0006915 apoptotic process; GO:0019284 L-methionine biosynthetic process from S-adenosylmethionine; GO:0019509 L-methionine biosynthetic process from methylthioadenosine; GO:0019509 L-methionine biosynthetic process from methylthioadenosine; GO:0043066 negative regulation of apoptotic process; GO:0043066 negative regulation of apoptotic process; GO:0070372 regulation of ERK1 and ERK2 cascade; G…	GO:0005737 cytoplasm	GO:0008270 zinc ion binding; GO:0042802 identical protein binding; GO:0042802 identical protein binding; GO:0046570 methylthioribulose 1-phosphate dehydratase activity	00270 Cysteine and methionine metabolism; 01100 Metabolic pathways	0	0	0
303141	Rapgef6	Rap guanine nucleotide exchange factor 6, transcript variant X1	mRNA	5.2757	5.30085	0.0160638	0.153666	-1.12966	0.0236446	0.323111	-1.1453	0.00900124	0.124969	-1.01384	0.79348	0.92553	NC_005109.4	39875322	39875600	279	+	Gnomon	NA	NA	XM_017597259.1	NA	NA	NA	NA	NA	NA	NA	Rap guanine nucleotide exchange factor 6	GO:0007264 small GTPase mediated signal transduction; GO:0030033 microvillus assembly; GO:0043547 positive regulation of GTPase activity; GO:0043547 positive regulation of GTPase activity; GO:0072659 protein localization to plasma membrane	GO:0005622 intracellular; GO:0005829 cytosol; GO:0005886 plasma membrane; GO:0016324 apical plasma membrane; GO:0030139 endocytic vesicle	GO:0005085 guanyl-nucleotide exchange factor activity; GO:0005085 guanyl-nucleotide exchange factor activity; GO:0017016 Ras GTPase binding; GO:0030742 GTP-dependent protein binding; GO:0070300 phosphatidic acid binding	04015 Rap1 signaling pathway	0	0	0
25646	Otx1	orthodenticle homeobox 1	mRNA	1.18787	5.63647	0.0130821	0.140119	1.29005	0.0145396	0.283576	1.29055	0.00950496	0.127943	1.00039	0.996899	0.998956	NC_005113.4	106864796	106864933	138	-	BestRefSeq	NA	NA	NM_013109.2	The RefSeq transcript has 3 substitutions, 2 frameshifts compared to this genomic sequence	annotated by transcript or proteomic data	NA	NA	NA	NA	NA	orthodenticle homeobox 1	GO:0006355 regulation of transcription, DNA-templated; GO:0006357 regulation of transcription from RNA polymerase II promoter; GO:0006366 transcription from RNA polymerase II promoter; GO:0007275 multicellular organism development; GO:0009952 anterior/posterior pattern specification; GO:0022037 metencephalon development; GO:0030900 forebrain development; GO:0030901 midbrain development; GO:004247…	GO:0005634 nucleus	GO:0000978 RNA polymerase II core promoter proximal region sequence-specific DNA binding; GO:0001077 transcriptional activator activity, RNA polymerase II core promoter proximal region sequence-specific binding; GO:0003700 transcription factor activity, sequence-specific DNA binding; GO:0043565 sequence-specific DNA binding	04550 Signaling pathways regulating pluripotency of stem cells	0	0	0
100360380	LOC100360380	zinc finger protein 457-like, transcript variant X1	mRNA	5.61882	4.61612	0.0248105	0.180674	-1.06253	0.0637873	0.450007	-1.08768	0.00954166	0.128246	-1.02367	0.47813	0.762928	NC_005101.4	86880806	86881202	397	+	Gnomon	NA	NA	XM_008760845.2	The sequence of the model RefSeq transcript was modified relative to this genomic sequence to represent the inferred CDS: inserted 3 bases in 2 codons; deleted 3 bases in 2 codons	unclassified transcription discrepancy	NA	NA	NA	NA	NA	zinc finger protein 457-like	GO:0006355 regulation of transcription, DNA-templated	GO:0005622 intracellular	GO:0003676 nucleic acid binding; GO:0046872 metal ion binding	NA	0	0	0
83514	Tsc22d3	TSC22 domain family, member 3, transcript variant X2	mRNA	6.21491	4.63923	0.0244404	0.179705	-1.03066	0.730493	0.928196	-1.2704	0.00983196	0.129479	-1.23261	0.0352817	0.265353	NC_005120.4	111944614	111944693	80	-	Gnomon	NA	NA	XM_006234250.3	NA	NA	NA	NA	NA	NA	NA	TSC22 domain family, member 3	GO:0000122 negative regulation of transcription from RNA polymerase II promoter; GO:0006355 regulation of transcription, DNA-templated; GO:0006970 response to osmotic stress; GO:0007589 body fluid secretion; GO:0048642 negative regulation of skeletal muscle tissue development; GO:0070236 negative regulation of activation-induced cell death of T cells	GO:0005634 nucleus; GO:0005634 nucleus; GO:0005737 cytoplasm; GO:0005737 cytoplasm	GO:0003700 transcription factor activity, sequence-specific DNA binding; GO:0043426 MRF binding	NA	0	0	0
64627	Hist1h4b	histone cluster 1, H4b	mRNA	3.36068	6.65722	0.00720862	0.111044	-1.17685	0.00499649	0.205273	-1.14426	0.00996333	0.130336	1.02848	0.601579	0.836435	NC_005116.4	44522144	44522475	332	+	BestRefSeq	NA	NA	NM_022686.2	The RefSeq transcript has 1 substitution compared to this genomic sequence	annotated by transcript or proteomic data	NA	NA	NA	NA	NA	histone cluster 1, H4b	GO:0001503 ossification; GO:0006334 nucleosome assembly; GO:0006335 DNA replication-dependent nucleosome assembly; GO:0006335 DNA replication-dependent nucleosome assembly; GO:0006336 DNA replication-independent nucleosome assembly; GO:0006336 DNA replication-independent nucleosome assembly; GO:0007275 multicellular organism development; GO:0030154 cell differentiation; GO:0045653 negative regula…	GO:0000228 nuclear chromosome; GO:0000784 nuclear chromosome, telomeric region; GO:0000784 nuclear chromosome, telomeric region; GO:0000786 nucleosome; GO:0000786 nucleosome; GO:0005634 nucleus; GO:0005654 nucleoplasm; GO:0016020 membrane; GO:0016020 membrane; GO:0043234 protein complex; GO:0070062 extracellular exosome; GO:0070062 extracellular exosome	GO:0003677 DNA binding; GO:0019904 protein domain specific binding; GO:0042393 histone binding; GO:0042393 histone binding; GO:0044822 poly(A) RNA binding; GO:0044822 poly(A) RNA binding; GO:0046982 protein heterodimerization activity	05034 Alcoholism; 05203 Viral carcinogenesis; 05322 Systemic lupus erythematosus	0	0	0
293154	Folr2	folate receptor beta	mRNA	-0.47131	4.15561	0.0336652	0.209187	1.2756	0.223165	0.652672	1.64892	0.0102524	0.131926	1.29266	0.214525	0.551236	NC_005100.4	166933278	166933377	100	-	BestRefSeq	NA	NA	NM_001106283.1	NA	NA	NA	NA	NA	NA	NA	folate receptor 2 (fetal)	GO:0008150 biological_process; GO:0008284 positive regulation of cell proliferation; GO:0015884 folic acid transport	GO:0005575 cellular_component; GO:0009986 cell surface; GO:0031362 anchored component of external side of plasma membrane	GO:0003674 molecular_function; GO:0005542 folic acid binding; GO:0008144 drug binding; GO:0008517 folic acid transporter activity; GO:0051870 methotrexate binding	04144 Endocytosis	0	0	0
297520	Il17rc	interleukin 17 receptor C, transcript variant X1	mRNA	1.70997	4.17836	0.033153	0.207987	1.0797	0.369096	0.764785	1.24238	0.0103688	0.132378	1.15067	0.121803	0.437185	NC_005103.4	145426647	145427696	1050	+	Gnomon	NA	NA	XM_017592574.1	NA	NA	NA	NA	NA	NA	NA	interleukin 17 receptor C	GO:0019221 cytokine-mediated signaling pathway; GO:0019221 cytokine-mediated signaling pathway; GO:0050832 defense response to fungus; GO:0050832 defense response to fungus; GO:0071621 granulocyte chemotaxis; GO:0071621 granulocyte chemotaxis; GO:1900017 positive regulation of cytokine production involved in inflammatory response; GO:1900017 positive regulation of cytokine production involved in …	GO:0005886 plasma membrane; GO:0005887 integral component of plasma membrane; GO:0009986 cell surface; GO:0009986 cell surface	GO:0005102 receptor binding; GO:0005102 receptor binding; GO:0030368 interleukin-17 receptor activity; GO:0030368 interleukin-17 receptor activity	NA	0	0	0
680438	LOC680438	NA	exon	1.50265	4.14176	0.0339816	0.210201	-1.09507	0.298346	0.713802	-1.2621	0.010389	0.132462	-1.15253	0.132366	0.453304	NC_005108.4	10801977	10802100	124	-	Gnomon	Supporting evidence includes similarity to: 24 Proteins, and 89% coverage of the annotated genomic feature by RNAseq alignments	NA	NA	NA	NA	NA	NA	NA	NA	NA	hypothetical protein LOC680438	NA	NA	NA	NA	0	0	0
102553018	LOC102553018	uncharacterized LOC102553018	ncRNA	-1.07097	4.33131	0.0299266	0.198394	1.48542	0.0955585	0.505202	1.81533	0.0104279	0.132711	1.2221	0.404334	0.714774	NC_005101.4	251533670	251535277	1608	+	Gnomon	NA	lncRNA	XR_352105.3	NA	NA	NA	NA	NA	NA	NA	uncharacterized LOC102553018	NA	NA	NA	NA	0	0	0
293591	Cd163l1	CD163 molecule-like 1, transcript variant X1	mRNA	-1.66301	4.61921	0.0247607	0.180529	-1.61561	0.0513541	0.414262	-1.86199	0.0105063	0.133145	-1.15251	0.564955	0.816243	NC_005100.4	212695735	212696096	362	+	Gnomon	NA	NA	XM_017588997.1	NA	NA	NA	NA	NA	NA	NA	CD163 molecule-like 1	GO:0002230 positive regulation of defense response to virus by host; GO:0006898 receptor-mediated endocytosis; GO:0098779 mitophagy in response to mitochondrial depolarization; GO:0098792 xenophagy	GO:0005886 plasma membrane	GO:0005044 scavenger receptor activity	NA	0	0	0
50551	Txnrd2	thioredoxin reductase 2	mRNA	3.84362	4.12568	0.0343529	0.210485	-1.05437	0.18132	0.611828	-1.10748	0.0106692	0.134056	-1.05037	0.235589	0.57087	NC_005110.4	86715946	86716063	118	-	BestRefSeq	NA	NA	NM_022584.2	NA	NA	NA	NA	NA	NA	NA	thioredoxin reductase 2	GO:0000305 response to oxygen radical; GO:0007507 heart development; GO:0010269 response to selenium ion; GO:0030097 hemopoiesis; GO:0042493 response to drug; GO:0042542 response to hydrogen peroxide; GO:0045454 cell redox homeostasis; GO:0055093 response to hyperoxia; GO:0055114 oxidation-reduction process; GO:0098869 cellular oxidant detoxification; GO:0098869 cellular oxidant detoxification; G…	GO:0005623 cell; GO:0005737 cytoplasm; GO:0005739 mitochondrion; GO:0005739 mitochondrion; GO:0005739 mitochondrion; GO:0030424 axon; GO:0030425 dendrite; GO:0043025 neuronal cell body	GO:0004791 thioredoxin-disulfide reductase activity; GO:0004791 thioredoxin-disulfide reductase activity; GO:0004791 thioredoxin-disulfide reductase activity; GO:0004791 thioredoxin-disulfide reductase activity; GO:0042803 protein homodimerization activity; GO:0046983 protein dimerization activity; GO:0050660 flavin adenine dinucleotide binding	00240 Pyrimidine metabolism; 00450 Selenocompound metabolism	0	0	0
102553173	LOC102553173	uncharacterized LOC102553173, transcript variant X1	ncRNA	1.44769	4.41077	0.0283898	0.192791	-1.18442	0.0719004	0.461608	-1.26981	0.0108106	0.134524	-1.0721	0.465538	0.754779	NC_005100.4	131431805	131432779	975	-	Gnomon	NA	lncRNA	XR_001835857.1	NA	NA	NA	NA	NA	NA	NA	uncharacterized LOC102553173	NA	NA	NA	NA	0	0	0
363849	Hira	histone cell cycle regulator	mRNA	4.21834	4.08301	0.0353601	0.212771	-1.06374	0.196962	0.628598	-1.13129	0.0109263	0.135123	-1.06351	0.220898	0.557125	NC_005110.4	86275688	86276430	743	-	BestRefSeq	NA	NA	NM_001135760.1	NA	NA	NA	NA	NA	NA	NA	histone cell cycle regulator	GO:0001649 osteoblast differentiation; GO:0006336 DNA replication-independent nucleosome assembly; GO:0006351 transcription, DNA-templated; GO:0006355 regulation of transcription, DNA-templated; GO:0007369 gastrulation; GO:0008150 biological_process; GO:0016568 chromatin modification; GO:0042692 muscle cell differentiation	GO:0000790 nuclear chromatin; GO:0005575 cellular_component; GO:0005634 nucleus; GO:0005634 nucleus; GO:0043234 protein complex; GO:0070062 extracellular exosome	GO:0003674 molecular_function	NA	0	0	0
108352158	LOC108352158	uncharacterized LOC108352158	ncRNA	-3.99107	4.05673	0.035997	0.214044	-1.55419	0.271435	0.693293	-3.26503	0.0110102	0.135233	-2.10079	0.106852	0.412783	NC_005109.4	101891715	101891957	243	+	Gnomon	NA	lncRNA	XR_001840324.1	NA	NA	NA	NA	NA	NA	NA	NA	NA	NA	NA	NA	0	0	0
108351300	Rtl1	retrotransposon-like 1	mRNA	-2.35096	4.10866	0.0347506	0.21166	1.26373	0.415478	0.79147	2.06634	0.0111384	0.135736	1.63511	0.109447	0.416674	NC_005105.4	133716713	133721191	4479	-	Gnomon	NA	NA	XM_017594511.1	NA	NA	NA	NA	NA	NA	NA	NA	NA	NA	NA	NA	0	0	0
306873	Rreb1	ras responsive element binding protein 1	mRNA	5.67954	8.30697	0.00297882	0.0810107	-1.31652	0.00128465	0.146071	-1.20728	0.0114909	0.136996	1.09049	0.264258	0.598726	NC_005116.4	27665146	27665266	121	-	BestRefSeq	NA	NA	NM_001107348.1	NA	NA	NA	NA	NA	NA	NA	ras responsive element binding protein 1	GO:0000122 negative regulation of transcription from RNA polymerase II promoter; GO:0000122 negative regulation of transcription from RNA polymerase II promoter; GO:0006355 regulation of transcription, DNA-templated; GO:0006366 transcription from RNA polymerase II promoter; GO:0007165 signal transduction; GO:0007275 multicellular organism development; GO:0010634 positive regulation of epithelial …	GO:0005634 nucleus; GO:0005634 nucleus; GO:0005654 nucleoplasm; GO:0005654 nucleoplasm; GO:0005730 nucleolus; GO:0005730 nucleolus; GO:0005737 cytoplasm; GO:0070062 extracellular exosome; GO:0070062 extracellular exosome	GO:0000979 RNA polymerase II core promoter sequence-specific DNA binding; GO:0000979 RNA polymerase II core promoter sequence-specific DNA binding; GO:0003700 transcription factor activity, sequence-specific DNA binding; GO:0003700 transcription factor activity, sequence-specific DNA binding; GO:0043565 sequence-specific DNA binding; GO:0044212 transcription regulatory region DNA binding; GO:0046…	NA	0	0	0
297804	Plag1	PLAG1 zinc finger, transcript variant X6	mRNA	5.21977	4.00287	0.0373425	0.217058	-1.0517	0.371933	0.767241	-1.15823	0.0117664	0.138611	-1.1013	0.115065	0.426941	NC_005104.4	16842628	16842827	200	-	Gnomon	NA	NA	XM_017593224.1	NA	NA	NA	NA	NA	NA	NA	PLAG1 zinc finger	GO:0006366 transcription from RNA polymerase II promoter; GO:0006366 transcription from RNA polymerase II promoter; GO:0008150 biological_process; GO:0010628 positive regulation of gene expression; GO:0010629 negative regulation of gene expression; GO:0010629 negative regulation of gene expression; GO:0022612 gland morphogenesis; GO:0022612 gland morphogenesis; GO:0035264 multicellular organism g…	GO:0005575 cellular_component; GO:0005634 nucleus	GO:0000978 RNA polymerase II core promoter proximal region sequence-specific DNA binding; GO:0000978 RNA polymerase II core promoter proximal region sequence-specific DNA binding; GO:0000981 RNA polymerase II transcription factor activity, sequence-specific DNA binding; GO:0001077 transcriptional activator activity, RNA polymerase II core promoter proximal region sequence-specific binding; GO:000…	NA	0	0	0
300874	RGD1564645	NA	exon	-1.82644	4.91767	0.0204324	0.170597	1.8907	0.0265464	0.334706	1.99355	0.0119162	0.138986	1.0544	0.849972	0.948462	NC_005107.4	93465060	93465842	783	-	Gnomon	Supporting evidence includes similarity to: 2 ESTs, 10 Proteins, and 89% coverage of the annotated genomic feature by RNAseq alignments	NA	NA	NA	NA	NA	NA	NA	NA	NA	similar to 60S ribosomal protein L7	NA	NA	NA	NA	0	0	0
313373	Cyp2j10	cytochrome P450, family 2, subfamily j, polypeptide 10	mRNA	2.6963	4.78111	0.0222982	0.174795	-1.25092	0.0314568	0.353704	-1.28572	0.0120632	0.139872	-1.02782	0.788188	0.922983	NC_005104.4	115101769	115101961	193	-	BestRefSeq	NA	NA	NM_001134980.1	The RefSeq transcript has 13 substitutions, 2 frameshifts, 4 non-frameshifting indels and aligns at 94% coverage compared to this genomic sequence	annotated by transcript or proteomic data	TRUE	NA	NA	NA	NA	cytochrome P450, family 2, subfamily j, polypeptide 10	GO:0019369 arachidonic acid metabolic process; GO:0055114 oxidation-reduction process	GO:0016021 integral component of membrane	GO:0005506 iron ion binding; GO:0008392 arachidonic acid epoxygenase activity; GO:0008395 steroid hydroxylase activity; GO:0016712 oxidoreductase activity, acting on paired donors, with incorporation or reduction of molecular oxygen, reduced flavin or flavoprotein as one donor, and incorporation of one atom of oxygen; GO:0020037 heme binding	00590 Arachidonic acid metabolism; 00591 Linoleic acid metabolism; 01100 Metabolic pathways; 04726 Serotonergic synapse; 04750 Inflammatory mediator regulation of TRP channels; 04913 Ovarian steroidogenesis	0	0	0
311327	Knl1	kinetochore scaffold 1, transcript variant X3	mRNA	-0.536859	4.00657	0.0372484	0.21679	-1.13581	0.442521	0.80526	-1.57118	0.0121463	0.140078	-1.38331	0.0813729	0.368503	NC_005102.4	110847304	110847458	155	+	Gnomon	NA	NA	XM_008762097.2	NA	NA	NA	NA	NA	NA	NA	cancer susceptibility candidate 5	GO:0008150 biological_process; GO:0008608 attachment of spindle microtubules to kinetochore; GO:0010923 negative regulation of phosphatase activity; GO:0034501 protein localization to kinetochore	GO:0001669 acrosomal vesicle; GO:0005575 cellular_component; GO:0005634 nucleus; GO:0005654 nucleoplasm; GO:0005737 cytoplasm; GO:0070062 extracellular exosome	GO:0003674 molecular_function	NA	0	0	0
499782	Rpl12	ribosomal protein L12	mRNA	6.90647	4.54465	0.0259958	0.184413	1.07675	0.0442576	0.398871	1.09439	0.0121645	0.140078	1.01639	0.657019	0.864488	NC_005102.4	12009578	12009702	125	+	BestRefSeq	NA	NA	NM_001109198.1	NA	NA	NA	NA	NA	NA	NA	ribosomal protein L12	GO:0000027 ribosomal large subunit assembly; GO:0006412 translation; GO:0006412 translation; GO:0045901 positive regulation of translational elongation	GO:0005634 nucleus; GO:0005730 nucleolus; GO:0005737 cytoplasm; GO:0005840 ribosome; GO:0005925 focal adhesion; GO:0016020 membrane; GO:0022625 cytosolic large ribosomal subunit; GO:0022625 cytosolic large ribosomal subunit; GO:0022625 cytosolic large ribosomal subunit; GO:0070062 extracellular exosome	GO:0003735 structural constituent of ribosome; GO:0003735 structural constituent of ribosome; GO:0019843 rRNA binding; GO:0044822 poly(A) RNA binding; GO:0070180 large ribosomal subunit rRNA binding	03010 Ribosome	0	0	0
316737	Lpin2	lipin 2	mRNA	6.68888	4.36065	0.0293486	0.195636	-1.05014	0.056422	0.428422	-1.06497	0.0126158	0.141531	-1.01412	0.58584	0.82928	NC_005108.4	119517101	119517185	85	+	BestRefSeq	NA	NA	NM_001108236.1	NA	NA	NA	NA	NA	NA	NA	lipin 2	GO:0006629 lipid metabolic process; GO:0009062 fatty acid catabolic process; GO:0016311 dephosphorylation; GO:0016311 dephosphorylation; GO:0019432 triglyceride biosynthetic process; GO:0045944 positive regulation of transcription from RNA polymerase II promoter; GO:0045944 positive regulation of transcription from RNA polymerase II promoter	GO:0005634 nucleus; GO:0005789 endoplasmic reticulum membrane; GO:0005789 endoplasmic reticulum membrane; GO:0005829 cytosol; GO:0005829 cytosol	GO:0003713 transcription coactivator activity; GO:0003713 transcription coactivator activity; GO:0008195 phosphatidate phosphatase activity; GO:0008195 phosphatidate phosphatase activity	00561 Glycerolipid metabolism; 00564 Glycerophospholipid metabolism; 01100 Metabolic pathways	0	0	0
300989	Hemk1	HemK methyltransferase family member 1, transcript variant X3	mRNA	2.78778	3.92042	0.0395123	0.222462	-1.07926	0.169289	0.599098	-1.14937	0.0126581	0.141766	-1.06497	0.2766	0.611751	NC_005107.4	116092466	116092872	407	-	Gnomon	NA	NA	XM_006243730.3	NA	NA	NA	NA	NA	NA	NA	HemK methyltransferase family member 1	GO:0006479 protein methylation	GO:0005739 mitochondrion; GO:0005739 mitochondrion	GO:0003676 nucleic acid binding; GO:0008276 protein methyltransferase activity	NA	0	0	0
171498	Sgk3	serum/glucocorticoid regulated kinase family, member 3, transcript variant X1	mRNA	4.52962	3.8724	0.0408408	0.225802	1.06902	0.336804	0.741995	1.18974	0.0127803	0.142232	1.11293	0.148105	0.474344	NC_005104.4	9094521	9094740	220	-	Gnomon	NA	NA	XM_017593903.1	NA	NA	NA	NA	NA	NA	NA	serum/glucocorticoid regulated kinase family, member 3	GO:0001558 regulation of cell growth; GO:0006468 protein phosphorylation; GO:0006883 cellular sodium ion homeostasis; GO:0010765 positive regulation of sodium ion transport; GO:0018105 peptidyl-serine phosphorylation; GO:0032411 positive regulation of transporter activity; GO:0035556 intracellular signal transduction; GO:0042127 regulation of cell proliferation; GO:0042981 regulation of apoptotic…	GO:0005769 early endosome; GO:0016023 cytoplasmic, membrane-bounded vesicle; GO:0016023 cytoplasmic, membrane-bounded vesicle; GO:0016023 cytoplasmic, membrane-bounded vesicle; GO:0055037 recycling endosome	GO:0004674 protein serine/threonine kinase activity; GO:0004674 protein serine/threonine kinase activity; GO:0004674 protein serine/threonine kinase activity; GO:0005246 calcium channel regulator activity; GO:0005524 ATP binding; GO:0015459 potassium channel regulator activity; GO:0017080 sodium channel regulator activity; GO:0017081 chloride channel regulator activity; GO:0035091 phosphatidylino…	04068 FoxO signaling pathway; 04151 PI3K-Akt signaling pathway	0	0	0
102551819	LOC102551819	U3 small nucleolar RNA-associated protein 14 homolog B-like, transcript variant X1	mRNA	4.57841	3.84301	0.0416782	0.227993	-1.06391	0.283064	0.704264	-1.15792	0.0129305	0.142676	-1.08836	0.16949	0.501455	NC_005108.4	84549610	84554263	4654	+	Gnomon	NA	NA	XM_006245308.3	NA	NA	NA	NA	NA	NA	NA	U3 small nucleolar RNA-associated protein 14 homolog B-like	NA	NA	NA	03008 Ribosome biogenesis in eukaryotes	0	0	0
305466	Prr14l	proline rich 14-like, transcript variant X2	mRNA	6.59855	3.97216	0.0381346	0.219469	-1.01868	0.520108	0.845444	-1.07667	0.0130405	0.142888	-1.05692	0.0801905	0.366578	NC_005113.4	83226552	83226733	182	+	Gnomon	NA	NA	XM_017599506.1	NA	NA	NA	NA	NA	NA	NA	proline rich 14-like	NA	NA	NA	NA	0	0	0
293545	Gpr139	G protein-coupled receptor 139	mRNA	-0.94038	4.55311	0.0258522	0.183955	-1.00197	0.993135	0.997834	-1.92882	0.0134555	0.144938	-1.92503	0.0185619	0.203097	NC_005100.4	188895121	188895223	103	-	BestRefSeq	NA	NA	NM_001024241.1	NA	NA	NA	NA	NA	NA	NA	G protein-coupled receptor 139	GO:0007186 G-protein coupled receptor signaling pathway; GO:0007200 phospholipase C-activating G-protein coupled receptor signaling pathway; GO:0007200 phospholipase C-activating G-protein coupled receptor signaling pathway; GO:0007218 neuropeptide signaling pathway	GO:0005886 plasma membrane; GO:0016021 integral component of membrane	GO:0008188 neuropeptide receptor activity; GO:0008188 neuropeptide receptor activity; GO:0046983 protein dimerization activity; GO:0046983 protein dimerization activity	NA	0	0	0
290551	Chdh	choline dehydrogenase, transcript variant X4	mRNA	1.63379	4.83833	0.0214942	0.173004	-1.02414	0.842103	0.960141	1.33131	0.0136865	0.146642	1.36345	0.0200808	0.209693	NC_005115.4	6078083	6078304	222	+	Gnomon	NA	NA	XM_006252579.3	NA	NA	NA	NA	NA	NA	NA	choline dehydrogenase	GO:0019285 glycine betaine biosynthetic process from choline; GO:0055114 oxidation-reduction process	GO:0005739 mitochondrion; GO:0005743 mitochondrial inner membrane; GO:0005743 mitochondrial inner membrane	GO:0008812 choline dehydrogenase activity; GO:0050660 flavin adenine dinucleotide binding	00260 Glycine, serine and threonine metabolism; 01100 Metabolic pathways	0	0	0
103690668	LOC103690668	uncharacterized LOC103690668, transcript variant X1	ncRNA	-0.154718	4.45605	0.0275536	0.190033	-1.39687	0.0397369	0.384024	-1.4715	0.0141164	0.149121	-1.05342	0.746348	0.905594	NC_005110.4	39108980	39109288	309	-	Gnomon	NA	lncRNA	XR_595031.2	NA	NA	NA	NA	NA	NA	NA	uncharacterized LOC103690668	NA	NA	NA	NA	0	0	0
103690947	LOC103690947	uncharacterized LOC103690947	ncRNA	1.37635	4.13677	0.0340963	0.210388	-1.03403	0.773007	0.940908	-1.37966	0.0141888	0.149381	-1.33426	0.0348878	0.264691	NC_005100.4	33277555	33279143	1589	+	Gnomon	NA	lncRNA	XR_589903.1	NA	NA	NA	NA	NA	NA	NA	uncharacterized LOC103690947	NA	NA	NA	NA	0	0	0
63865	Lgmn	legumain	mRNA	6.41599	3.71405	0.0455872	0.236594	1.04498	0.268264	0.689798	1.10376	0.014268	0.149686	1.05625	0.194501	0.529204	NC_005105.4	126308035	126308207	173	-	BestRefSeq	NA	NA	NM_022226.2	The RefSeq transcript has 2 substitutions and aligns at 99% coverage compared to this genomic sequence	annotated by transcript or proteomic data	TRUE	NA	126308207,.	NA	NA	legumain	GO:0003014 renal system process; GO:0003014 renal system process; GO:0003014 renal system process; GO:0006508 proteolysis; GO:0006508 proteolysis; GO:0006624 vacuolar protein processing; GO:0010447 response to acidic pH; GO:0010447 response to acidic pH; GO:0032801 receptor catabolic process; GO:0032801 receptor catabolic process; GO:0032801 receptor catabolic process; GO:0040015 negative regulat…	GO:0005764 lysosome; GO:0005764 lysosome; GO:0005764 lysosome; GO:0005770 late endosome; GO:0005770 late endosome; GO:0045177 apical part of cell; GO:0045177 apical part of cell; GO:0070062 extracellular exosome; GO:0070062 extracellular exosome	GO:0004197 cysteine-type endopeptidase activity; GO:0004197 cysteine-type endopeptidase activity; GO:0004197 cysteine-type endopeptidase activity; GO:0004197 cysteine-type endopeptidase activity; GO:0008233 peptidase activity	04142 Lysosome; 04612 Antigen processing and presentation	0	0	0
313255	Whrn	whirlin	mRNA	5.75036	4.30969	0.0303606	0.199793	1.07758	0.0444638	0.398871	1.09143	0.0151353	0.155617	1.01286	0.7293	0.898992	NC_005104.4	79316586	79317206	621	-	BestRefSeq	NA	NA	NM_181088.1	The RefSeq transcript has 3 substitutions and aligns at 99% coverage compared to this genomic sequence	annotated by transcript or proteomic data	TRUE	NA	NA	NA	NA	deafness, autosomal recessive 31	GO:0001895 retina homeostasis; GO:0007605 sensory perception of sound; GO:0007605 sensory perception of sound; GO:0010628 positive regulation of gene expression; GO:0010628 positive regulation of gene expression; GO:0021694 cerebellar Purkinje cell layer formation; GO:0021694 cerebellar Purkinje cell layer formation; GO:0045184 establishment of protein localization; GO:0045184 establishment of pr…	GO:0001917 photoreceptor inner segment; GO:0001917 photoreceptor inner segment; GO:0001917 photoreceptor inner segment; GO:0002141 stereocilia ankle link; GO:0002142 stereocilia ankle link complex; GO:0002142 stereocilia ankle link complex; GO:0005737 cytoplasm; GO:0005737 cytoplasm; GO:0005884 actin filament; GO:0005884 actin filament; GO:0005929 cilium; GO:0016020 membrane; GO:0030424 axon; GO:…	GO:0019904 protein domain specific binding; GO:0042803 protein homodimerization activity; GO:0042803 protein homodimerization activity; GO:0046982 protein heterodimerization activity; GO:0046982 protein heterodimerization activity	NA	0	0	0
29141	Gal	galanin and GMAP prepropeptide	mRNA	0.693931	4.13123	0.0342241	0.210388	1.50041	0.0572918	0.430767	1.6447	0.0154601	0.156783	1.09617	0.665472	0.867616	NC_005100.4	218657779	218657922	144	-	BestRefSeq	NA	NA	NM_033237.1	NA	NA	NA	NA	NA	NA	NA	galanin/GMAP prepropeptide	GO:0006954 inflammatory response; GO:0007218 neuropeptide signaling pathway; GO:0007218 neuropeptide signaling pathway; GO:0007399 nervous system development; GO:0007399 nervous system development; GO:0007631 feeding behavior; GO:0008285 negative regulation of cell proliferation; GO:0010737 protein kinase A signaling; GO:0010737 protein kinase A signaling; GO:0019933 cAMP-mediated signaling; GO:0…	GO:0005615 extracellular space; GO:0005615 extracellular space; GO:0005737 cytoplasm; GO:0005794 Golgi apparatus; GO:0030141 secretory granule; GO:0043025 neuronal cell body; GO:0043025 neuronal cell body	GO:0001664 G-protein coupled receptor binding; GO:0004966 galanin receptor activity; GO:0004966 galanin receptor activity; GO:0005184 neuropeptide hormone activity; GO:0005184 neuropeptide hormone activity; GO:0005184 neuropeptide hormone activity; GO:0031763 galanin receptor binding; GO:0031764 type 1 galanin receptor binding; GO:0031764 type 1 galanin receptor binding; GO:0031765 type 2 galanin…	NA	0	0	0
679818	LOC679818	similar to Maltase-glucoamylase, intestinal	mRNA	-0.355232	3.61034	0.0490284	0.243837	-1.15954	0.38952	0.77553	-1.55686	0.0158139	0.15856	-1.34265	0.120972	0.436037	NC_005103.4	68424544	68424712	169	+	Gnomon	NA	NA	XM_003749722.4	NA	NA	NA	NA	NA	NA	NA	similar to Maltase-glucoamylase, intestinal	NA	NA	NA	NA	0	0	0
685567	Ppil6	peptidylprolyl isomerase like 6, transcript variant X1	mRNA	5.45892	3.85378	0.0413691	0.226785	-1.15053	0.0927825	0.501611	-1.21976	0.015863	0.158664	-1.06017	0.491255	0.769811	NC_005119.4	46215317	46215519	203	+	Gnomon	NA	NA	XM_017601826.1	NA	NA	NA	NA	NA	NA	NA	peptidylprolyl isomerase like 6	GO:0000413 protein peptidyl-prolyl isomerization; GO:0006457 protein folding	NA	GO:0003755 peptidyl-prolyl cis-trans isomerase activity	NA	0	0	0
192262	C1s	complement component 1, s subcomponent	mRNA	3.19013	3.55715	0.0509053	0.247934	-1.10332	0.191191	0.622462	-1.19792	0.0166731	0.16261	-1.08574	0.295235	0.629534	NC_005103.4	157155477	157155592	116	-	BestRefSeq	NA	NA	NM_138900.1	The RefSeq transcript has 22 substitutions, 7 non-frameshifting indels and aligns at 99% coverage compared to this genomic sequence	annotated by transcript or proteomic data	TRUE	NA	157155592,.	NA	NA	complement component 1, s subcomponent	GO:0006508 proteolysis; GO:0006956 complement activation; GO:0006958 complement activation, classical pathway; GO:0010001 glial cell differentiation; GO:0045087 innate immune response; GO:0051591 response to cAMP	GO:0005576 extracellular region; GO:0005576 extracellular region; GO:0070062 extracellular exosome; GO:0070062 extracellular exosome; GO:0072562 blood microparticle; GO:0072562 blood microparticle	GO:0003674 molecular_function; GO:0004252 serine-type endopeptidase activity; GO:0004252 serine-type endopeptidase activity; GO:0004252 serine-type endopeptidase activity; GO:0005509 calcium ion binding; GO:0042802 identical protein binding; GO:0042802 identical protein binding	04610 Complement and coagulation cascades; 05133 Pertussis; 05150 Staphylococcus aureus infection; 05322 Systemic lupus erythematosus	0	0	0
24180	Agtr1a	angiotensin II receptor, type 1a, transcript variant X3	mRNA	-1.13326	3.67242	0.0469351	0.239743	1.37033	0.122052	0.542665	1.59663	0.0168656	0.162781	1.16514	0.458272	0.750586	NC_005116.4	35957949	35958136	188	-	Gnomon	NA	NA	XM_008771594.2	NA	NA	NA	NA	NA	NA	NA	angiotensin II receptor, type 1a	GO:0001568 blood vessel development; GO:0001568 blood vessel development; GO:0001822 kidney development; GO:0001921 positive regulation of receptor recycling; GO:0001991 regulation of systemic arterial blood pressure by circulatory renin-angiotensin; GO:0002001 renin secretion into blood stream; GO:0002001 renin secretion into blood stream; GO:0002018 renin-angiotensin regulation of aldosterone p…	GO:0005622 intracellular; GO:0005737 cytoplasm; GO:0005768 endosome; GO:0005794 Golgi apparatus; GO:0005829 cytosol; GO:0005829 cytosol; GO:0005886 plasma membrane; GO:0005886 plasma membrane; GO:0012505 endomembrane system; GO:0012506 vesicle membrane; GO:0016020 membrane; GO:0016021 integral component of membrane; GO:0016323 basolateral plasma membrane; GO:0030425 dendrite; GO:0031410 cytoplasm…	GO:0001596 angiotensin type I receptor activity; GO:0001596 angiotensin type I receptor activity; GO:0001596 angiotensin type I receptor activity; GO:0001965 G-protein alpha-subunit binding; GO:0004945 angiotensin type II receptor activity; GO:0004945 angiotensin type II receptor activity; GO:0005515 protein binding; GO:0017046 peptide hormone binding; GO:0019901 protein kinase binding; GO:003171…	04020 Calcium signaling pathway; 04022 cGMP-PKG signaling pathway; 04072 Phospholipase D signaling pathway; 04080 Neuroactive ligand-receptor interaction; 04261 Adrenergic signaling in cardiomyocytes; 04270 Vascular smooth muscle contraction; 04614 Renin-angiotensin system; 04924 Renin secretion; 04925 Aldosterone synthesis and secretion; 04933 AGE-RAGE signaling pathway in diabetic complications…	0	0	0
102548800	LOC102548800	zinc finger protein 14-like	mRNA	0.720575	8.65563	0.00249881	0.076127	-1.82181	0.000874646	0.12728	-1.40284	0.016851	0.162781	1.29866	0.102278	0.40514	NC_005113.4	6331392	6332168	777	-	Gnomon	NA	NA	XM_017599554.1	NA	NA	NA	NA	NA	NA	NA	zinc finger protein 14-like	NA	NA	NA	NA	0	0	0
103690411	LOC103690411	uncharacterized LOC103690411	ncRNA	0.3065	4.28821	0.0307987	0.201376	-1.2997	0.0388994	0.38182	-1.33591	0.0168873	0.162781	-1.02786	0.826039	0.940042	NC_005109.4	27047336	27047528	193	+	Gnomon	NA	lncRNA	XR_594652.1	NA	NA	NA	NA	NA	NA	NA	uncharacterized LOC103690411	NA	NA	NA	NA	0	0	0
303589	Efcab3	EF-hand calcium binding domain 3	mRNA	-4.09477	4.4728	0.0272513	0.189199	3.38601	0.0298441	0.348342	3.62118	0.0170373	0.163238	1.06945	0.9032	0.967836	NC_005109.4	93304559	93304859	301	+	BestRefSeq	NA	NA	NM_001013972.2	The RefSeq transcript has 5 substitutions, 2 frameshifts, 5 non-frameshifting indels compared to this genomic sequence	annotated by transcript or proteomic data	NA	NA	NA	NA	NA	EF-hand calcium binding domain 3	NA	NA	GO:0005509 calcium ion binding	NA	0	0	0
80846	Hnrnpl	heterogeneous nuclear ribonucleoprotein L, transcript variant X1	mRNA	8.03376	3.49618	0.0531558	0.251857	1.03475	0.18227	0.612977	1.06288	0.017695	0.165741	1.02719	0.315792	0.647232	NC_005100.4	86994090	86994183	94	+	Gnomon	NA	NA	XM_006228691.3	NA	NA	NA	NA	NA	NA	NA	heterogeneous nuclear ribonucleoprotein L	GO:0006397 mRNA processing; GO:0007623 circadian rhythm; GO:0034198 cellular response to amino acid starvation; GO:0045727 positive regulation of translation; GO:0048025 negative regulation of mRNA splicing, via spliceosome; GO:1901652 response to peptide; GO:1902416 positive regulation of mRNA binding	GO:0005634 nucleus; GO:0005634 nucleus; GO:0005737 cytoplasm; GO:0005829 cytosol; GO:0016020 membrane; GO:0019013 viral nucleocapsid; GO:0030529 intracellular ribonucleoprotein complex; GO:0030529 intracellular ribonucleoprotein complex; GO:0045120 pronucleus; GO:0048471 perinuclear region of cytoplasm; GO:0070062 extracellular exosome	GO:0000166 nucleotide binding; GO:0003730 mRNA 3'-UTR binding; GO:0005515 protein binding; GO:0044212 transcription regulatory region DNA binding; GO:0044822 poly(A) RNA binding; GO:1990715 mRNA CDS binding	NA	0	0	0
54230	Btg3	BTG anti-proliferation factor 3	mRNA	4.96215	4.84124	0.0214541	0.172989	1.21955	0.0182319	0.301739	1.20591	0.0177471	0.165799	-1.01131	0.889951	0.964535	NC_005110.4	16889072	16889100	29	-	BestRefSeq	NA	NA	NM_019290.1	The RefSeq transcript has 13 substitutions, 6 non-frameshifting indels compared to this genomic sequence	annotated by transcript or proteomic data	NA	NA	NA	NA	NA	BTG family, member 3	GO:0006979 response to oxidative stress; GO:0008285 negative regulation of cell proliferation; GO:0045930 negative regulation of mitotic cell cycle; GO:0045930 negative regulation of mitotic cell cycle	GO:0005575 cellular_component; GO:0005737 cytoplasm; GO:0005737 cytoplasm	NA	03018 RNA degradation	0	0	0
309069	Edrf1	erythroid differentiation regulatory factor 1, transcript variant X2	mRNA	5.67582	3.46415	0.0543827	0.254404	-1.02603	0.408074	0.788353	-1.07779	0.0177882	0.165799	-1.05045	0.141821	0.465578	NC_005100.4	205706023	205706801	779	+	Gnomon	NA	NA	XM_008759889.2	NA	NA	NA	NA	NA	NA	NA	erythroid differentiation regulatory factor 1	NA	NA	NA	NA	0	0	0
102547937	LOC102547937	uncharacterized LOC102547937, transcript variant X2	ncRNA	-0.523499	3.43171	0.0556573	0.256459	-1.22671	0.327952	0.735221	-1.66544	0.0178351	0.165979	-1.35765	0.174297	0.507458	NC_005107.4	108093468	108094061	594	-	Gnomon	NA	lncRNA	XR_001839509.1	NA	NA	NA	NA	NA	NA	NA	uncharacterized LOC102547937	NA	NA	NA	NA	0	0	0
312912	Prex2	phosphatidylinositol-3,4,5-trisphosphate-dependent Rac exchange factor 2, transcript variant X1	mRNA	7.68063	3.5802	0.0500824	0.246025	-1.0255	0.574536	0.86766	-1.11538	0.0178732	0.16615	-1.08764	0.0884404	0.382638	NC_005104.4	7941178	7941715	538	-	Gnomon	NA	NA	XM_006237753.3	NA	NA	NA	NA	NA	NA	NA	phosphatidylinositol-3,4,5-trisphosphate-dependent Rac exchange factor 2	GO:0007186 G-protein coupled receptor signaling pathway; GO:0007186 G-protein coupled receptor signaling pathway; GO:0008344 adult locomotory behavior; GO:0008344 adult locomotory behavior; GO:0014065 phosphatidylinositol 3-kinase signaling; GO:0014065 phosphatidylinositol 3-kinase signaling; GO:0035023 regulation of Rho protein signal transduction; GO:0035556 intracellular signal transduction; G…	GO:0005622 intracellular; GO:0005886 plasma membrane; GO:0005886 plasma membrane	GO:0005096 GTPase activator activity; GO:0005096 GTPase activator activity; GO:0030676 Rac guanyl-nucleotide exchange factor activity; GO:0030676 Rac guanyl-nucleotide exchange factor activity	NA	0	0	0
303702	Engase	endo-beta-N-acetylglucosaminidase	mRNA	4.08951	3.41148	0.0564689	0.257514	-1.04835	0.322029	0.730735	-1.12086	0.0181068	0.167344	-1.06916	0.188581	0.522811	NC_005109.4	107502636	107502905	270	+	BestRefSeq	NA	NA	NM_001107070.1	NA	NA	NA	NA	NA	NA	NA	endo-beta-N-acetylglucosaminidase	NA	GO:0005737 cytoplasm	GO:0033925 mannosyl-glycoprotein endo-beta-N-acetylglucosaminidase activity	00511 Other glycan degradation	0	0	0
500085	Svopl	SV2 related protein-like, transcript variant X1	mRNA	-1.46172	3.61963	0.0487088	0.243249	-1.51214	0.112498	0.531252	-1.85707	0.0181764	0.167755	-1.22811	0.444952	0.741657	NC_005103.4	65732920	65733222	303	-	Gnomon	NA	NA	XM_008762863.2	NA	NA	NA	NA	NA	NA	NA	SV2 related protein-like	GO:0055085 transmembrane transport	GO:0016021 integral component of membrane	GO:0022891 substrate-specific transmembrane transporter activity	NA	0	0	0
680282	Tceal5	transcription elongation factor A like 5	mRNA	4.9896	3.38508	0.0575483	0.260222	-1.03712	0.314368	0.725569	-1.08996	0.018475	0.16927	-1.05096	0.197323	0.532391	NC_005120.4	106749512	106749618	107	-	BestRefSeq	NA	NA	NM_001329156.1	NA	NA	NA	NA	NA	NA	NA	transcription elongation factor A like 5	GO:0006357 regulation of transcription from RNA polymerase II promoter	GO:0005634 nucleus	GO:0050699 WW domain binding	NA	0	0	0
102556834	LOC102556834	uncharacterized LOC102556834, transcript variant X1	ncRNA	-2.04617	3.48914	0.053423	0.252062	-1.43531	0.154186	0.582757	-1.84805	0.0184861	0.16927	-1.28756	0.343604	0.667819	NC_005113.4	81085060	81088862	3803	+	Gnomon	NA	lncRNA	XR_595876.2	NA	NA	NA	NA	NA	NA	NA	uncharacterized LOC102556834	NA	NA	NA	NA	0	0	0
501003	RGD1563578	similar to PGC7, transcript variant X1	mRNA	1.74583	3.37083	0.0581405	0.26099	-1.10599	0.318252	0.727816	-1.27521	0.0186909	0.170086	-1.153	0.188573	0.522811	NC_005107.4	60674744	60674842	99	-	Gnomon	NA	NA	XM_008766366.2	NA	NA	NA	NA	NA	NA	NA	similar to PGC7	NA	NA	NA	NA	0	0	0
103694242	LOC103694242	NA	exon	-1.59698	3.51612	0.0524077	0.250488	1.36125	0.13654	0.562179	1.59925	0.0186826	0.170086	1.17484	0.443872	0.741576	NC_005115.4	36450160	36451034	875	-	Gnomon	Supporting evidence includes similarity to: 1 EST, 8 Proteins, and 94% coverage of the annotated genomic feature by RNAseq alignments	NA	NA	NA	NA	NA	NA	NA	NA	NA	60S ribosomal protein L7 pseudogene	NA	NA	NA	NA	0	0	0
108350689	LOC108350689	uncharacterized LOC108350689, transcript variant X4	ncRNA	-2.23441	3.39762	0.0570326	0.258648	-1.21306	0.402469	0.784242	-1.79057	0.0186767	0.170086	-1.47608	0.1282	0.446967	NC_005103.4	60427205	60427520	316	-	Gnomon	NA	lncRNA	XR_001837565.1	NA	NA	NA	NA	NA	NA	NA	NA	NA	NA	NA	NA	0	0	0
309146	Fam18b-ps1	NA	exon	0.727411	3.38432	0.0575799	0.260222	1.17198	0.226953	0.655288	1.34753	0.0187797	0.170637	1.14979	0.302743	0.637357	NC_005100.4	218971434	218973077	1644	-	Curated Genomic	NA	NA	NA	NA	NA	NA	NA	NA	NA	NA	family with sequence similarity 18, member B, pseudogene 1	NA	NA	NA	NA	0	0	0
100362606	Akain1	A kinase (PRKA) anchor inhibitor 1, transcript variant X1	mRNA	1.91718	3.3963	0.057087	0.25877	-1.1524	0.203204	0.635315	-1.30609	0.0188818	0.171222	-1.13336	0.287563	0.623056	NC_005108.4	117794417	117794826	410	+	Gnomon	NA	NA	XM_017596880.1	NA	NA	NA	NA	NA	NA	NA	rCG35631-like	GO:0008104 protein localization; GO:0008104 protein localization	NA	GO:0051018 protein kinase A binding; GO:0051018 protein kinase A binding	NA	0	0	0
24825	Tf	transferrin	mRNA	9.87355	3.66142	0.0472987	0.240287	1.02135	0.739493	0.93057	1.16527	0.0190986	0.172068	1.14091	0.0619189	0.328909	NC_005107.4	111721202	111721275	74	-	BestRefSeq	NA	NA	NM_001013110.1	NA	NA	NA	NA	NA	NA	NA	transferrin	GO:0001666 response to hypoxia; GO:0001895 retina homeostasis; GO:0001895 retina homeostasis; GO:0006826 iron ion transport; GO:0006826 iron ion transport; GO:0006879 cellular iron ion homeostasis; GO:0006915 apoptotic process; GO:0006953 acute-phase response; GO:0007015 actin filament organization; GO:0007257 activation of JUN kinase activity; GO:0007264 small GTPase mediated signal transduction…	GO:0005576 extracellular region; GO:0005604 basement membrane; GO:0005615 extracellular space; GO:0005615 extracellular space; GO:0005623 cell; GO:0005623 cell; GO:0005768 endosome; GO:0005769 early endosome; GO:0005769 early endosome; GO:0005770 late endosome; GO:0005770 late endosome; GO:0005905 coated pit; GO:0005905 coated pit; GO:0009925 basal plasma membrane; GO:0009925 basal plasma membran…	GO:0005525 GTP binding; GO:0008198 ferrous iron binding; GO:0008198 ferrous iron binding; GO:0008199 ferric iron binding; GO:0015091 ferric iron transmembrane transporter activity; GO:1990459 transferrin receptor binding	04066 HIF-1 signaling pathway; 04978 Mineral absorption	0	0	0
500251	Hmces	5-hydroxymethylcytosine (hmC) binding, ES cell-specific, transcript variant X1	mRNA	4.43625	3.33369	0.0597161	0.263381	-1.04233	0.310923	0.724213	-1.10126	0.0192428	0.17284	-1.05654	0.205887	0.542093	NC_005103.4	119841088	119841423	336	+	Gnomon	NA	NA	XM_006236851.3	NA	NA	NA	NA	NA	NA	NA	5-hydroxymethylcytosine (hmC) binding, ES cell-specific	GO:0006508 proteolysis	NA	GO:0003677 DNA binding; GO:0008233 peptidase activity	NA	0	0	0
308937	Wee1	WEE1 G2 checkpoint kinase, transcript variant X1	mRNA	5.07515	4.2093	0.0324703	0.206346	-1.11869	0.0356284	0.369245	-1.12596	0.0195345	0.173183	-1.0065	0.901831	0.967836	NC_005100.4	174765228	174768604	3377	+	Gnomon	NA	NA	XM_006229974.3	NA	NA	NA	NA	NA	NA	NA	WEE1 G2 checkpoint kinase	GO:0000226 microtubule cytoskeleton organization; GO:0000226 microtubule cytoskeleton organization; GO:0006468 protein phosphorylation; GO:0007067 mitotic nuclear division; GO:0018108 peptidyl-tyrosine phosphorylation; GO:0018108 peptidyl-tyrosine phosphorylation; GO:0030010 establishment of cell polarity; GO:0030010 establishment of cell polarity; GO:0048812 neuron projection morphogenesis; GO:0…	GO:0005634 nucleus; GO:0005730 nucleolus; GO:0005737 cytoplasm; GO:0005737 cytoplasm	GO:0000287 magnesium ion binding; GO:0004672 protein kinase activity; GO:0004715 non-membrane spanning protein tyrosine kinase activity; GO:0005524 ATP binding	04110 Cell cycle	0	0	0
363194	Xpo5	exportin 5	mRNA	6.1494	4.07693	0.0355063	0.213119	-1.06487	0.0428709	0.393788	-1.07227	0.0195474	0.173183	-1.00695	0.821949	0.938323	NC_005108.4	17162999	17163170	172	-	BestRefSeq	NA	NA	NM_001108789.3	NA	NA	NA	NA	NA	NA	NA	exportin 5	GO:0006611 protein export from nucleus; GO:0006611 protein export from nucleus; GO:0008150 biological_process; GO:0035281 pre-miRNA export from nucleus; GO:0035281 pre-miRNA export from nucleus; GO:1900370 positive regulation of RNA interference; GO:1900370 positive regulation of RNA interference	GO:0005575 cellular_component; GO:0005634 nucleus; GO:0005634 nucleus; GO:0005654 nucleoplasm; GO:0005737 cytoplasm; GO:0005737 cytoplasm; GO:0042565 RNA nuclear export complex; GO:0042565 RNA nuclear export complex	GO:0000049 tRNA binding; GO:0000049 tRNA binding; GO:0003674 molecular_function; GO:0003729 mRNA binding; GO:0003729 mRNA binding; GO:0008536 Ran GTPase binding; GO:0008536 Ran GTPase binding; GO:0008565 protein transporter activity; GO:0008565 protein transporter activity; GO:0044822 poly(A) RNA binding; GO:0070883 pre-miRNA binding; GO:0070883 pre-miRNA binding; GO:0090631 pre-miRNA transporter…	03013 RNA transport	0	0	0
499587	Slc7a14	solute carrier family 7, member 14	mRNA	5.53548	6.85836	0.00644012	0.107433	-1.21563	0.0027839	0.170189	-1.14385	0.0194554	0.173183	1.06276	0.314487	0.645945	NC_005101.4	115678344	115678485	142	+	BestRefSeq	NA	NA	NM_001134615.1	NA	NA	NA	NA	NA	NA	NA	solute carrier family 7, member 14	GO:0010923 negative regulation of phosphatase activity; GO:0010923 negative regulation of phosphatase activity; GO:0015807 L-amino acid transport; GO:1902475 L-alpha-amino acid transmembrane transport	GO:0016021 integral component of membrane	GO:0015179 L-amino acid transmembrane transporter activity; GO:0015297 antiporter activity	NA	0	0	0
25565	Tle4	transducin-like enhancer of split 4, transcript variant X3	mRNA	6.44532	5.05746	0.0187011	0.164319	1.09591	0.0131673	0.279353	1.08391	0.0196107	0.173274	-1.01107	0.756831	0.908797	NC_005100.4	231530568	231531396	829	-	Gnomon	NA	NA	XM_008760286.2	NA	NA	NA	NA	NA	NA	NA	transducin-like enhancer of split 4	GO:0000122 negative regulation of transcription from RNA polymerase II promoter; GO:0000122 negative regulation of transcription from RNA polymerase II promoter; GO:0006351 transcription, DNA-templated; GO:0006355 regulation of transcription, DNA-templated; GO:0016055 Wnt signaling pathway; GO:0016055 Wnt signaling pathway; GO:0045892 negative regulation of transcription, DNA-templated; GO:190350…	GO:0005634 nucleus; GO:0005634 nucleus; GO:0005634 nucleus	GO:0003682 chromatin binding; GO:0003682 chromatin binding; GO:0003705 transcription factor activity, RNA polymerase II distal enhancer sequence-specific binding; GO:0003705 transcription factor activity, RNA polymerase II distal enhancer sequence-specific binding; GO:0003714 transcription corepressor activity; GO:0003714 transcription corepressor activity; GO:0003714 transcription corepressor ac…	NA	0	0	0
311910	Zbtb26	zinc finger and BTB domain containing 26, transcript variant X1	mRNA	4.31573	5.82202	0.0117025	0.134515	-1.15585	0.00638703	0.225141	-1.11746	0.0196317	0.173337	1.03435	0.498175	0.774027	NC_005102.4	21697443	21697528	86	-	Gnomon	NA	NA	XM_006234082.3	NA	NA	NA	NA	NA	NA	NA	zinc finger and BTB domain containing 26	NA	GO:0005654 nucleoplasm; GO:0005737 cytoplasm	GO:0003676 nucleic acid binding; GO:0046872 metal ion binding	NA	0	0	0
64562	Prkab2	protein kinase AMP-activated non-catalytic subunit beta 2, transcript variant X1	mRNA	5.57613	3.95525	0.0385791	0.220538	-1.08183	0.051085	0.41375	-1.09497	0.0196449	0.173369	-1.01214	0.763631	0.91165	NC_005101.4	199831990	199832172	183	+	Gnomon	NA	NA	XM_006233011.2	NA	NA	NA	NA	NA	NA	NA	protein kinase AMP-activated non-catalytic subunit beta 2	GO:0006468 protein phosphorylation; GO:0006468 protein phosphorylation; GO:0006468 protein phosphorylation; GO:0006633 fatty acid biosynthetic process; GO:0007165 signal transduction; GO:0045859 regulation of protein kinase activity	GO:0005654 nucleoplasm; GO:0005737 cytoplasm; GO:0005952 cAMP-dependent protein kinase complex; GO:0016324 apical plasma membrane; GO:0031588 nucleotide-activated protein kinase complex; GO:0031588 nucleotide-activated protein kinase complex; GO:0031588 nucleotide-activated protein kinase complex	GO:0004679 AMP-activated protein kinase activity; GO:0004679 AMP-activated protein kinase activity; GO:0004679 AMP-activated protein kinase activity; GO:0019899 enzyme binding; GO:0019901 protein kinase binding; GO:0042802 identical protein binding; GO:0042802 identical protein binding	04068 FoxO signaling pathway; 04152 AMPK signaling pathway; 04211 Longevity regulating pathway; 04213 Longevity regulating pathway - multiple species; 04710 Circadian rhythm; 04910 Insulin signaling pathway; 04920 Adipocytokine signaling pathway; 04921 Oxytocin signaling pathway; 04922 Glucagon signaling pathway; 04931 Insulin resistance; 04932 Non-alcoholic fatty liver disease (NAFLD); 05410 Hyp…	0	0	0
24898	Slc6a3	solute carrier family 6 member 3	mRNA	-1.31875	3.98752	0.0377362	0.218271	-1.78084	0.0482537	0.4076	-1.91988	0.0197419	0.173633	-1.07808	0.79522	0.926304	NC_005100.4	32363939	32363983	45	-	BestRefSeq	NA	NA	NM_012694.2	NA	NA	NA	NA	NA	NA	NA	solute carrier family 6 (neurotransmitter transporter), member 3	GO:0007568 aging; GO:0007595 lactation; GO:0007595 lactation; GO:0007608 sensory perception of smell; GO:0007608 sensory perception of smell; GO:0007626 locomotory behavior; GO:0007626 locomotory behavior; GO:0010039 response to iron ion; GO:0014070 response to organic cyclic compound; GO:0015844 monoamine transport; GO:0015872 dopamine transport; GO:0015872 dopamine transport; GO:0021984 adenohy…	GO:0005886 plasma membrane; GO:0005886 plasma membrane; GO:0005887 integral component of plasma membrane; GO:0009986 cell surface; GO:0009986 cell surface; GO:0016600 flotillin complex; GO:0016600 flotillin complex; GO:0030424 axon; GO:0030424 axon; GO:0043005 neuron projection; GO:0043025 neuronal cell body; GO:0043025 neuronal cell body; GO:0098793 presynapse	GO:0002020 protease binding; GO:0005102 receptor binding; GO:0005329 dopamine transmembrane transporter activity; GO:0005329 dopamine transmembrane transporter activity; GO:0005330 dopamine:sodium symporter activity; GO:0008144 drug binding; GO:0008504 monoamine transmembrane transporter activity; GO:0032403 protein complex binding; GO:0035240 dopamine binding; GO:0035240 dopamine binding; GO:004…	04728 Dopaminergic synapse; 05012 Parkinson's disease; 05030 Cocaine addiction; 05031 Amphetamine addiction; 05034 Alcoholism	0	0	0
308440	B3gnt8	UDP-GlcNAc:betaGal beta-1,3-N-acetylglucosaminyltransferase 8, transcript variant X2	mRNA	-1.60981	3.33617	0.0596092	0.263314	-1.46005	0.20674	0.638314	-2.08024	0.0198101	0.173873	-1.42477	0.270707	0.606441	NC_005100.4	82419264	82421139	1876	+	Gnomon	NA	NA	XM_006228434.3	NA	NA	NA	NA	NA	NA	NA	UDP-GlcNAc:betaGal beta-1,3-N-acetylglucosaminyltransferase 8	GO:0006486 protein glycosylation; GO:0030311 poly-N-acetyllactosamine biosynthetic process; GO:0030311 poly-N-acetyllactosamine biosynthetic process	GO:0005794 Golgi apparatus; GO:0016021 integral component of membrane; GO:0070062 extracellular exosome; GO:0070062 extracellular exosome	GO:0008378 galactosyltransferase activity; GO:0016262 protein N-acetylglucosaminyltransferase activity; GO:0016262 protein N-acetylglucosaminyltransferase activity	NA	0	0	0
294291	RGD1564450	RGD1564450, transcript variant X2	mRNA	4.4067	3.93825	0.0390313	0.221198	1.1126	0.0516967	0.415658	1.12985	0.0198305	0.173891	1.0155	0.777303	0.919087	NC_005119.4	7142213	7142316	104	-	Gnomon	NA	NA	XM_006256171.3	NA	NA	NA	NA	NA	NA	NA	RGD1564450	NA	NA	NA	NA	0	0	0
288719	Tpst2	tyrosylprotein sulfotransferase 2	mRNA	4.31068	3.28872	0.0616875	0.266411	1.04863	0.326776	0.733983	1.11794	0.0199695	0.174453	1.06609	0.210255	0.546935	NC_005111.4	50383483	50383534	52	-	BestRefSeq	NA	NA	NM_001008508.3	NA	NA	NA	NA	NA	NA	NA	tyrosylprotein sulfotransferase 2	GO:0006478 peptidyl-tyrosine sulfation; GO:0006478 peptidyl-tyrosine sulfation; GO:0007342 fusion of sperm to egg plasma membrane; GO:0007342 fusion of sperm to egg plasma membrane; GO:0060468 prevention of polyspermy; GO:0060468 prevention of polyspermy	GO:0000139 Golgi membrane; GO:0005783 endoplasmic reticulum; GO:0005783 endoplasmic reticulum; GO:0005794 Golgi apparatus; GO:0016021 integral component of membrane; GO:0070062 extracellular exosome; GO:0070062 extracellular exosome	GO:0008476 protein-tyrosine sulfotransferase activity; GO:0008476 protein-tyrosine sulfotransferase activity	NA	0	0	0
100361383	Ecm2	extracellular matrix protein 2, transcript variant X3	mRNA	-0.0211222	3.69521	0.0461917	0.238298	-1.31842	0.0773201	0.472322	-1.42728	0.0199564	0.174453	-1.08257	0.615625	0.8448	NC_005116.4	15566117	15566403	287	-	Gnomon	NA	NA	XM_006253742.3	NA	NA	NA	NA	NA	NA	NA	extracellular matrix protein 2, female organ and adipocyte specific	GO:0007409 axonogenesis; GO:0010811 positive regulation of cell-substrate adhesion; GO:0030198 extracellular matrix organization	GO:0005578 proteinaceous extracellular matrix; GO:0005578 proteinaceous extracellular matrix; GO:0005614 interstitial matrix; GO:0005615 extracellular space	GO:0005518 collagen binding; GO:0008201 heparin binding; GO:0008201 heparin binding; GO:0070052 collagen V binding; GO:0070052 collagen V binding	NA	0	0	0
108352341	LOC108352341	uncharacterized LOC108352341	ncRNA	-1.51427	5.29019	0.0161702	0.154046	-1.99577	0.0102097	0.254092	-1.73232	0.0201683	0.175256	1.15208	0.574313	0.822627	NC_005110.4	64855313	64856220	908	+	Gnomon	NA	lncRNA	XR_001840512.1	NA	NA	NA	NA	NA	NA	NA	NA	NA	NA	NA	NA	0	0	0
114125	Dll3	delta like canonical Notch ligand 3, transcript variant X1	mRNA	-1.9181	3.37518	0.0579588	0.260907	-1.16508	0.538413	0.852629	-1.88396	0.0203132	0.175895	-1.61702	0.0887104	0.382638	NC_005100.4	85485875	85486017	143	+	Gnomon	NA	NA	XM_006228611.3	NA	NA	NA	NA	NA	NA	NA	delta-like 3 (Drosophila)	GO:0001501 skeletal system development; GO:0001501 skeletal system development; GO:0001501 skeletal system development; GO:0001709 cell fate determination; GO:0001756 somitogenesis; GO:0001756 somitogenesis; GO:0007219 Notch signaling pathway; GO:0007386 compartment pattern specification; GO:0007386 compartment pattern specification; GO:0007417 central nervous system development; GO:0009888 tissu…	GO:0005575 cellular_component; GO:0016021 integral component of membrane	GO:0005112 Notch binding; GO:0005112 Notch binding	01522 Endocrine resistance; 04330 Notch signaling pathway	0	0	0
313067	Tmem67	transmembrane protein 67	mRNA	5.592	4.11735	0.0345469	0.211032	-1.0682	0.03741	0.377182	-1.07254	0.0207286	0.17733	-1.00406	0.896896	0.966397	NC_005104.4	25720814	25721056	243	-	BestRefSeq	NA	NA	NM_001107916.2	NA	NA	NA	NA	NA	NA	NA	transmembrane protein 67	GO:0007368 determination of left/right symmetry; GO:0007368 determination of left/right symmetry; GO:0007507 heart development; GO:0007507 heart development; GO:0010826 negative regulation of centrosome duplication; GO:0010826 negative regulation of centrosome duplication; GO:0030433 ER-associated ubiquitin-dependent protein catabolic process; GO:0030433 ER-associated ubiquitin-dependent protein …	GO:0005789 endoplasmic reticulum membrane; GO:0005789 endoplasmic reticulum membrane; GO:0005789 endoplasmic reticulum membrane; GO:0005813 centrosome; GO:0005813 centrosome; GO:0005856 cytoskeleton; GO:0005886 plasma membrane; GO:0016021 integral component of membrane; GO:0030659 cytoplasmic vesicle membrane; GO:0030659 cytoplasmic vesicle membrane; GO:0030659 cytoplasmic vesicle membrane; GO:00…	GO:0031005 filamin binding; GO:0031005 filamin binding; GO:0051082 unfolded protein binding; GO:0051082 unfolded protein binding	NA	0	0	0
266714	Myo7a	myosin VIIA, transcript variant X1	mRNA	2.31936	3.35046	0.0589986	0.262076	1.11782	0.153108	0.580946	1.19076	0.0209209	0.17829	1.06526	0.427586	0.730437	NC_005100.4	163064240	163065331	1092	-	Gnomon	NA	NA	XM_006229742.3	NA	NA	NA	NA	NA	NA	NA	myosin VIIA	GO:0001845 phagolysosome assembly; GO:0001845 phagolysosome assembly; GO:0006886 intracellular protein transport; GO:0006886 intracellular protein transport; GO:0006909 phagocytosis; GO:0007040 lysosome organization; GO:0007040 lysosome organization; GO:0007600 sensory perception; GO:0007601 visual perception; GO:0007601 visual perception; GO:0007605 sensory perception of sound; GO:0007605 sensor…	GO:0001750 photoreceptor outer segment; GO:0001750 photoreceptor outer segment; GO:0001917 photoreceptor inner segment; GO:0001917 photoreceptor inner segment; GO:0005737 cytoplasm; GO:0005737 cytoplasm; GO:0005765 lysosomal membrane; GO:0005765 lysosomal membrane; GO:0005829 cytosol; GO:0005829 cytosol; GO:0005902 microvillus; GO:0016324 apical plasma membrane; GO:0016324 apical plasma membrane;…	GO:0000146 microfilament motor activity; GO:0000146 microfilament motor activity; GO:0003774 motor activity; GO:0003779 actin binding; GO:0005516 calmodulin binding; GO:0005516 calmodulin binding; GO:0005516 calmodulin binding; GO:0005524 ATP binding; GO:0019904 protein domain specific binding; GO:0019904 protein domain specific binding; GO:0030507 spectrin binding; GO:0030507 spectrin binding; G…	NA	0	0	0
100125371	Tug1	taurine up-regulated 1 (non-protein coding)	ncRNA	5.413	3.87939	0.0406442	0.225265	-1.06968	0.0507096	0.413443	-1.07929	0.0213232	0.180445	-1.00898	0.794371	0.926179	NC_005113.4	83885372	83885791	420	-	BestRefSeq	NA	lncRNA	NR_130147.1	NA	NA	NA	NA	NA	NA	NA	taurine up-regulated 1 (non-protein coding)	GO:0042461 photoreceptor cell development	NA	NA	NA	0	0	0
305178	Hnrnpdl	heterogeneous nuclear ribonucleoprotein D-like, transcript variant X1	mRNA	8.71998	3.24566	0.0636438	0.271148	1.0465	0.184756	0.615958	1.08163	0.021884	0.181727	1.03357	0.355259	0.678523	NC_005113.4	11199114	11199579	466	+	Gnomon	NA	NA	XM_008770024.2	NA	NA	NA	NA	NA	NA	NA	heterogeneous nuclear ribonucleoprotein D-like	GO:0006351 transcription, DNA-templated; GO:0006355 regulation of transcription, DNA-templated; GO:0010468 regulation of gene expression; GO:0010468 regulation of gene expression	GO:0005634 nucleus; GO:0005634 nucleus; GO:0005654 nucleoplasm; GO:0005654 nucleoplasm; GO:0005737 cytoplasm; GO:0070062 extracellular exosome; GO:0070062 extracellular exosome	GO:0000166 nucleotide binding; GO:0003677 DNA binding; GO:0003690 double-stranded DNA binding; GO:0003690 double-stranded DNA binding; GO:0003697 single-stranded DNA binding; GO:0003697 single-stranded DNA binding; GO:0003723 RNA binding; GO:0008143 poly(A) binding; GO:0008143 poly(A) binding; GO:0034046 poly(G) binding; GO:0034046 poly(G) binding; GO:0044822 poly(A) RNA binding; GO:0044822 poly(…	NA	0	0	0
366474	Col16a1	collagen type XVI alpha 1 chain, transcript variant X7	mRNA	6.71696	3.40793	0.0566129	0.257717	1.1234	0.116456	0.535578	1.18245	0.0217684	0.181727	1.05256	0.499551	0.77497	NC_005104.4	148257030	148257149	120	+	Gnomon	NA	NA	XM_006238953.3	NA	NA	NA	NA	NA	NA	NA	collagen, type XVI, alpha 1	GO:0007155 cell adhesion; GO:0033622 integrin activation; GO:0033622 integrin activation; GO:0033627 cell adhesion mediated by integrin; GO:0033627 cell adhesion mediated by integrin; GO:0051894 positive regulation of focal adhesion assembly; GO:0051894 positive regulation of focal adhesion assembly; GO:0071230 cellular response to amino acid stimulus; GO:0071230 cellular response to amino acid s…	GO:0005578 proteinaceous extracellular matrix	GO:0005178 integrin binding; GO:0005178 integrin binding	NA	0	0	0
499656	RGD1564171	RGD1564171	mRNA	2.15907	3.3706	0.05815	0.26099	1.17296	0.125741	0.548296	1.25762	0.0218925	0.181727	1.07218	0.50888	0.781446	NC_005101.4	189413966	189414054	89	+	BestRefSeq	NA	NA	NM_001109186.1	NA	NA	NA	NA	NA	NA	NA	RGD1564171	NA	NA	NA	NA	0	0	0
689852	Psmf1	proteasome inhibitor subunit 1, transcript variant X1	mRNA	4.73946	3.20996	0.0653185	0.273663	-1.04029	0.221691	0.650874	-1.07664	0.021818	0.181727	-1.03494	0.309708	0.64357	NC_005102.4	147260150	147260475	326	-	Gnomon	NA	NA	XM_006235253.3	NA	NA	NA	NA	NA	NA	NA	proteasome inhibitor subunit 1	GO:0006511 ubiquitin-dependent protein catabolic process; GO:0006511 ubiquitin-dependent protein catabolic process; GO:0006511 ubiquitin-dependent protein catabolic process; GO:0006511 ubiquitin-dependent protein catabolic process; GO:1901799 negative regulation of proteasomal protein catabolic process; GO:1901799 negative regulation of proteasomal protein catabolic process; GO:1901799 negative r…	GO:0000502 proteasome complex; GO:0005783 endoplasmic reticulum; GO:0005783 endoplasmic reticulum; GO:0005783 endoplasmic reticulum; GO:0005829 cytosol; GO:0005829 cytosol; GO:0016020 membrane; GO:0016020 membrane	GO:0070628 proteasome binding; GO:0070628 proteasome binding; GO:0070628 proteasome binding	03050 Proteasome	0	0	0
289277	Desi2	desumoylating isopeptidase 2	mRNA	5.34816	3.1742	0.0670451	0.276458	1.03153	0.34276	0.746533	1.07776	0.0219332	0.181741	1.04482	0.206733	0.542786	NC_005112.4	96111800	96112243	444	+	BestRefSeq	NA	NA	NM_001013873.1	NA	NA	NA	NA	NA	NA	NA	desumoylating isopeptidase 2	GO:0006508 proteolysis	GO:0005737 cytoplasm; GO:0005737 cytoplasm	GO:0008233 peptidase activity	NA	0	0	0
24499	Il6r	interleukin 6 receptor, transcript variant X3	mRNA	4.6951	3.23437	0.0641684	0.271674	-1.06424	0.489144	0.827147	-1.23562	0.0219914	0.181995	-1.16103	0.12807	0.446827	NC_005101.4	189254449	189255986	1538	-	Gnomon	NA	NA	XM_006232588.3	NA	NA	NA	NA	NA	NA	NA	interleukin 6 receptor	GO:0008284 positive regulation of cell proliferation; GO:0008284 positive regulation of cell proliferation; GO:0010332 response to gamma radiation; GO:0010536 positive regulation of activation of Janus kinase activity; GO:0016049 cell growth; GO:0019221 cytokine-mediated signaling pathway; GO:0031018 endocrine pancreas development; GO:0032496 response to lipopolysaccharide; GO:0032722 positive re…	GO:0005576 extracellular region; GO:0005615 extracellular space; GO:0005615 extracellular space; GO:0005896 interleukin-6 receptor complex; GO:0009986 cell surface; GO:0009986 cell surface; GO:0016021 integral component of membrane; GO:0016324 apical plasma membrane; GO:0032809 neuronal cell body membrane; GO:0070110 ciliary neurotrophic factor receptor complex	GO:0004897 ciliary neurotrophic factor receptor activity; GO:0004915 interleukin-6 receptor activity; GO:0004915 interleukin-6 receptor activity; GO:0005138 interleukin-6 receptor binding; GO:0019899 enzyme binding; GO:0019981 interleukin-6 binding; GO:0042803 protein homodimerization activity; GO:0070119 ciliary neurotrophic factor binding	01521 EGFR tyrosine kinase inhibitor resistance; 04060 Cytokine-cytokine receptor interaction; 04066 HIF-1 signaling pathway; 04151 PI3K-Akt signaling pathway; 04630 Jak-STAT signaling pathway; 04640 Hematopoietic cell lineage; 04932 Non-alcoholic fatty liver disease (NAFLD)	0	0	0
293652	Ndufs8	NADH:ubiquinone oxidoreductase core subunit S8, transcript variant X1	mRNA	5.2381	3.31775	0.0604068	0.264526	1.01824	0.600776	0.878051	1.08279	0.0220553	0.182132	1.06339	0.101935	0.404769	NC_005100.4	219144330	219144578	249	-	Gnomon	NA	NA	XM_006230731.1	NA	NA	NA	NA	NA	NA	NA	NADH:ubiquinone oxidoreductase core subunit S8	GO:0006979 response to oxidative stress; GO:0006979 response to oxidative stress; GO:0008150 biological_process; GO:0032981 mitochondrial respiratory chain complex I assembly; GO:0032981 mitochondrial respiratory chain complex I assembly; GO:0055114 oxidation-reduction process	GO:0005575 cellular_component; GO:0005739 mitochondrion; GO:0005739 mitochondrion; GO:0005747 mitochondrial respiratory chain complex I; GO:0016020 membrane	GO:0003674 molecular_function; GO:0003954 NADH dehydrogenase activity; GO:0003954 NADH dehydrogenase activity; GO:0008137 NADH dehydrogenase (ubiquinone) activity; GO:0051539 4 iron, 4 sulfur cluster binding	00190 Oxidative phosphorylation; 01100 Metabolic pathways; 04932 Non-alcoholic fatty liver disease (NAFLD); 05010 Alzheimer's disease; 05012 Parkinson's disease; 05016 Huntington's disease	0	0	0
691468	RGD1561277	RGD1561277	mRNA	4.95973	5.09486	0.0182661	0.162746	1.03507	0.452871	0.809965	-1.11331	0.0224774	0.184108	-1.15236	0.00831105	0.148148	NC_005109.4	45169381	45169517	137	+	Gnomon	NA	NA	XM_006246531.2	NA	NA	NA	NA	NA	NA	NA	RGD1561277	GO:0006355 regulation of transcription, DNA-templated	GO:0005622 intracellular	GO:0003676 nucleic acid binding; GO:0046872 metal ion binding	NA	0	0	0
117552	Ptpn23	protein tyrosine phosphatase, non-receptor type 23	mRNA	6.05371	3.67043	0.0470007	0.239876	1.06462	0.0648911	0.450185	1.07784	0.0225379	0.184232	1.01241	0.717	0.892916	NC_005107.4	118651124	118651238	115	-	BestRefSeq	NA	NA	NM_057204.2	NA	NA	NA	NA	NA	NA	NA	protein tyrosine phosphatase, non-receptor type 23	GO:0010633 negative regulation of epithelial cell migration; GO:0010633 negative regulation of epithelial cell migration; GO:0015031 protein transport; GO:0030334 regulation of cell migration; GO:0035335 peptidyl-tyrosine dephosphorylation; GO:0035335 peptidyl-tyrosine dephosphorylation; GO:0043162 ubiquitin-dependent protein catabolic process via the multivesicular body sorting pathway; GO:00431…	GO:0005634 nucleus; GO:0005634 nucleus; GO:0005654 nucleoplasm; GO:0005654 nucleoplasm; GO:0005737 cytoplasm; GO:0005737 cytoplasm; GO:0005768 endosome; GO:0005768 endosome; GO:0005769 early endosome; GO:0005769 early endosome; GO:0005769 early endosome; GO:0016023 cytoplasmic, membrane-bounded vesicle; GO:0036064 ciliary basal body; GO:0036064 ciliary basal body; GO:0036064 ciliary basal body; G…	GO:0004725 protein tyrosine phosphatase activity; GO:0004725 protein tyrosine phosphatase activity; GO:0019901 protein kinase binding; GO:0019901 protein kinase binding	NA	0	0	0
108353171	LOC108353171	uncharacterized LOC108353171	ncRNA	1.27383	3.29655	0.0613391	0.266176	-1.1756	0.137051	0.562741	-1.27772	0.0227361	0.184806	-1.08686	0.457071	0.749567	NC_005117.4	49937561	49938283	723	+	Gnomon	NA	lncRNA	XR_001842107.1	NA	NA	NA	NA	NA	NA	NA	NA	NA	NA	NA	NA	0	0	0
25380	Anxa1	annexin A1	mRNA	2.44318	3.18919	0.0663156	0.275575	1.15923	0.189063	0.621101	1.28234	0.0228806	0.185123	1.10621	0.38318	0.699224	NC_005100.4	237909957	237910002	46	-	BestRefSeq	NA	NA	NM_012904.2	NA	NA	NA	NA	NA	NA	NA	annexin A1	GO:0000733 DNA strand renaturation; GO:0001780 neutrophil homeostasis; GO:0002250 adaptive immune response; GO:0002548 monocyte chemotaxis; GO:0002548 monocyte chemotaxis; GO:0002685 regulation of leukocyte migration; GO:0002685 regulation of leukocyte migration; GO:0006909 phagocytosis; GO:0006909 phagocytosis; GO:0006954 inflammatory response; GO:0006954 inflammatory response; GO:0007165 signal…	GO:0001533 cornified envelope; GO:0001533 cornified envelope; GO:0001891 phagocytic cup; GO:0005615 extracellular space; GO:0005615 extracellular space; GO:0005634 nucleus; GO:0005634 nucleus; GO:0005654 nucleoplasm; GO:0005737 cytoplasm; GO:0005737 cytoplasm; GO:0005768 endosome; GO:0005886 plasma membrane; GO:0005886 plasma membrane; GO:0005925 focal adhesion; GO:0005925 focal adhesion; GO:0009…	GO:0003697 single-stranded DNA binding; GO:0003727 single-stranded RNA binding; GO:0004386 helicase activity; GO:0005198 structural molecule activity; GO:0005198 structural molecule activity; GO:0005509 calcium ion binding; GO:0005543 phospholipid binding; GO:0005544 calcium-dependent phospholipid binding; GO:0005544 calcium-dependent phospholipid binding; GO:0005544 calcium-dependent phospholipi…	NA	0	0	0
304193	Arhgef18	Rho/Rac guanine nucleotide exchange factor 18, transcript variant X1	mRNA	5.57109	3.31773	0.0604076	0.264526	1.0627	0.127756	0.55151	1.09327	0.0228556	0.185123	1.02877	0.487862	0.768043	NC_005111.4	1889252	1889637	386	+	Gnomon	NA	NA	XM_017598309.1	NA	NA	NA	NA	NA	NA	NA	Rho/Rac guanine nucleotide exchange factor 18	GO:0007264 small GTPase mediated signal transduction; GO:0008360 regulation of cell shape; GO:0030036 actin cytoskeleton organization; GO:0035023 regulation of Rho protein signal transduction; GO:0043547 positive regulation of GTPase activity; GO:0043547 positive regulation of GTPase activity	GO:0005737 cytoplasm; GO:0045177 apical part of cell; GO:0070062 extracellular exosome	GO:0005085 guanyl-nucleotide exchange factor activity; GO:0005089 Rho guanyl-nucleotide exchange factor activity	NA	0	0	0
108352318	LOC108352318	uncharacterized LOC108352318	ncRNA	0.346689	3.12205	0.0696558	0.2812	-1.15261	0.319321	0.728486	-1.39522	0.0228479	0.185123	-1.21048	0.212187	0.548574	NC_005110.4	38781475	38784376	2902	+	Gnomon	NA	lncRNA	XR_001840483.1	NA	NA	NA	NA	NA	NA	NA	NA	NA	NA	NA	NA	0	0	0
685448	Pcp4l1	Purkinje cell protein 4-like 1	mRNA	5.20102	4.37211	0.0291263	0.194583	-1.02118	0.678388	0.910717	1.12138	0.0231173	0.18585	1.14513	0.0182182	0.202253	NC_005112.4	89565616	89565813	198	-	BestRefSeq	NA	NA	NM_001126093.2	NA	NA	NA	NA	NA	NA	NA	Purkinje cell protein 4-like 1	NA	NA	NA	NA	0	0	0
103693711	LOC103693711	uncharacterized LOC103693711, transcript variant X1	mRNA	-1.15943	3.48342	0.0536408	0.252455	-1.41311	0.0855002	0.490064	-1.5604	0.0232769	0.18636	-1.10423	0.626146	0.849196	NC_005113.4	2789638	2790048	411	-	Gnomon	NA	NA	XM_017599538.1	NA	NA	NA	NA	NA	NA	NA	uncharacterized LOC103693711	NA	NA	NA	NA	0	0	0
102546764	LOC102546764	cx9C motif-containing protein 4-like, transcript variant X1	mRNA	3.08208	3.19072	0.0662415	0.275347	1.08051	0.169506	0.599098	1.13181	0.0234662	0.187131	1.04748	0.422047	0.726937	NC_005117.4	413558	414110	553	-	Gnomon	NA	NA	XM_017601047.1	NA	NA	NA	NA	NA	NA	NA	cx9C motif-containing protein 4-like	NA	GO:0005739 mitochondrion; GO:0005739 mitochondrion	NA	NA	0	0	0
303233	Cfap52	cilia and flagella associated protein 52	mRNA	3.43848	3.18793	0.0663764	0.275701	1.10061	0.167012	0.596475	1.16491	0.0236196	0.188106	1.05842	0.425057	0.729172	NC_005109.4	54512039	54512157	119	-	BestRefSeq	NA	NA	NM_001100968.2	NA	NA	NA	NA	NA	NA	NA	cilia and flagella associated protein 52	NA	NA	NA	NA	0	0	0
102557338	LOC102557338	uncharacterized LOC102557338, transcript variant X5	ncRNA	3.04405	4.69808	0.023525	0.177285	-1.18935	0.0162998	0.29245	-1.16098	0.0236586	0.188188	1.02444	0.727076	0.897537	NC_005102.4	114310468	114312783	2316	+	Gnomon	NA	lncRNA	XR_591643.2	NA	NA	NA	NA	NA	NA	NA	uncharacterized LOC102557338	NA	NA	NA	NA	0	0	0
364601	Micu3	mitochondrial calcium uptake family, member 3, transcript variant X1	mRNA	7.6728	3.24908	0.0634861	0.270772	-1.04174	0.13656	0.562179	-1.06339	0.0237831	0.188331	-1.02078	0.467169	0.755393	NC_005115.4	55131832	55133080	1249	-	Gnomon	NA	NA	XM_006253200.3	NA	NA	NA	NA	NA	NA	NA	mitochondrial calcium uptake family, member 3	NA	NA	GO:0005509 calcium ion binding	NA	0	0	0
81024	Ica1	islet cell autoantigen 1, transcript variant X4	mRNA	5.62682	4.23408	0.0319348	0.20484	1.09882	0.026658	0.334706	1.09451	0.024421	0.190886	-1.00394	0.924719	0.976514	NC_005103.4	34780041	34780187	147	-	Gnomon	NA	NA	XM_006236095.3	NA	NA	NA	NA	NA	NA	NA	islet cell autoantigen 1	GO:0006836 neurotransmitter transport; GO:0043496 regulation of protein homodimerization activity; GO:0050796 regulation of insulin secretion	GO:0000139 Golgi membrane; GO:0000139 Golgi membrane; GO:0000139 Golgi membrane; GO:0000139 Golgi membrane; GO:0005737 cytoplasm; GO:0005794 Golgi apparatus; GO:0005795 Golgi stack; GO:0005829 cytosol; GO:0005829 cytosol; GO:0005829 cytosol; GO:0030054 cell junction; GO:0030425 dendrite; GO:0030667 secretory granule membrane; GO:0030667 secretory granule membrane; GO:0030667 secretory granule mem…	GO:0019904 protein domain specific binding; GO:0019904 protein domain specific binding	04940 Type I diabetes mellitus	0	0	0
501665	Slc10a3	solute carrier family 10, member 3, transcript variant X1	mRNA	3.38847	3.06216	0.0727941	0.287404	-1.0388	0.419043	0.792839	-1.11282	0.0244324	0.190886	-1.07126	0.173562	0.506191	NC_005120.4	156335385	156336505	1121	+	Gnomon	NA	NA	XM_006229606.3	NA	NA	NA	NA	NA	NA	NA	solute carrier family 10, member 3	GO:0010033 response to organic substance; GO:0015721 bile acid and bile salt transport; GO:0032526 response to retinoic acid; GO:0032526 response to retinoic acid; GO:0055085 transmembrane transport	GO:0005887 integral component of plasma membrane	GO:0008508 bile acid:sodium symporter activity	NA	0	0	0
294250	Prrc2a	proline-rich coiled-coil 2A, transcript variant X2	mRNA	8.61988	3.30705	0.0608752	0.265384	1.01051	0.733939	0.928921	1.07308	0.0245146	0.191158	1.06192	0.0770824	0.359572	NC_005119.4	5155175	5155371	197	-	Gnomon	NA	NA	XM_006256050.3	NA	NA	NA	NA	NA	NA	NA	proline-rich coiled-coil 2A	GO:0008150 biological_process	GO:0005575 cellular_component; GO:0005634 nucleus; GO:0005737 cytoplasm; GO:0005737 cytoplasm; GO:0016020 membrane; GO:0043231 intracellular membrane-bounded organelle; GO:0070062 extracellular exosome	GO:0003674 molecular_function; GO:0044822 poly(A) RNA binding	NA	0	0	0
312279	Epha1	Eph receptor A1, transcript variant X1	mRNA	-0.129574	3.16292	0.0676003	0.277098	-1.22811	0.159282	0.588289	-1.39575	0.0244918	0.191158	-1.1365	0.402642	0.713454	NC_005103.4	71763536	71763681	146	-	Gnomon	NA	NA	XM_008762883.2	NA	NA	NA	NA	NA	NA	NA	Eph receptor A1	GO:0001954 positive regulation of cell-matrix adhesion; GO:0001954 positive regulation of cell-matrix adhesion; GO:0006469 negative regulation of protein kinase activity; GO:0006469 negative regulation of protein kinase activity; GO:0007166 cell surface receptor signaling pathway; GO:0008284 positive regulation of cell proliferation; GO:0008284 positive regulation of cell proliferation; GO:001810…	GO:0005887 integral component of plasma membrane; GO:0005887 integral component of plasma membrane	GO:0004672 protein kinase activity; GO:0004672 protein kinase activity; GO:0005005 transmembrane-ephrin receptor activity; GO:0005005 transmembrane-ephrin receptor activity; GO:0005524 ATP binding; GO:0019901 protein kinase binding; GO:0019901 protein kinase binding	04360 Axon guidance	0	0	0
364981	Scoc	short coiled-coil protein, transcript variant X1	mRNA	7.9964	3.13086	0.0692069	0.280199	-1.0169	0.547115	0.856086	-1.06578	0.0245685	0.191372	-1.04806	0.121787	0.437185	NC_005118.4	24613940	24614167	228	-	Gnomon	NA	NA	XM_006255292.3	NA	NA	NA	NA	NA	NA	NA	short coiled-coil protein	GO:0016239 positive regulation of macroautophagy; GO:0016239 positive regulation of macroautophagy; GO:0061635 regulation of protein complex stability; GO:0061635 regulation of protein complex stability	GO:0000139 Golgi membrane; GO:0005768 endosome; GO:0005768 endosome; GO:0005802 trans-Golgi network; GO:0005802 trans-Golgi network; GO:0005829 cytosol	NA	NA	0	0	0
291069	Ppp1r3g	protein phosphatase 1, regulatory subunit 3G	mRNA	3.28616	3.23661	0.0640638	0.271674	-1.03311	0.672105	0.90894	-1.1954	0.0246262	0.191653	-1.15708	0.0869098	0.379118	NC_005116.4	29569082	29570294	1213	-	Gnomon	NA	NA	XM_006253860.2	NA	NA	NA	NA	NA	NA	NA	protein phosphatase 1, regulatory subunit 3G	GO:0042593 glucose homeostasis; GO:0042593 glucose homeostasis; GO:0045725 positive regulation of glycogen biosynthetic process; GO:0045725 positive regulation of glycogen biosynthetic process; GO:2000467 positive regulation of glycogen (starch) synthase activity; GO:2000467 positive regulation of glycogen (starch) synthase activity	GO:0005737 cytoplasm; GO:0005737 cytoplasm	GO:0019903 protein phosphatase binding; GO:0019903 protein phosphatase binding; GO:2001069 glycogen binding; GO:2001069 glycogen binding	NA	0	0	0
108349602	LOC108349602	uncharacterized LOC108349602	ncRNA	-0.936787	3.42432	0.0559522	0.256841	-1.46621	0.0851428	0.489801	-1.61829	0.0247292	0.191935	-1.10373	0.659307	0.865217	NC_005100.4	146898566	146901232	2667	+	Gnomon	NA	lncRNA	XR_001835899.1	NA	NA	NA	NA	NA	NA	NA	NA	NA	NA	NA	NA	0	0	0
686711	Vhll	NA	exon	-1.61484	3.26649	0.0626893	0.269084	2.43701	0.117342	0.537684	3.37217	0.0247919	0.192203	1.38373	0.571036	0.820072	NC_005119.4	1897235	1898037	803	+	Gnomon	Supporting evidence includes similarity to: 8 Proteins, and 100% coverage of the annotated genomic feature by RNAseq alignments, including 4 samples with support for all annotated introns	NA	NA	NA	NA	NA	NA	NA	NA	NA	von Hippel-Lindau tumor suppressor-like	NA	NA	NA	NA	0	0	0
361560	Vstm2b	V-set and transmembrane domain containing 2B	mRNA	4.15368	4.98396	0.0195901	0.167579	1.13184	0.0116984	0.268632	1.10707	0.0249372	0.192684	-1.02238	0.638797	0.856115	NC_005100.4	97632473	97632539	67	+	BestRefSeq	NA	NA	NM_001108479.1	The RefSeq transcript has 2 substitutions, 1 non-frameshifting indel compared to this genomic sequence	annotated by transcript or proteomic data	NA	NA	NA	NA	NA	V-set and transmembrane domain containing 2B	NA	GO:0016021 integral component of membrane	NA	NA	0	0	0
64538	Ilkap	integrin-linked kinase-associated serine/threonine phosphatase, transcript variant X1	mRNA	5.50111	3.01984	0.0751069	0.291952	1.0246	0.41348	0.790917	1.06876	0.0252319	0.193651	1.0431	0.183935	0.517944	NC_005108.4	98536486	98536511	26	-	Gnomon	NA	NA	XM_008767296.2	NA	NA	NA	NA	NA	NA	NA	integrin-linked kinase-associated serine/threonine phosphatase	GO:0006470 protein dephosphorylation; GO:0006470 protein dephosphorylation; GO:0007229 integrin-mediated signaling pathway; GO:0016310 phosphorylation; GO:0033262 regulation of nuclear cell cycle DNA replication	GO:0005737 cytoplasm	GO:0004722 protein serine/threonine phosphatase activity; GO:0004722 protein serine/threonine phosphatase activity; GO:0016301 kinase activity; GO:0046872 metal ion binding	NA	0	0	0
314964	Phf20l1	PHD finger protein 20-like 1	mRNA	7.4057	3.00417	0.0759844	0.293381	-1.03622	0.294706	0.711285	-1.07937	0.0252536	0.193651	-1.04164	0.256846	0.591901	NC_005106.4	107406948	107406952	5	+	BestRefSeq	NA	NA	NM_001271439.1	The RefSeq transcript has 22 substitutions, 13 frameshifts and aligns at 81% coverage compared to this genomic sequence	annotated by transcript or proteomic data	TRUE	.,107406948	NA	NA	NA	PHD finger protein 20-like 1	NA	NA	GO:0008270 zinc ion binding	NA	0	0	0
314618	Arhgap45	Rho GTPase activating protein 45, transcript variant X1	mRNA	2.99504	3.08705	0.0714711	0.284409	-1.11776	0.181418	0.611828	-1.20232	0.0253119	0.193783	-1.07565	0.398504	0.710395	NC_005106.4	12741052	12741314	263	-	Gnomon	NA	NA	XM_017594813.1	NA	NA	NA	NA	NA	NA	NA	histocompatibility (minor) HA-1	GO:0035556 intracellular signal transduction	GO:0005622 intracellular; GO:0016020 membrane; GO:0016020 membrane	GO:0046872 metal ion binding	NA	0	0	0
314690	RGD1309995	similar to CG13957-PA, transcript variant X1	mRNA	6.45942	3.45191	0.0548595	0.254993	-1.05846	0.0771327	0.472217	-1.07235	0.0253976	0.193853	-1.01312	0.687868	0.8789	NC_005106.4	26361073	26361221	149	-	Gnomon	NA	NA	XM_235003.9	NA	NA	NA	NA	NA	NA	NA	similar to CG13957-PA	GO:0007032 endosome organization; GO:0007032 endosome organization; GO:0016197 endosomal transport; GO:0016197 endosomal transport	GO:0005654 nucleoplasm; GO:0005768 endosome; GO:0005768 endosome; GO:0031083 BLOC-1 complex; GO:0071203 WASH complex; GO:0071203 WASH complex	NA	04144 Endocytosis	0	0	0
103693100	LOC103693100	uncharacterized LOC103693100	ncRNA	-1.74019	3.94498	0.0388516	0.22087	1.08019	0.79946	0.947761	-2.23079	0.0256493	0.194604	-2.40967	0.019401	0.208658	NC_005107.4	61570387	61570810	424	+	Gnomon	NA	lncRNA	XR_593928.1	NA	NA	NA	NA	NA	NA	NA	uncharacterized LOC103693100	NA	NA	NA	NA	0	0	0
300186	Amigo2	adhesion molecule with Ig like domain 2, transcript variant X3	mRNA	4.58939	3.17343	0.0670829	0.27648	-1.02262	0.672595	0.908986	-1.12821	0.0258238	0.194657	-1.10326	0.0919787	0.387184	NC_005106.4	138707061	138707136	76	-	Gnomon	NA	NA	XM_017594781.1	NA	NA	NA	NA	NA	NA	NA	adhesion molecule with Ig like domain 2	GO:0007156 homophilic cell adhesion via plasma membrane adhesion molecules; GO:0007157 heterophilic cell-cell adhesion via plasma membrane cell adhesion molecules; GO:0043066 negative regulation of apoptotic process; GO:0043066 negative regulation of apoptotic process; GO:0043069 negative regulation of programmed cell death; GO:0051965 positive regulation of synapse assembly; GO:0051965 positive …	GO:0005634 nucleus; GO:0005887 integral component of plasma membrane; GO:0016021 integral component of membrane	GO:0005515 protein binding	NA	0	0	0
363644	Glod4	glyoxalase domain containing 4	mRNA	5.95187	4.48455	0.0270413	0.188654	-1.08489	0.0190186	0.303414	-1.07498	0.0257788	0.194657	1.00922	0.785351	0.921746	NC_005109.4	64398139	64398263	125	-	BestRefSeq	NA	NA	NM_001014227.1	The RefSeq transcript has 1 substitution compared to this genomic sequence	annotated by transcript or proteomic data	NA	NA	NA	NA	NA	glyoxalase domain containing 4	NA	GO:0005739 mitochondrion; GO:0005739 mitochondrion; GO:0070062 extracellular exosome; GO:0070062 extracellular exosome	NA	NA	0	0	0
685076	Pgm2l1	phosphoglucomutase 2-like 1	mRNA	8.94295	3.0089	0.0757182	0.293124	-1.0641	0.234735	0.662965	-1.12379	0.0257413	0.194657	-1.05609	0.320325	0.650802	NC_005100.4	165237847	165238265	419	+	BestRefSeq	NA	NA	NM_001109454.1	The RefSeq transcript has 3 substitutions, 1 non-frameshifting indel compared to this genomic sequence	annotated by transcript or proteomic data	NA	NA	NA	NA	NA	phosphoglucomutase 2-like 1	GO:0005975 carbohydrate metabolic process; GO:0016310 phosphorylation; GO:0016310 phosphorylation; GO:0016310 phosphorylation	GO:0005829 cytosol	GO:0016868 intramolecular transferase activity, phosphotransferases; GO:0047933 glucose-1,6-bisphosphate synthase activity; GO:0047933 glucose-1,6-bisphosphate synthase activity	00500 Starch and sucrose metabolism	0	0	0
103693438	LOC103693438	NA	exon	-2.84145	4.84216	0.0214415	0.172989	-3.86929	0.0130957	0.279353	-2.93016	0.025833	0.194657	1.32051	0.589672	0.831414	NC_005109.4	70314111	70316154	2044	+	Gnomon	Supporting evidence includes similarity to: 2 Proteins, and 88% coverage of the annotated genomic feature by RNAseq alignments, including 19 samples with support for all annotated introns	NA	NA	NA	NA	NA	NA	NA	NA	NA	glyceraldehyde-3-phosphate dehydrogenase pseudogene	GO:0008150 biological_process	GO:0005575 cellular_component	GO:0003674 molecular_function	NA	0	0	0
54258	Cxcr1	C-X-C motif chemokine receptor 1, transcript variant X1	mRNA	2.94282	6.16757	0.00954505	0.123106	1.34844	0.208031	0.638998	-1.8599	0.0262451	0.196277	-2.50796	0.00274314	0.102108	NC_005108.4	81469235	81469299	65	-	Gnomon	NA	NA	XM_006245273.3	NA	NA	NA	NA	NA	NA	NA	chemokine (C-X-C motif) receptor 1	GO:0006935 chemotaxis; GO:0007166 cell surface receptor signaling pathway; GO:0007186 G-protein coupled receptor signaling pathway; GO:0031623 receptor internalization; GO:0038112 interleukin-8-mediated signaling pathway; GO:0070098 chemokine-mediated signaling pathway	GO:0005886 plasma membrane; GO:0016021 integral component of membrane	GO:0004918 interleukin-8 receptor activity; GO:0016494 C-X-C chemokine receptor activity; GO:0019959 interleukin-8 binding	04060 Cytokine-cytokine receptor interaction; 04062 Chemokine signaling pathway; 04072 Phospholipase D signaling pathway; 04144 Endocytosis	0	0	0
301085	Fyco1	FYVE and coiled-coil domain containing 1, transcript variant X1	mRNA	5.11269	2.99768	0.0763511	0.293956	1.03257	0.476903	0.819862	1.10484	0.0263016	0.196432	1.07	0.161216	0.490922	NC_005107.4	132902115	132903293	1179	-	Gnomon	NA	NA	XM_017595602.1	NA	NA	NA	NA	NA	NA	NA	FYVE and coiled-coil domain containing 1	GO:0072383 plus-end-directed vesicle transport along microtubule; GO:0072383 plus-end-directed vesicle transport along microtubule	GO:0005764 lysosome; GO:0005764 lysosome; GO:0005770 late endosome; GO:0005770 late endosome; GO:0005776 autophagosome; GO:0005776 autophagosome; GO:0016020 membrane; GO:0016021 integral component of membrane; GO:0043231 intracellular membrane-bounded organelle	GO:0046872 metal ion binding	NA	0	0	0
361276	Cdnf	cerebral dopamine neurotrophic factor	mRNA	-0.802278	3.03117	0.0744802	0.291123	-1.30181	0.185366	0.616751	-1.5671	0.0264823	0.19734	-1.20378	0.376059	0.694698	NC_005116.4	78735150	78735324	175	-	BestRefSeq	NA	NA	NM_001037543.1	NA	NA	NA	NA	NA	NA	NA	cerebral dopamine neurotrophic factor	NA	GO:0005576 extracellular region	GO:0008083 growth factor activity	NA	0	0	0
307081	Pitrm1	pitrilysin metallopeptidase 1, transcript variant X1	mRNA	5.91698	2.9391	0.0797509	0.299715	-1.02348	0.400293	0.782008	-1.06346	0.0268431	0.198095	-1.03906	0.194772	0.529544	NC_005116.4	68477423	68477529	107	+	Gnomon	NA	NA	XM_006254186.2	NA	NA	NA	NA	NA	NA	NA	pitrilysin metallopeptidase 1	GO:0006508 proteolysis; GO:0016485 protein processing	GO:0005739 mitochondrion; GO:0005739 mitochondrion; GO:0005759 mitochondrial matrix; GO:0005759 mitochondrial matrix	GO:0004222 metalloendopeptidase activity; GO:0004222 metalloendopeptidase activity; GO:0008270 zinc ion binding	NA	0	0	0
363795	Lmln	leishmanolysin like peptidase, transcript variant X1	mRNA	4.82536	4.86757	0.0210958	0.172169	-1.10303	0.0124301	0.277041	-1.08249	0.0267853	0.198095	1.01897	0.616523	0.845199	NC_005110.4	70961068	70963121	2054	-	Gnomon	NA	NA	XM_006248453.2	NA	NA	NA	NA	NA	NA	NA	leishmanolysin like peptidase	GO:0006508 proteolysis; GO:0007155 cell adhesion; GO:0008150 biological_process	GO:0005575 cellular_component; GO:0005737 cytoplasm; GO:0005737 cytoplasm; GO:0005925 focal adhesion; GO:0005925 focal adhesion; GO:0016021 integral component of membrane	GO:0003674 molecular_function; GO:0004222 metalloendopeptidase activity	NA	0	0	0
102546398	LOC102546398	NA	exon	-0.934141	2.96253	0.0783714	0.297493	-1.15276	0.451567	0.809455	-1.55232	0.0267705	0.198095	-1.34661	0.152042	0.479244	NC_005119.4	33566771	33568909	2139	+	Gnomon	Supporting evidence includes similarity to: 11 Proteins, and 100% coverage of the annotated genomic feature by RNAseq alignments	NA	NA	NA	NA	NA	NA	NA	NA	NA	60S ribosomal protein L11-like	NA	NA	NA	NA	0	0	0
679974	Tceal6	transcription elongation factor A (SII)-like 6, transcript variant X1	mRNA	5.24367	4.64642	0.0243265	0.179463	1.02276	0.493229	0.829121	-1.07652	0.0271167	0.199103	-1.10102	0.0114511	0.167451	NC_005101.4	102371714	102371888	175	-	Gnomon	NA	NA	XM_003749245.4	NA	NA	NA	NA	NA	NA	NA	transcription elongation factor A (SII)-like 6	GO:0006357 regulation of transcription from RNA polymerase II promoter	GO:0005634 nucleus	GO:0050699 WW domain binding	NA	0	0	0
80850	Gng2	G protein subunit gamma 2, transcript variant 1	mRNA	8.22093	3.56458	0.0506383	0.247162	-1.05476	0.0573204	0.430767	-1.06158	0.0272735	0.199608	-1.00647	0.818324	0.936601	NC_005114.4	4748242	4748340	99	+	BestRefSeq	NA	NA	NM_031754.1	The RefSeq transcript has 7 substitutions, 3 non-frameshifting indels and aligns at 97% coverage compared to this genomic sequence	annotated by transcript or proteomic data	TRUE	NA	NA	NA	NA	guanine nucleotide binding protein (G protein), gamma 2	GO:0007186 G-protein coupled receptor signaling pathway; GO:0008283 cell proliferation	GO:0005834 heterotrimeric G-protein complex; GO:0070062 extracellular exosome	GO:0031681 G-protein beta-subunit binding	04014 Ras signaling pathway; 04062 Chemokine signaling pathway; 04151 PI3K-Akt signaling pathway; 04713 Circadian entrainment; 04723 Retrograde endocannabinoid signaling; 04724 Glutamatergic synapse; 04725 Cholinergic synapse; 04726 Serotonergic synapse; 04727 GABAergic synapse; 04728 Dopaminergic synapse; 05032 Morphine addiction; 05034 Alcoholism; 05200 Pathways in cancer	0	0	0
102555023	LOC102555023	uncharacterized LOC102555023	ncRNA	-1.40196	2.93756	0.0798428	0.299936	-1.35921	0.233415	0.662025	-1.78	0.0274378	0.199967	-1.30958	0.322221	0.651926	NC_005117.4	12638465	12638857	393	+	Gnomon	NA	lncRNA	XR_361242.3	NA	NA	NA	NA	NA	NA	NA	uncharacterized LOC102555023	NA	NA	NA	NA	0	0	0
289522	Cox18	cytochrome c oxidase assembly protein 18, transcript variant X1	mRNA	3.90172	3.51439	0.0524722	0.250643	-1.09125	0.0610537	0.443533	-1.10239	0.0275486	0.200295	-1.01022	0.826451	0.940112	NC_005113.4	19434728	19435141	414	+	Gnomon	NA	NA	XM_006250771.3	NA	NA	NA	NA	NA	NA	NA	cytochrome c oxidase assembly protein 18	GO:0008535 respiratory chain complex IV assembly; GO:0015031 protein transport; GO:0051204 protein insertion into mitochondrial membrane; GO:0051205 protein insertion into membrane	GO:0005739 mitochondrion; GO:0005739 mitochondrion; GO:0016021 integral component of membrane; GO:0031305 integral component of mitochondrial inner membrane	GO:0008565 protein transporter activity	NA	0	0	0
682206	LOC682206	similar to Zinc finger protein 208	mRNA	4.76398	3.3878	0.0574359	0.259896	-1.08063	0.0753103	0.46843	-1.0969	0.0275052	0.200295	-1.01505	0.73305	0.899811	NC_005100.4	61724092	61724675	584	+	Gnomon	NA	NA	XM_008758828.2	The sequence of the model RefSeq transcript was modified relative to this genomic sequence to represent the inferred CDS: deleted 1 base in 1 codon	unclassified transcription discrepancy	NA	NA	NA	NA	NA	similar to Zinc finger protein 208	NA	NA	GO:0003676 nucleic acid binding; GO:0046872 metal ion binding	NA	0	0	0
690442	Tmem116	transmembrane protein 116, transcript variant X3	mRNA	-0.0730817	4.6328	0.0245428	0.1801	-1.43346	0.0153405	0.287721	-1.33857	0.0276578	0.200602	1.07089	0.627699	0.850352	NC_005111.4	40590303	40590578	276	-	Gnomon	NA	NA	XM_017598460.1	NA	NA	NA	NA	NA	NA	NA	transmembrane protein 116	GO:0008150 biological_process	GO:0005575 cellular_component; GO:0016021 integral component of membrane	GO:0003674 molecular_function	NA	0	0	0
500904	Ncf4	neutrophil cytosolic factor 4, transcript variant X1	mRNA	-0.0856363	2.9011	0.0820471	0.304184	1.22935	0.263391	0.687276	1.4763	0.0278533	0.201474	1.20088	0.336864	0.663537	NC_005106.4	119481711	119482536	826	+	Gnomon	NA	NA	XM_006241939.3	NA	NA	NA	NA	NA	NA	NA	neutrophil cytosolic factor 4	GO:0043085 positive regulation of catalytic activity; GO:0043085 positive regulation of catalytic activity	GO:0005737 cytoplasm; GO:0005829 cytosol; GO:0010008 endosome membrane; GO:0010008 endosome membrane; GO:0016020 membrane; GO:0043020 NADPH oxidase complex; GO:0043020 NADPH oxidase complex	GO:0016176 superoxide-generating NADPH oxidase activator activity; GO:0016176 superoxide-generating NADPH oxidase activator activity; GO:0032266 phosphatidylinositol-3-phosphate binding; GO:0032266 phosphatidylinositol-3-phosphate binding	04145 Phagosome; 04380 Osteoclast differentiation; 04670 Leukocyte transendothelial migration; 05140 Leishmaniasis	0	0	0
64046	Mre11a	MRE11 homolog A, double strand break repair nuclease, transcript variant X1	mRNA	4.3149	2.89403	0.0824823	0.304734	-1.03841	0.407183	0.787693	-1.10558	0.0279023	0.201649	-1.06469	0.197568	0.532747	NC_005107.4	13304355	13304442	88	+	Gnomon	NA	NA	XM_006242532.3	NA	NA	NA	NA	NA	NA	NA	MRE11 homolog A, double strand break repair nuclease	GO:0006302 double-strand break repair; GO:0006302 double-strand break repair; GO:0006303 double-strand break repair via nonhomologous end joining; GO:0006974 cellular response to DNA damage stimulus; GO:0007062 sister chromatid cohesion; GO:0007062 sister chromatid cohesion; GO:0007095 mitotic G2 DNA damage checkpoint; GO:0007095 mitotic G2 DNA damage checkpoint; GO:0007129 synapsis; GO:0007129 s…	GO:0000781 chromosome, telomeric region; GO:0000784 nuclear chromosome, telomeric region; GO:0000784 nuclear chromosome, telomeric region; GO:0000790 nuclear chromatin; GO:0000794 condensed nuclear chromosome; GO:0005634 nucleus; GO:0005634 nucleus; GO:0005654 nucleoplasm; GO:0005654 nucleoplasm; GO:0016605 PML body; GO:0030870 Mre11 complex; GO:0030870 Mre11 complex; GO:0035861 site of double-st…	GO:0000014 single-stranded DNA endodeoxyribonuclease activity; GO:0000014 single-stranded DNA endodeoxyribonuclease activity; GO:0003677 DNA binding; GO:0003677 DNA binding; GO:0004003 ATP-dependent DNA helicase activity; GO:0004003 ATP-dependent DNA helicase activity; GO:0004519 endonuclease activity; GO:0004520 endodeoxyribonuclease activity; GO:0005515 protein binding; GO:0008022 protein C-ter…	03440 Homologous recombination; 03450 Non-homologous end-joining	0	0	0
81828	Zp2	zona pellucida glycoprotein 2	mRNA	-2.03688	3.94977	0.0387243	0.220586	-1.93962	0.0327504	0.357621	-1.88585	0.0279588	0.201816	1.02851	0.926064	0.977271	NC_005100.4	189911615	189911650	36	-	BestRefSeq	NA	NA	NM_031150.1	The RefSeq transcript has 3 substitutions and aligns at 99% coverage compared to this genomic sequence	annotated by transcript or proteomic data	TRUE	NA	NA	NA	NA	zona pellucida glycoprotein 2 (sperm receptor)	GO:0006886 intracellular protein transport; GO:0006886 intracellular protein transport; GO:0006886 intracellular protein transport; GO:0007339 binding of sperm to zona pellucida; GO:0007339 binding of sperm to zona pellucida; GO:0007339 binding of sperm to zona pellucida; GO:0060468 prevention of polyspermy; GO:0060468 prevention of polyspermy; GO:0060468 prevention of polyspermy	GO:0005576 extracellular region; GO:0005578 proteinaceous extracellular matrix; GO:0005771 multivesicular body; GO:0005771 multivesicular body; GO:0005771 multivesicular body; GO:0005783 endoplasmic reticulum; GO:0005783 endoplasmic reticulum; GO:0005783 endoplasmic reticulum; GO:0005794 Golgi apparatus; GO:0005794 Golgi apparatus; GO:0005794 Golgi apparatus; GO:0005886 plasma membrane; GO:000588…	GO:0032190 acrosin binding; GO:0032190 acrosin binding	NA	0	0	0
690861	Stk33	serine/threonine kinase 33, transcript variant X3	mRNA	-0.692126	3.25468	0.0632284	0.270182	1.40875	0.0921004	0.500053	1.53024	0.0281216	0.202473	1.08624	0.685416	0.878182	NC_005100.4	174051646	174051768	123	-	Gnomon	NA	NA	XM_017590199.1	NA	NA	NA	NA	NA	NA	NA	serine/threonine kinase 33	GO:0046777 protein autophosphorylation; GO:0046777 protein autophosphorylation	NA	GO:0004674 protein serine/threonine kinase activity; GO:0004674 protein serine/threonine kinase activity; GO:0005524 ATP binding	NA	0	0	0
64512	Fzd2	frizzled class receptor 2	mRNA	3.07512	2.86325	0.0844071	0.30824	1.07833	0.286303	0.706036	1.16236	0.0285508	0.204793	1.07792	0.308158	0.64219	NC_005109.4	90550147	90552057	1911	+	BestRefSeq	NA	NA	NM_172035.1	The RefSeq transcript has 15 substitutions, 3 non-frameshifting indels compared to this genomic sequence	annotated by transcript or proteomic data	NA	NA	NA	NA	NA	frizzled class receptor 2	GO:0001775 cell activation; GO:0003149 membranous septum morphogenesis; GO:0003149 membranous septum morphogenesis; GO:0003150 muscular septum morphogenesis; GO:0003150 muscular septum morphogenesis; GO:0003151 outflow tract morphogenesis; GO:0003151 outflow tract morphogenesis; GO:0007199 G-protein coupled receptor signaling pathway coupled to cGMP nucleotide second messenger; GO:0007204 positiv…	GO:0005737 cytoplasm; GO:0005737 cytoplasm; GO:0005829 cytosol; GO:0005886 plasma membrane; GO:0005886 plasma membrane; GO:0005886 plasma membrane; GO:0005925 focal adhesion; GO:0005925 focal adhesion; GO:0016021 integral component of membrane; GO:0016021 integral component of membrane	GO:0004930 G-protein coupled receptor activity; GO:0005515 protein binding; GO:0017147 Wnt-protein binding; GO:0030165 PDZ domain binding; GO:0030165 PDZ domain binding; GO:0042802 identical protein binding; GO:0042813 Wnt-activated receptor activity; GO:0042813 Wnt-activated receptor activity; GO:0042813 Wnt-activated receptor activity; GO:0046982 protein heterodimerization activity	04150 mTOR signaling pathway; 04310 Wnt signaling pathway; 04390 Hippo signaling pathway; 04550 Signaling pathways regulating pluripotency of stem cells; 04916 Melanogenesis; 05166 HTLV-I infection; 05200 Pathways in cancer; 05205 Proteoglycans in cancer; 05217 Basal cell carcinoma	0	0	0
288471	Trrap	transformation/transcription domain-associated protein	mRNA	8.03882	3.49025	0.0533806	0.251993	1.0013	0.966242	0.991512	-1.07093	0.028564	0.204797	-1.07232	0.0431328	0.285838	NC_005111.4	11627461	11627563	103	-	BestRefSeq	NA	NA	NM_001105907.3	The RefSeq transcript has 2 substitutions, 1 frameshift compared to this genomic sequence	annotated by transcript or proteomic data	NA	NA	NA	NA	NA	transformation/transcription domain-associated protein	GO:0006355 regulation of transcription, DNA-templated; GO:0007093 mitotic cell cycle checkpoint; GO:0008150 biological_process; GO:0016578 histone deubiquitination; GO:0043967 histone H4 acetylation; GO:0043968 histone H2A acetylation	GO:0000812 Swr1 complex; GO:0005634 nucleus; GO:0005634 nucleus; GO:0005654 nucleoplasm; GO:0005667 transcription factor complex; GO:0005794 Golgi apparatus; GO:0030914 STAGA complex; GO:0033276 transcription factor TFTC complex; GO:0035267 NuA4 histone acetyltransferase complex	GO:0003682 chromatin binding; GO:0003712 transcription cofactor activity; GO:0003713 transcription coactivator activity	05166 HTLV-I infection	0	0	0
500921	Tmem117	transmembrane protein 117	mRNA	4.21895	3.97089	0.0381678	0.219531	-1.09325	0.0310629	0.352941	-1.08831	0.0286771	0.205527	1.00454	0.910784	0.970853	NC_005106.4	135880294	135880411	118	+	BestRefSeq	NA	NA	NM_001271239.1	NA	NA	NA	NA	NA	NA	NA	transmembrane protein 117	GO:0008150 biological_process	GO:0005575 cellular_component; GO:0005783 endoplasmic reticulum; GO:0005783 endoplasmic reticulum; GO:0016021 integral component of membrane	GO:0003674 molecular_function	NA	0	0	0
292898	Pih1d1	PIH1 domain containing 1, transcript variant X1	mRNA	3.22096	3.43819	0.0554001	0.255795	1.00072	0.989973	0.99749	-1.13782	0.0288721	0.205582	-1.13864	0.0453405	0.291201	NC_005100.4	101151240	101151322	83	+	Gnomon	NA	NA	XM_006229027.2	NA	NA	NA	NA	NA	NA	NA	PIH1 domain containing 1	GO:0000492 box C/D snoRNP assembly; GO:0000492 box C/D snoRNP assembly; GO:0006338 chromatin remodeling; GO:0006351 transcription, DNA-templated; GO:0006355 regulation of transcription, DNA-templated; GO:0030855 epithelial cell differentiation; GO:0030855 epithelial cell differentiation; GO:0031334 positive regulation of protein complex assembly; GO:0048254 snoRNA localization; GO:0051569 regulat…	GO:0005634 nucleus; GO:0005730 nucleolus; GO:0005737 cytoplasm; GO:0070761 pre-snoRNP complex; GO:0070761 pre-snoRNP complex; GO:0097255 R2TP complex; GO:0097255 R2TP complex	GO:0001164 RNA polymerase I CORE element sequence-specific DNA binding; GO:0019901 protein kinase binding; GO:0042393 histone binding; GO:0051117 ATPase binding; GO:0051219 phosphoprotein binding	NA	0	0	0
287479	Shpk	sedoheptulokinase	mRNA	2.89823	3.41763	0.0562207	0.257094	-1.12551	0.0655412	0.450585	-1.14213	0.0291187	0.206244	-1.01477	0.818634	0.936754	NC_005109.4	59765328	59765518	191	+	BestRefSeq	NA	NA	NM_001033682.1	NA	NA	NA	NA	NA	NA	NA	sedoheptulokinase	GO:0005975 carbohydrate metabolic process; GO:0005975 carbohydrate metabolic process; GO:0009052 pentose-phosphate shunt, non-oxidative branch; GO:0009052 pentose-phosphate shunt, non-oxidative branch; GO:0016310 phosphorylation; GO:0016310 phosphorylation; GO:0035963 cellular response to interleukin-13; GO:0035963 cellular response to interleukin-13; GO:0043030 regulation of macrophage activatio…	GO:0005737 cytoplasm; GO:0005737 cytoplasm	GO:0050277 sedoheptulokinase activity; GO:0050277 sedoheptulokinase activity	NA	0	0	0
360678	Arhgdia	Rho GDP dissociation inhibitor alpha, transcript variant X2	mRNA	7.69044	2.97042	0.0779126	0.296376	1.01344	0.624001	0.889368	1.06203	0.0291438	0.206341	1.04794	0.115416	0.427351	NC_005109.4	109756980	109757116	137	-	Gnomon	NA	NA	XM_006247898.2	NA	NA	NA	NA	NA	NA	NA	Rho GDP dissociation inhibitor (GDI) alpha	GO:0007266 Rho protein signal transduction; GO:0007266 Rho protein signal transduction; GO:0008360 regulation of cell shape; GO:0030336 negative regulation of cell migration; GO:0032880 regulation of protein localization; GO:0032880 regulation of protein localization; GO:0043547 positive regulation of GTPase activity; GO:0071260 cellular response to mechanical stimulus; GO:0071407 cellular respon…	GO:0001772 immunological synapse; GO:0001772 immunological synapse; GO:0005615 extracellular space; GO:0005634 nucleus; GO:0005634 nucleus; GO:0005829 cytosol; GO:0016020 membrane; GO:0016020 membrane; GO:0070062 extracellular exosome	GO:0005094 Rho GDP-dissociation inhibitor activity; GO:0005094 Rho GDP-dissociation inhibitor activity; GO:0005096 GTPase activator activity; GO:0005504 fatty acid binding; GO:0005515 protein binding; GO:0017048 Rho GTPase binding; GO:0019901 protein kinase binding; GO:0051879 Hsp90 protein binding	04722 Neurotrophin signaling pathway; 04962 Vasopressin-regulated water reabsorption	0	0	0
64040	Aldh9a1	aldehyde dehydrogenase 9 family, member A1	mRNA	4.73874	4.22657	0.0320959	0.20509	-1.13665	0.022301	0.31815	-1.11917	0.0296831	0.208207	1.01561	0.775594	0.918205	NC_005112.4	85580828	85581006	179	+	BestRefSeq	NA	NA	NM_022273.2	NA	NA	NA	NA	NA	NA	NA	aldehyde dehydrogenase 9 family, member A1	GO:0001822 kidney development; GO:0001889 liver development; GO:0006081 cellular aldehyde metabolic process; GO:0006081 cellular aldehyde metabolic process; GO:0009437 carnitine metabolic process; GO:0009437 carnitine metabolic process; GO:0042136 neurotransmitter biosynthetic process; GO:0042136 neurotransmitter biosynthetic process; GO:0045329 carnitine biosynthetic process; GO:0045329 carnitin…	GO:0005739 mitochondrion; GO:0005739 mitochondrion; GO:0005829 cytosol; GO:0005829 cytosol; GO:0005829 cytosol; GO:0005829 cytosol; GO:0070062 extracellular exosome; GO:0070062 extracellular exosome	GO:0004029 aldehyde dehydrogenase (NAD) activity; GO:0004029 aldehyde dehydrogenase (NAD) activity; GO:0016620 oxidoreductase activity, acting on the aldehyde or oxo group of donors, NAD or NADP as acceptor; GO:0019145 aminobutyraldehyde dehydrogenase activity; GO:0019145 aminobutyraldehyde dehydrogenase activity; GO:0019145 aminobutyraldehyde dehydrogenase activity; GO:0042803 protein homodimeri…	00010 Glycolysis / Gluconeogenesis; 00053 Ascorbate and aldarate metabolism; 00071 Fatty acid degradation; 00280 Valine, leucine and isoleucine degradation; 00310 Lysine degradation; 00330 Arginine and proline metabolism; 00340 Histidine metabolism; 00380 Tryptophan metabolism; 00410 beta-Alanine metabolism; 00561 Glycerolipid metabolism; 00620 Pyruvate metabolism; 01100 Metabolic pathways	0	0	0
289707	Lyar	Ly1 antibody reactive, transcript variant X1	mRNA	3.08925	2.81692	0.0874003	0.312825	1.05718	0.426249	0.797112	1.15921	0.0298866	0.208949	1.09651	0.211587	0.548145	NC_005113.4	77321825	77321931	107	-	Gnomon	NA	NA	XM_006251087.1	NA	NA	NA	NA	NA	NA	NA	Ly1 antibody reactive	NA	GO:0005634 nucleus; GO:0005730 nucleolus; GO:0005730 nucleolus	GO:0044822 poly(A) RNA binding; GO:0044822 poly(A) RNA binding; GO:0046872 metal ion binding	NA	0	0	0
108352944	LOC108352944	uncharacterized LOC108352944, transcript variant X2	ncRNA	-0.12182	2.79074	0.0891439	0.315571	-1.11808	0.380195	0.772284	-1.32639	0.0302423	0.209854	-1.18631	0.213007	0.549489	NC_005114.4	58532679	58533928	1250	-	Gnomon	NA	lncRNA	XR_001841383.1	NA	NA	NA	NA	NA	NA	NA	NA	NA	NA	NA	NA	0	0	0
50522	Ubc	ubiquitin C	mRNA	5.50467	4.8774	0.0209638	0.172099	-1.05876	0.384734	0.774355	1.14938	0.0303197	0.210088	1.21692	0.00910339	0.154097	NC_005111.4	36638457	36638486	30	+	BestRefSeq	NA	NA	NM_017314.1	The RefSeq transcript has 11 substitutions compared to this genomic sequence	annotated by transcript or proteomic data	NA	NA	NA	NA	NA	ubiquitin C	GO:0006511 ubiquitin-dependent protein catabolic process; GO:0010992 ubiquitin homeostasis	GO:0005615 extracellular space; GO:0005634 nucleus; GO:0005634 nucleus; GO:0005737 cytoplasm; GO:0043209 myelin sheath; GO:0070062 extracellular exosome	GO:0002020 protease binding; GO:0044822 poly(A) RNA binding	03320 PPAR signaling pathway	0	0	0
102556047	LOC102556047	zinc finger protein 845-like, transcript variant X3	mRNA	0.801913	3.15318	0.0680839	0.278201	-1.17376	0.0962135	0.506891	-1.2219	0.0304678	0.210181	-1.04102	0.679321	0.875691	NC_005116.4	2934494	2935300	807	-	Gnomon	NA	NA	XM_017600674.1	NA	NA	NA	NA	NA	NA	NA	zinc finger protein 845-like	NA	NA	NA	NA	0	0	0
246294	Optn	optineurin, transcript variant X1	mRNA	6.82899	2.85253	0.0850893	0.30889	1.01671	0.563437	0.863523	1.06445	0.0308166	0.211572	1.04695	0.140357	0.463963	NC_005116.4	77167700	77167873	174	+	Gnomon	NA	NA	XM_017600454.1	NA	NA	NA	NA	NA	NA	NA	optineurin	GO:0000042 protein targeting to Golgi; GO:0000042 protein targeting to Golgi; GO:0000042 protein targeting to Golgi; GO:0001920 negative regulation of receptor recycling; GO:0001920 negative regulation of receptor recycling; GO:0006914 autophagy; GO:0007030 Golgi organization; GO:0007030 Golgi organization; GO:0008284 positive regulation of cell proliferation; GO:0016236 macroautophagy; GO:003461…	GO:0005634 nucleus; GO:0005737 cytoplasm; GO:0005737 cytoplasm; GO:0005776 autophagosome; GO:0005794 Golgi apparatus; GO:0005794 Golgi apparatus; GO:0005802 trans-Golgi network; GO:0005802 trans-Golgi network; GO:0005802 trans-Golgi network; GO:0016023 cytoplasmic, membrane-bounded vesicle; GO:0031410 cytoplasmic vesicle; GO:0048471 perinuclear region of cytoplasm; GO:0048471 perinuclear region o…	GO:0001155 TFIIIA-class transcription factor binding; GO:0008022 protein C-terminus binding; GO:0008022 protein C-terminus binding; GO:0017137 Rab GTPase binding; GO:0017137 Rab GTPase binding; GO:0030674 protein binding, bridging; GO:0030674 protein binding, bridging; GO:0031593 polyubiquitin binding; GO:0042802 identical protein binding; GO:0042802 identical protein binding; GO:0042802 identica…	NA	0	0	0
680229	Sgcb	sarcoglycan, beta	mRNA	7.20152	2.75978	0.0912561	0.319126	-1.02428	0.350494	0.751576	-1.05718	0.030973	0.212002	-1.03212	0.247465	0.581956	NC_005113.4	37113194	37113248	55	+	BestRefSeq	NA	NA	NM_001191068.1	NA	NA	NA	NA	NA	NA	NA	sarcoglycan, beta	GO:0007517 muscle organ development; GO:0048747 muscle fiber development; GO:0048747 muscle fiber development; GO:0055013 cardiac muscle cell development; GO:0055013 cardiac muscle cell development; GO:0097084 vascular smooth muscle cell development; GO:0097084 vascular smooth muscle cell development	GO:0016010 dystrophin-associated glycoprotein complex; GO:0016011 dystroglycan complex; GO:0016012 sarcoglycan complex; GO:0016021 integral component of membrane; GO:0042383 sarcolemma; GO:0042383 sarcolemma	NA	05410 Hypertrophic cardiomyopathy (HCM); 05412 Arrhythmogenic right ventricular cardiomyopathy (ARVC); 05414 Dilated cardiomyopathy; 05416 Viral myocarditis	0	0	0
308282	Shprh	SNF2 histone linker PHD RING helicase, transcript variant X1	mRNA	6.21512	6.56374	0.00760019	0.113137	-1.09594	0.00279473	0.170189	-1.05963	0.0314306	0.213649	1.03426	0.240332	0.573831	NC_005100.4	5240139	5240336	198	+	Gnomon	NA	NA	XM_006227639.2	NA	NA	NA	NA	NA	NA	NA	SNF2 histone linker PHD RING helicase, E3 ubiquitin protein ligase	GO:0000209 protein polyubiquitination; GO:0000209 protein polyubiquitination; GO:0006334 nucleosome assembly	GO:0000786 nucleosome; GO:0005634 nucleus	GO:0003677 DNA binding; GO:0004386 helicase activity; GO:0004842 ubiquitin-protein transferase activity; GO:0004842 ubiquitin-protein transferase activity; GO:0005524 ATP binding; GO:0008270 zinc ion binding	NA	0	0	0
100911581	LOC100911581	fatty-acid amide hydrolase 1-like, transcript variant X2	misc_RNA	-1.63435	2.73802	0.0927741	0.320962	-1.23855	0.301377	0.716299	-1.57127	0.0317289	0.214582	-1.26864	0.281009	0.615861	NC_005104.4	134871496	134872095	600	-	Gnomon	NA	NA	XR_354230.3	NA	NA	NA	NA	NA	NA	NA	fatty-acid amide hydrolase 1-like	GO:0009062 fatty acid catabolic process	GO:0000139 Golgi membrane; GO:0005789 endoplasmic reticulum membrane; GO:0031090 organelle membrane	GO:0016884 carbon-nitrogen ligase activity, with glutamine as amido-N-donor; GO:0017064 fatty acid amide hydrolase activity	04723 Retrograde endocannabinoid signaling	0	0	0
102556086	LOC102556086	NA	exon	1.91988	2.72627	0.093605	0.322209	-1.08091	0.354129	0.754114	-1.19769	0.0318791	0.215005	-1.10804	0.25047	0.585474	NC_005102.4	120140525	120142999	2475	-	Gnomon	Supporting evidence includes similarity to: 1 Protein, and 99% coverage of the annotated genomic feature by RNAseq alignments, including 25 samples with support for all annotated introns	NA	NA	NA	NA	NA	NA	NA	NA	NA	zinc finger protein 135-like	NA	NA	NA	NA	0	0	0
24477	Ibsp	integrin-binding sialoprotein, transcript variant X1	mRNA	-0.228076	3.96699	0.0382699	0.219839	-1.63329	0.0277698	0.339925	-1.55998	0.0322865	0.215632	1.047	0.832988	0.942901	NC_005113.4	6813886	6813987	102	-	Gnomon	NA	NA	XM_017599075.1	NA	NA	NA	NA	NA	NA	NA	integrin-binding sialoprotein	GO:0001503 ossification; GO:0001649 osteoblast differentiation; GO:0001649 osteoblast differentiation; GO:0007155 cell adhesion; GO:0007155 cell adhesion; GO:0007229 integrin-mediated signaling pathway; GO:0030198 extracellular matrix organization; GO:0030198 extracellular matrix organization; GO:0030198 extracellular matrix organization; GO:0030282 bone mineralization; GO:0030282 bone mineraliza…	GO:0005576 extracellular region; GO:0005576 extracellular region; GO:0005578 proteinaceous extracellular matrix; GO:0005615 extracellular space; GO:0016020 membrane; GO:0016020 membrane; GO:0031988 membrane-bounded vesicle	NA	04151 PI3K-Akt signaling pathway; 04510 Focal adhesion; 04512 ECM-receptor interaction	0	0	0
292757	Fbxo17	F-box protein 17, transcript variant X7	mRNA	-0.377795	2.92421	0.080642	0.301563	-1.42344	0.137242	0.562964	-1.65689	0.0324006	0.215632	-1.16401	0.536219	0.797979	NC_005100.4	86903762	86903929	168	+	Gnomon	NA	NA	XM_017588907.1	NA	NA	NA	NA	NA	NA	NA	F-box protein 17	NA	GO:0019005 SCF ubiquitin ligase complex; GO:0019005 SCF ubiquitin ligase complex; GO:0019005 SCF ubiquitin ligase complex	GO:0001948 glycoprotein binding; GO:0001948 glycoprotein binding; GO:0001948 glycoprotein binding	NA	0	0	0
304982	Igsf9	immunoglobulin superfamily, member 9, transcript variant X2	misc_RNA	1.7853	3.21849	0.0649139	0.272772	1.15099	0.0784145	0.474295	1.17955	0.032063	0.215632	1.02481	0.760793	0.910199	NC_005112.4	90832194	90832300	107	-	Gnomon	NA	NA	XR_001840780.1	NA	NA	NA	NA	NA	NA	NA	immunoglobulin superfamily, member 9	GO:0007156 homophilic cell adhesion via plasma membrane adhesion molecules; GO:0007156 homophilic cell adhesion via plasma membrane adhesion molecules; GO:0016358 dendrite development; GO:0016358 dendrite development; GO:0050807 regulation of synapse organization; GO:0050807 regulation of synapse organization; GO:0098609 cell-cell adhesion	GO:0005886 plasma membrane; GO:0016021 integral component of membrane; GO:0030054 cell junction; GO:0030424 axon; GO:0030424 axon; GO:0030425 dendrite; GO:0030425 dendrite; GO:0060077 inhibitory synapse; GO:0060077 inhibitory synapse	GO:0098632 protein binding involved in cell-cell adhesion; GO:0098632 protein binding involved in cell-cell adhesion	NA	0	0	0
498365	Tmem156	transmembrane protein 156, transcript variant X1	mRNA	-0.597891	2.77175	0.090433	0.317303	-1.12448	0.536216	0.85137	-1.53458	0.0324077	0.215632	-1.3647	0.139285	0.462732	NC_005113.4	44888902	44889023	122	+	Gnomon	NA	NA	XM_008770160.2	NA	NA	NA	NA	NA	NA	NA	transmembrane protein 156	NA	GO:0016021 integral component of membrane	NA	NA	0	0	0
500688	Adam4l1	a disintegrin and metallopeptidase domain 4-like 1	mRNA	2.11777	2.96917	0.077985	0.296523	-1.02293	0.765405	0.938577	-1.18126	0.032328	0.215632	-1.15478	0.0873785	0.380102	NC_005105.4	105007053	105009516	2464	-	BestRefSeq	NA	NA	NM_001109277.1	NA	NA	NA	NA	NA	NA	NA	a disintegrin and metallopeptidase domain 4-like 1	NA	NA	NA	NA	0	0	0
548326	Fcmr	Fc fragment of IgM receptor, transcript variant X1	mRNA	-0.485439	2.71945	0.0940914	0.323122	1.1348	0.425272	0.796618	1.38369	0.0324036	0.215632	1.21933	0.232244	0.567849	NC_005112.4	47602701	47602901	201	+	Gnomon	NA	NA	XM_006249715.3	NA	NA	NA	NA	NA	NA	NA	Fc fragment of IgM receptor	GO:0002376 immune system process; GO:0070229 negative regulation of lymphocyte apoptotic process; GO:1990001 inhibition of cysteine-type endopeptidase activity involved in apoptotic process; GO:2001237 negative regulation of extrinsic apoptotic signaling pathway	GO:0009897 external side of plasma membrane; GO:0009986 cell surface; GO:0016021 integral component of membrane	NA	NA	0	0	0
100360464	Arxes2	adipocyte-related X-chromosome expressed sequence 2	mRNA	4.28005	2.7309	0.0932765	0.321644	-1.06002	0.257958	0.683286	-1.11536	0.0324998	0.215632	-1.05221	0.346006	0.670474	NC_005120.4	106522900	106524832	1933	+	Gnomon	NA	NA	XM_006257283.3	NA	NA	NA	NA	NA	NA	NA	adipocyte-related X-chromosome expressed sequence 2	GO:0006465 signal peptide processing	GO:0005787 signal peptidase complex; GO:0016021 integral component of membrane	GO:0008233 peptidase activity	03060 Protein export	0	0	0
108349208	LOC108349208	uncharacterized LOC108349208	ncRNA	-1.60881	2.93326	0.0800992	0.300351	-1.57063	0.13592	0.561722	-1.90568	0.0322414	0.215632	-1.21332	0.536732	0.797988	NC_005120.4	15758222	15758464	243	+	Gnomon	NA	lncRNA	XR_001842675.1	NA	NA	NA	NA	NA	NA	NA	NA	NA	NA	NA	NA	0	0	0
108349908	LOC108349908	uncharacterized LOC108349908, transcript variant X2	ncRNA	-2.53055	2.80131	0.0884351	0.314169	-1.49586	0.193494	0.624586	-2.01914	0.0323945	0.215632	-1.34982	0.368918	0.689149	NC_005101.4	174726	174816	91	+	Gnomon	NA	lncRNA	XR_001836507.1	NA	NA	NA	NA	NA	NA	NA	NA	NA	NA	NA	NA	0	0	0
108350423	LOC108350423	uncharacterized LOC108350423	ncRNA	0.381614	3.26981	0.0625384	0.268755	-1.00006	0.99953	0.999641	-1.25096	0.0321786	0.215632	-1.25088	0.0475173	0.296533	NC_005102.4	93418453	93420758	2306	+	Gnomon	NA	lncRNA	XR_001837186.1	NA	NA	NA	NA	NA	NA	NA	NA	NA	NA	NA	NA	0	0	0
63886	Abcb9	ATP binding cassette subfamily B member 9	mRNA	5.31691	4.38052	0.0289642	0.194445	1.08969	0.0173642	0.297076	1.07383	0.0329289	0.216711	-1.01477	0.675201	0.872746	NC_005111.4	37923974	37924104	131	+	BestRefSeq	NA	NA	NM_022238.1	The RefSeq transcript has 34 substitutions, 2 non-frameshifting indels compared to this genomic sequence	annotated by transcript or proteomic data	NA	NA	NA	NA	NA	ATP binding cassette subfamily B member 9	GO:0002481 antigen processing and presentation of exogenous protein antigen via MHC class Ib, TAP-dependent; GO:0002485 antigen processing and presentation of endogenous peptide antigen via MHC class I via ER pathway, TAP-dependent; GO:0002489 antigen processing and presentation of endogenous peptide antigen via MHC class Ib via ER pathway, TAP-dependent; GO:0002591 positive regulation of antigen…	GO:0005764 lysosome; GO:0005765 lysosomal membrane; GO:0005765 lysosomal membrane; GO:0016021 integral component of membrane; GO:0030176 integral component of endoplasmic reticulum membrane; GO:0030176 integral component of endoplasmic reticulum membrane; GO:0043190 ATP-binding cassette (ABC) transporter complex	GO:0005524 ATP binding; GO:0005524 ATP binding; GO:0015440 peptide-transporting ATPase activity; GO:0015440 peptide-transporting ATPase activity; GO:0022891 substrate-specific transmembrane transporter activity; GO:0042626 ATPase activity, coupled to transmembrane movement of substances; GO:0042803 protein homodimerization activity; GO:0042803 protein homodimerization activity	02010 ABC transporters; 04142 Lysosome	0	0	0
307236	Adnp2	ADNP homeobox 2	mRNA	4.39332	2.75969	0.0912618	0.319126	1.05396	0.212195	0.642447	1.0913	0.0328898	0.216711	1.03543	0.423703	0.728405	NC_005117.4	76660980	76661186	207	-	BestRefSeq	NA	NA	NM_001127373.1	The RefSeq transcript has 1 substitution and aligns at 98% coverage compared to this genomic sequence	annotated by transcript or proteomic data	TRUE	.,76660980	NA	NA	NA	ADNP homeobox 2	GO:0030182 neuron differentiation; GO:0030182 neuron differentiation; GO:0030307 positive regulation of cell growth; GO:0030307 positive regulation of cell growth; GO:0034599 cellular response to oxidative stress; GO:0034599 cellular response to oxidative stress; GO:0060548 negative regulation of cell death; GO:0060548 negative regulation of cell death; GO:0071300 cellular response to retinoic ac…	NA	GO:0003677 DNA binding; GO:0046872 metal ion binding	NA	0	0	0
108349045	LOC108349045	uncharacterized LOC108349045	ncRNA	-2.73766	3.26172	0.0629065	0.269413	1.00621	0.985697	0.995899	-2.41349	0.0328771	0.216711	-2.42849	0.0367943	0.269777	NC_005100.4	273817663	273817825	163	-	Gnomon	NA	lncRNA	XR_001836395.1	NA	NA	NA	NA	NA	NA	NA	NA	NA	NA	NA	NA	0	0	0
25288	Acsl1	acyl-CoA synthetase long-chain family member 1	mRNA	6.32068	7.16995	0.00542372	0.100489	1.12752	0.00180374	0.154978	1.07401	0.0332044	0.216764	-1.04982	0.175576	0.508731	NC_005115.4	48981773	48981980	208	-	BestRefSeq	NA	NA	NM_012820.1	The RefSeq transcript has 4 non-frameshifting indels compared to this genomic sequence	annotated by transcript or proteomic data	NA	NA	NA	NA	NA	acyl-CoA synthetase long-chain family member 1	GO:0001676 long-chain fatty acid metabolic process; GO:0001676 long-chain fatty acid metabolic process; GO:0006629 lipid metabolic process; GO:0006631 fatty acid metabolic process; GO:0006641 triglyceride metabolic process; GO:0007584 response to nutrient; GO:0008610 lipid biosynthetic process; GO:0008610 lipid biosynthetic process; GO:0010033 response to organic substance; GO:0014070 response to…	GO:0005739 mitochondrion; GO:0005741 mitochondrial outer membrane; GO:0005778 peroxisomal membrane; GO:0005783 endoplasmic reticulum; GO:0005789 endoplasmic reticulum membrane; GO:0005886 plasma membrane; GO:0016020 membrane; GO:0016021 integral component of membrane	GO:0003987 acetate-CoA ligase activity; GO:0004467 long-chain fatty acid-CoA ligase activity; GO:0004467 long-chain fatty acid-CoA ligase activity; GO:0005524 ATP binding	00061 Fatty acid biosynthesis; 00071 Fatty acid degradation; 01100 Metabolic pathways; 01212 Fatty acid metabolism; 03320 PPAR signaling pathway; 04146 Peroxisome; 04920 Adipocytokine signaling pathway	0	0	0
303304	Sgsm2	small G protein signaling modulator 2, transcript variant X1	mRNA	6.87837	2.7102	0.0947557	0.324227	-1.02224	0.489438	0.827249	-1.07053	0.0333619	0.217328	-1.04724	0.178339	0.512357	NC_005109.4	61744852	61745110	259	-	Gnomon	NA	NA	XM_006246740.2	NA	NA	NA	NA	NA	NA	NA	small G protein signaling modulator 2	GO:0034499 late endosome to Golgi transport; GO:0043547 positive regulation of GTPase activity	GO:0005737 cytoplasm	GO:0005096 GTPase activator activity; GO:0017137 Rab GTPase binding	NA	0	0	0
24247	Casr	calcium-sensing receptor, transcript variant X2	mRNA	0.991317	2.68334	0.0967142	0.32771	-1.19907	0.286072	0.705872	-1.4325	0.0334677	0.217805	-1.19468	0.320576	0.650924	NC_005110.4	67188204	67188523	320	+	Gnomon	NA	NA	XM_017597870.1	NA	NA	NA	NA	NA	NA	NA	calcium-sensing receptor	GO:0001503 ossification; GO:0002931 response to ischemia; GO:0006816 calcium ion transport; GO:0006874 cellular calcium ion homeostasis; GO:0006874 cellular calcium ion homeostasis; GO:0006915 apoptotic process; GO:0007193 adenylate cyclase-inhibiting G-protein coupled receptor signaling pathway; GO:0007200 phospholipase C-activating G-protein coupled receptor signaling pathway; GO:0007254 JNK ca…	GO:0005634 nucleus; GO:0005737 cytoplasm; GO:0005886 plasma membrane; GO:0009986 cell surface; GO:0016020 membrane; GO:0016021 integral component of membrane; GO:0016323 basolateral plasma membrane; GO:0016324 apical plasma membrane; GO:0030424 axon; GO:0043005 neuron projection; GO:0043025 neuronal cell body; GO:0043679 axon terminus	GO:0000287 magnesium ion binding; GO:0004930 G-protein coupled receptor activity; GO:0004930 G-protein coupled receptor activity; GO:0005178 integrin binding; GO:0005509 calcium ion binding; GO:0008144 drug binding; GO:0019808 polyamine binding; GO:0019901 protein kinase binding; GO:0044325 ion channel binding	NA	0	0	0
287379	Shmt1	serine hydroxymethyltransferase 1, transcript variant X1	mRNA	1.94915	8.07506	0.00335488	0.0841879	-1.30451	0.00101302	0.132043	-1.14923	0.033666	0.218624	1.13512	0.0853471	0.376008	NC_005109.4	47052018	47052390	373	-	Gnomon	NA	NA	XM_006246469.3	NA	NA	NA	NA	NA	NA	NA	serine hydroxymethyltransferase 1 (soluble)	GO:0006231 dTMP biosynthetic process; GO:0006231 dTMP biosynthetic process; GO:0006544 glycine metabolic process; GO:0006544 glycine metabolic process; GO:0006544 glycine metabolic process; GO:0006545 glycine biosynthetic process; GO:0006563 L-serine metabolic process; GO:0006563 L-serine metabolic process; GO:0006565 L-serine catabolic process; GO:0006565 L-serine catabolic process; GO:0009113 p…	GO:0005634 nucleus; GO:0005654 nucleoplasm; GO:0005737 cytoplasm; GO:0005739 mitochondrion; GO:0005739 mitochondrion; GO:0005829 cytosol; GO:0005829 cytosol; GO:0005829 cytosol; GO:0070062 extracellular exosome; GO:0070062 extracellular exosome	GO:0004372 glycine hydroxymethyltransferase activity; GO:0004372 glycine hydroxymethyltransferase activity; GO:0004372 glycine hydroxymethyltransferase activity; GO:0008732 L-allo-threonine aldolase activity; GO:0016597 amino acid binding; GO:0030170 pyridoxal phosphate binding; GO:0030170 pyridoxal phosphate binding; GO:0030170 pyridoxal phosphate binding; GO:0042802 identical protein binding; G…	00260 Glycine, serine and threonine metabolism; 00630 Glyoxylate and dicarboxylate metabolism; 00670 One carbon pool by folate; 01100 Metabolic pathways; 01200 Carbon metabolism; 01230 Biosynthesis of amino acids	0	0	0
100910797	Pvt1	plasmacytoma variant translocation 1, transcript variant X5	ncRNA	2.5614	2.99311	0.0766101	0.294506	1.16786	0.108519	0.526419	1.21565	0.0337177	0.218646	1.04092	0.6806	0.876116	NC_005106.4	102648394	102649072	679	+	Gnomon	NA	lncRNA	XR_593559.2	NA	NA	NA	NA	NA	NA	NA	plasmacytoma variant translocation 1	NA	NA	NA	NA	0	0	0
288559	Sap25	Sin3A-associated protein 25	mRNA	1.5202	3.0695	0.0724011	0.286662	1.00937	0.905968	0.977446	1.17558	0.0339032	0.21928	1.16467	0.0751417	0.356206	NC_005111.4	22126492	22126671	180	-	Gnomon	NA	NA	XM_008769160.1	NA	NA	NA	NA	NA	NA	NA	Sin3A-associated protein 25	GO:0006355 regulation of transcription, DNA-templated	GO:0005634 nucleus; GO:0005737 cytoplasm	NA	NA	0	0	0
100911395	LOC100911395	cytosolic carboxypeptidase 6-like	mRNA	2.03536	2.75096	0.0918675	0.319955	-1.11147	0.195079	0.626377	-1.18655	0.0338995	0.21928	-1.06755	0.440711	0.740105	NC_005104.4	130742297	130744559	2263	+	Gnomon	NA	NA	XM_008763955.2	NA	NA	NA	NA	NA	NA	NA	cytosolic carboxypeptidase 6-like	GO:0006508 proteolysis; GO:0035609 C-terminal protein deglutamylation; GO:0035609 C-terminal protein deglutamylation; GO:0035610 protein side chain deglutamylation; GO:0035610 protein side chain deglutamylation	GO:0005794 Golgi apparatus; GO:0005794 Golgi apparatus; GO:0005814 centriole; GO:0005814 centriole; GO:0005829 cytosol; GO:0005829 cytosol; GO:0036064 ciliary basal body; GO:0036064 ciliary basal body	GO:0004181 metallocarboxypeptidase activity; GO:0004181 metallocarboxypeptidase activity; GO:0008270 zinc ion binding; GO:0015631 tubulin binding; GO:0015631 tubulin binding	NA	0	0	0
303796	Zdhhc8	zinc finger, DHHC-type containing 8	mRNA	5.91295	2.65815	0.098592	0.330978	1.0339	0.456346	0.811338	1.09881	0.034421	0.220551	1.06279	0.203064	0.539223	NC_005110.4	86903122	86903354	233	+	BestRefSeq	NA	NA	NM_001039021.2	NA	NA	NA	NA	NA	NA	NA	zinc finger, DHHC-type containing 8	GO:0007626 locomotory behavior; GO:0007626 locomotory behavior; GO:0018345 protein palmitoylation; GO:0018345 protein palmitoylation; GO:1903146 regulation of mitophagy; GO:1903146 regulation of mitophagy; GO:1903955 positive regulation of protein targeting to mitochondrion; GO:1903955 positive regulation of protein targeting to mitochondrion	GO:0005739 mitochondrion; GO:0005739 mitochondrion; GO:0005794 Golgi apparatus; GO:0005794 Golgi apparatus; GO:0016021 integral component of membrane	GO:0008270 zinc ion binding; GO:0016409 palmitoyltransferase activity; GO:0016409 palmitoyltransferase activity; GO:0019706 protein-cysteine S-palmitoyltransferase activity	NA	0	0	0
361423	Fam92b	family with sequence similarity 92, member B	mRNA	1.56118	3.1424	0.0686237	0.279524	1.19192	0.079753	0.47797	1.22372	0.0344301	0.220551	1.02668	0.793293	0.925431	NC_005118.4	53754583	53754738	156	-	Gnomon	NA	NA	XM_008772654.2	NA	NA	NA	NA	NA	NA	NA	family with sequence similarity 92, member B	NA	NA	NA	NA	0	0	0
362866	Chpt1	choline phosphotransferase 1, transcript variant X2	mRNA	6.39916	4.78556	0.0222344	0.174466	1.03221	0.356447	0.755865	-1.07555	0.0346798	0.220966	-1.11019	0.00879667	0.15141	NC_005106.4	29070555	29070923	369	-	Gnomon	NA	NA	XM_006241229.3	NA	NA	NA	NA	NA	NA	NA	choline phosphotransferase 1	GO:0006656 phosphatidylcholine biosynthetic process; GO:0006657 CDP-choline pathway; GO:0006663 platelet activating factor biosynthetic process; GO:0006663 platelet activating factor biosynthetic process	GO:0000139 Golgi membrane; GO:0005794 Golgi apparatus; GO:0016021 integral component of membrane	GO:0004142 diacylglycerol cholinephosphotransferase activity; GO:0004142 diacylglycerol cholinephosphotransferase activity; GO:0016780 phosphotransferase activity, for other substituted phosphate groups; GO:0046872 metal ion binding	00564 Glycerophospholipid metabolism; 00565 Ether lipid metabolism; 01100 Metabolic pathways; 05231 Choline metabolism in cancer	0	0	0
364136	Aasdh	aminoadipate-semialdehyde dehydrogenase, transcript variant X3	mRNA	4.7676	2.94488	0.0794083	0.299098	-1.01412	0.827427	0.956319	-1.14859	0.0346635	0.220966	-1.13259	0.0809038	0.368018	NC_005113.4	33619990	33620072	83	+	Gnomon	NA	NA	XM_017599442.1	NA	NA	NA	NA	NA	NA	NA	aminoadipate-semialdehyde dehydrogenase	NA	NA	GO:0003824 catalytic activity	NA	0	0	0
102553338	LOC102553338	uncharacterized LOC102553338, transcript variant X1	ncRNA	-2.73777	2.7057	0.0950803	0.324894	1.46282	0.207925	0.638998	1.83268	0.0347801	0.221104	1.25285	0.465154	0.754779	NC_005117.4	74758274	74759287	1014	+	Gnomon	NA	lncRNA	XR_001842144.1	NA	NA	NA	NA	NA	NA	NA	uncharacterized LOC102553338	NA	NA	NA	NA	0	0	0
287828	Hn1	hematological and neurological expressed 1	mRNA	6.16541	2.61507	0.101898	0.335633	-1.02881	0.391838	0.777034	-1.0723	0.0351821	0.222489	-1.04228	0.241301	0.574192	NC_005109.4	104075622	104075776	155	-	BestRefSeq	NA	NA	NM_001005876.1	NA	NA	NA	NA	NA	NA	NA	hematological and neurological expressed 1	NA	GO:0005634 nucleus; GO:0005634 nucleus; GO:0005730 nucleolus; GO:0031965 nuclear membrane	NA	NA	0	0	0
108351169	LOC108351169	uncharacterized LOC108351169	ncRNA	-1.26104	3.02429	0.07486	0.291641	-1.02401	0.917564	0.980269	-1.69691	0.0354434	0.223234	-1.65711	0.0575237	0.319461	NC_005105.4	9136871	9140821	3951	-	Gnomon	NA	lncRNA	XR_001838265.1	NA	NA	NA	NA	NA	NA	NA	NA	NA	NA	NA	NA	0	0	0
252962	Phtf1	putative homeodomain transcription factor 1, transcript variant X2	mRNA	6.06292	2.81294	0.0876625	0.313056	-1.04467	0.142774	0.568743	-1.06314	0.0356135	0.223892	-1.01768	0.567038	0.817765	NC_005101.4	206452115	206453938	1824	+	Gnomon	NA	NA	XM_006233063.3	NA	NA	NA	NA	NA	NA	NA	putative homeodomain transcription factor 1	GO:0007283 spermatogenesis	GO:0005634 nucleus; GO:0005730 nucleolus; GO:0005730 nucleolus; GO:0005737 cytoplasm; GO:0005783 endoplasmic reticulum; GO:0005801 cis-Golgi network; GO:0016021 integral component of membrane	NA	NA	0	0	0
84508	Rnf103	ring finger protein 103, transcript variant X1	mRNA	5.83068	2.69154	0.0961115	0.326548	-1.01566	0.59412	0.874832	-1.06358	0.0356645	0.223943	-1.04717	0.145275	0.470886	NC_005103.4	99398479	99399474	996	+	Gnomon	NA	NA	XM_006236653.3	NA	NA	NA	NA	NA	NA	NA	ring finger protein 103	GO:0016567 protein ubiquitination; GO:0016567 protein ubiquitination; GO:0016567 protein ubiquitination; GO:0030433 ER-associated ubiquitin-dependent protein catabolic process; GO:0030433 ER-associated ubiquitin-dependent protein catabolic process	GO:0005783 endoplasmic reticulum; GO:0005783 endoplasmic reticulum; GO:0005783 endoplasmic reticulum; GO:0005789 endoplasmic reticulum membrane; GO:0016021 integral component of membrane	GO:0004842 ubiquitin-protein transferase activity; GO:0004842 ubiquitin-protein transferase activity; GO:0004842 ubiquitin-protein transferase activity; GO:0008270 zinc ion binding; GO:0016874 ligase activity	NA	0	0	0
366733	Diras3	DIRAS family GTPase 3	mRNA	1.53235	2.96785	0.0780619	0.296753	1.21075	0.102271	0.514419	1.26384	0.035743	0.224139	1.04384	0.715987	0.892484	NC_005105.4	135938345	135940205	1861	-	Gnomon	NA	NA	XM_345725.7	NA	NA	NA	NA	NA	NA	NA	DIRAS family, GTP-binding RAS-like 3	GO:0007264 small GTPase mediated signal transduction	GO:0005622 intracellular; GO:0016020 membrane	GO:0005525 GTP binding	NA	0	0	0
500709	Itpk1	inositol-tetrakisphosphate 1-kinase, transcript variant X1	mRNA	6.02133	2.88668	0.0829371	0.305707	1.0077	0.8119	0.950812	1.07028	0.0357523	0.224139	1.0621	0.0889709	0.382978	NC_005105.4	126581940	126582188	249	-	Gnomon	NA	NA	XM_017594304.1	NA	NA	NA	NA	NA	NA	NA	inositol-tetrakisphosphate 1-kinase	GO:0016310 phosphorylation; GO:0021915 neural tube development; GO:0032957 inositol trisphosphate metabolic process	GO:0005622 intracellular; GO:0016324 apical plasma membrane	GO:0000287 magnesium ion binding; GO:0005524 ATP binding; GO:0047325 inositol tetrakisphosphate 1-kinase activity; GO:0052725 inositol-1,3,4-trisphosphate 6-kinase activity; GO:0052726 inositol-1,3,4-trisphosphate 5-kinase activity	00562 Inositol phosphate metabolism; 01100 Metabolic pathways; 04070 Phosphatidylinositol signaling system	0	0	0
308509	RGD1308428	similar to RIKEN cDNA 4931406P16, transcript variant X1	mRNA	5.64462	2.61147	0.10218	0.335867	1.04628	0.255406	0.681408	1.08532	0.0363173	0.226367	1.03731	0.377667	0.695879	NC_005100.4	90176049	90176119	71	-	Gnomon	NA	NA	XM_008759155.2	NA	NA	NA	NA	NA	NA	NA	similar to RIKEN cDNA 4931406P16	NA	NA	NA	NA	0	0	0
361030	Tmem260	transmembrane protein 260	mRNA	5.63882	2.59434	0.103533	0.337254	-1.02146	0.456499	0.811338	-1.06152	0.0363232	0.226367	-1.03922	0.207933	0.544413	NC_005114.4	25294452	25294661	210	+	BestRefSeq	NA	NA	NM_001170475.1	The RefSeq transcript has 1 substitution and aligns at 99% coverage compared to this genomic sequence	annotated by transcript or proteomic data	TRUE	.,25294452	NA	NA	NA	transmembrane protein 260	NA	GO:0016021 integral component of membrane	NA	NA	0	0	0
313707	Exosc10	exosome component 10	mRNA	5.81469	3.18501	0.0665181	0.276036	1.06481	0.0683426	0.455538	1.07134	0.0365174	0.227127	1.00614	0.859445	0.952264	NC_005104.4	165374964	165375118	155	+	Gnomon	NA	NA	XM_003750088.4	NA	NA	NA	NA	NA	NA	NA	exosome component 10	GO:0000184 nuclear-transcribed mRNA catabolic process, nonsense-mediated decay; GO:0000184 nuclear-transcribed mRNA catabolic process, nonsense-mediated decay; GO:0000460 maturation of 5.8S rRNA; GO:0000460 maturation of 5.8S rRNA; GO:0000956 nuclear-transcribed mRNA catabolic process; GO:0009048 dosage compensation by inactivation of X chromosome; GO:0009048 dosage compensation by inactivation o…	GO:0000176 nuclear exosome (RNase complex); GO:0000178 exosome (RNase complex); GO:0005634 nucleus; GO:0005654 nucleoplasm; GO:0005730 nucleolus; GO:0005730 nucleolus; GO:0005737 cytoplasm; GO:0005737 cytoplasm; GO:0016020 membrane; GO:0016020 membrane; GO:0035327 transcriptionally active chromatin; GO:0035327 transcriptionally active chromatin	GO:0000166 nucleotide binding; GO:0004532 exoribonuclease activity; GO:0004532 exoribonuclease activity; GO:0008408 3'-5' exonuclease activity; GO:0044822 poly(A) RNA binding; GO:0044822 poly(A) RNA binding	03018 RNA degradation	0	0	0
362802	Atp6v1c2	ATPase H+ transporting V1 subunit C2, transcript variant X3	mRNA	1.61985	2.57248	0.105289	0.33942	-1.0934	0.409929	0.789172	-1.25708	0.0365967	0.227163	-1.14969	0.23018	0.565929	NC_005105.4	42630930	42631072	143	-	Gnomon	NA	NA	XM_017594243.1	NA	NA	NA	NA	NA	NA	NA	ATPase H+ transporting V1 subunit C2	GO:0015991 ATP hydrolysis coupled proton transport; GO:0030177 positive regulation of Wnt signaling pathway; GO:0030177 positive regulation of Wnt signaling pathway	GO:0005765 lysosomal membrane; GO:0005765 lysosomal membrane; GO:0033180 proton-transporting V-type ATPase, V1 domain; GO:0070062 extracellular exosome; GO:0070062 extracellular exosome	GO:0008553 hydrogen-exporting ATPase activity, phosphorylative mechanism; GO:0008553 hydrogen-exporting ATPase activity, phosphorylative mechanism; GO:0015078 hydrogen ion transmembrane transporter activity; GO:0046983 protein dimerization activity; GO:0046983 protein dimerization activity	00190 Oxidative phosphorylation; 01100 Metabolic pathways; 04145 Phagosome; 04150 mTOR signaling pathway; 04721 Synaptic vesicle cycle; 04966 Collecting duct acid secretion; 05323 Rheumatoid arthritis	0	0	0
683512	Uqcc1	ubiquinol-cytochrome c reductase complex assembly factor 1, transcript variant X1	mRNA	5.77528	2.62395	0.101206	0.334454	-1.04025	0.229198	0.657356	-1.06997	0.0366922	0.227209	-1.02857	0.410339	0.719611	NC_005102.4	151473884	151473992	109	-	Gnomon	NA	NA	XM_006235361.3	NA	NA	NA	NA	NA	NA	NA	ubiquinol-cytochrome c reductase complex assembly factor 1	GO:0034551 mitochondrial respiratory chain complex III assembly; GO:0034551 mitochondrial respiratory chain complex III assembly; GO:0070131 positive regulation of mitochondrial translation; GO:0070131 positive regulation of mitochondrial translation	GO:0005739 mitochondrion; GO:0005743 mitochondrial inner membrane; GO:0005743 mitochondrial inner membrane; GO:0016023 cytoplasmic, membrane-bounded vesicle; GO:0016023 cytoplasmic, membrane-bounded vesicle	NA	NA	0	0	0
25112	Gadd45a	growth arrest and DNA-damage-inducible, alpha	mRNA	2.89225	3.80229	0.0428707	0.230142	1.25148	0.0296049	0.347407	1.22193	0.037112	0.22798	-1.02418	0.813108	0.934655	NC_005103.4	97784621	97784814	194	-	BestRefSeq	NA	NA	NM_024127.2	The RefSeq transcript has 1 substitution compared to this genomic sequence	annotated by transcript or proteomic data	NA	NA	NA	NA	NA	growth arrest and DNA-damage-inducible, alpha	GO:0000086 G2/M transition of mitotic cell cycle; GO:0000185 activation of MAPKKK activity; GO:0000185 activation of MAPKKK activity; GO:0006469 negative regulation of protein kinase activity; GO:0006469 negative regulation of protein kinase activity; GO:0006974 cellular response to DNA damage stimulus; GO:0007050 cell cycle arrest; GO:0007098 centrosome cycle; GO:0007098 centrosome cycle; GO:004…	GO:0005634 nucleus; GO:0005634 nucleus; GO:0005654 nucleoplasm; GO:0005737 cytoplasm; GO:0005737 cytoplasm	GO:0001047 core promoter binding; GO:0001047 core promoter binding	04010 MAPK signaling pathway; 04068 FoxO signaling pathway; 04110 Cell cycle; 04115 p53 signaling pathway; 04210 Apoptosis	0	0	0
81762	Rock1	Rho-associated coiled-coil containing protein kinase 1, transcript variant X3	mRNA	7.54714	2.88223	0.083214	0.305832	-1.05748	0.112537	0.531252	-1.07408	0.0371388	0.22798	-1.0157	0.664564	0.86742	NC_005117.4	1340227	1340712	486	-	Gnomon	NA	NA	XM_017601044.1	NA	NA	NA	NA	NA	NA	NA	Rho-associated coiled-coil containing protein kinase 1	GO:0003383 apical constriction; GO:0003383 apical constriction; GO:0006468 protein phosphorylation; GO:0006915 apoptotic process; GO:0007010 cytoskeleton organization; GO:0007159 leukocyte cell-cell adhesion; GO:0007249 I-kappaB kinase/NF-kappaB signaling; GO:0007249 I-kappaB kinase/NF-kappaB signaling; GO:0007266 Rho protein signal transduction; GO:0007266 Rho protein signal transduction; GO:001…	GO:0000139 Golgi membrane; GO:0001726 ruffle; GO:0001726 ruffle; GO:0001726 ruffle; GO:0005814 centriole; GO:0005856 cytoskeleton; GO:0005856 cytoskeleton; GO:0005856 cytoskeleton; GO:0005886 plasma membrane; GO:0005886 plasma membrane; GO:0005886 plasma membrane; GO:0030027 lamellipodium; GO:0030027 lamellipodium; GO:0030027 lamellipodium; GO:0032059 bleb	GO:0004674 protein serine/threonine kinase activity; GO:0004674 protein serine/threonine kinase activity; GO:0004674 protein serine/threonine kinase activity; GO:0005524 ATP binding; GO:0017049 GTP-Rho binding; GO:0017049 GTP-Rho binding; GO:0046872 metal ion binding	04022 cGMP-PKG signaling pathway; 04024 cAMP signaling pathway; 04062 Chemokine signaling pathway; 04071 Sphingolipid signaling pathway; 04270 Vascular smooth muscle contraction; 04350 TGF-beta signaling pathway; 04360 Axon guidance; 04510 Focal adhesion; 04611 Platelet activation; 04670 Leukocyte transendothelial migration; 04810 Regulation of actin cytoskeleton; 04921 Oxytocin signaling pathway…	0	0	0
103691455	LOC103691455	uncharacterized LOC103691455	ncRNA	1.8383	2.68085	0.096898	0.328211	-1.05846	0.661091	0.904921	-1.32371	0.0374816	0.229157	-1.2506	0.119614	0.434528	NC_005111.4	50448130	50449332	1203	-	Gnomon	NA	lncRNA	XR_001840726.1	NA	NA	NA	NA	NA	NA	NA	uncharacterized LOC103691455	NA	NA	NA	NA	0	0	0
360921	Rufy3	RUN and FYVE domain containing 3, transcript variant X1	mRNA	8.28417	2.80125	0.0884394	0.314169	-1.0392	0.130366	0.554324	-1.05301	0.0375381	0.229251	-1.01329	0.612188	0.842615	NC_005113.4	21144316	21144775	460	-	Gnomon	NA	NA	XM_017599283.1	NA	NA	NA	NA	NA	NA	NA	RUN and FYVE domain containing 3	GO:0007015 actin filament organization; GO:0007015 actin filament organization; GO:0030335 positive regulation of cell migration; GO:0030335 positive regulation of cell migration; GO:0030335 positive regulation of cell migration; GO:0045773 positive regulation of axon extension; GO:0045773 positive regulation of axon extension; GO:0050770 regulation of axonogenesis; GO:0050771 negative regulation…	GO:0005737 cytoplasm; GO:0005737 cytoplasm; GO:0005737 cytoplasm; GO:0012505 endomembrane system; GO:0016020 membrane; GO:0030027 lamellipodium; GO:0030054 cell junction; GO:0030175 filopodium; GO:0030424 axon; GO:0030424 axon; GO:0030424 axon; GO:0030425 dendrite; GO:0030425 dendrite; GO:0030425 dendrite; GO:0030425 dendrite; GO:0030426 growth cone; GO:0030426 growth cone; GO:0043025 neuronal ce…	GO:0046872 metal ion binding	NA	0	0	0
24528	Lalba	lactalbumin, alpha, transcript variant X1	mRNA	-3.1998	2.81719	0.0873824	0.312825	1.80828	0.125456	0.547976	2.1565	0.0376116	0.229379	1.19257	0.65315	0.862898	NC_005106.4	140096069	140096347	279	-	Gnomon	NA	NA	XM_017594658.1	NA	NA	NA	NA	NA	NA	NA	lactalbumin, alpha	GO:0005989 lactose biosynthetic process	GO:0005576 extracellular region	GO:0004461 lactose synthase activity; GO:0005509 calcium ion binding	00052 Galactose metabolism; 01100 Metabolic pathways	0	0	0
312477	Dok1	docking protein 1, transcript variant X1	mRNA	0.856093	3.29903	0.0612293	0.266096	-1.02225	0.845631	0.961	1.24844	0.0376294	0.229379	1.27622	0.0475291	0.296533	NC_005103.4	113866607	113866695	89	-	Gnomon	NA	NA	XM_008763022.2	NA	NA	NA	NA	NA	NA	NA	docking protein 1	GO:0007169 transmembrane receptor protein tyrosine kinase signaling pathway; GO:0007169 transmembrane receptor protein tyrosine kinase signaling pathway; GO:0007265 Ras protein signal transduction; GO:0007265 Ras protein signal transduction; GO:0035556 intracellular signal transduction	GO:0005622 intracellular; GO:0005634 nucleus; GO:0005634 nucleus; GO:0005737 cytoplasm; GO:0005737 cytoplasm	GO:0005057 receptor signaling protein activity; GO:0005057 receptor signaling protein activity; GO:0005158 insulin receptor binding	05162 Measles	0	0	0
360721	Fam162a	family with sequence similarity 162, member A, transcript variant X1	mRNA	5.56549	2.57562	0.105035	0.339156	1.01954	0.512934	0.841679	1.06299	0.0376658	0.229379	1.04262	0.188073	0.522222	NC_005110.4	67618683	67618773	91	+	Gnomon	NA	NA	XM_006248413.3	NA	NA	NA	NA	NA	NA	NA	family with sequence similarity 162, member A	GO:0006919 activation of cysteine-type endopeptidase activity involved in apoptotic process; GO:0006919 activation of cysteine-type endopeptidase activity involved in apoptotic process; GO:0006927 transformed cell apoptotic process; GO:0043065 positive regulation of apoptotic process; GO:0043065 positive regulation of apoptotic process; GO:0051402 neuron apoptotic process; GO:0051402 neuron apopt…	GO:0005737 cytoplasm; GO:0005739 mitochondrion; GO:0005739 mitochondrion; GO:0016021 integral component of membrane; GO:0070062 extracellular exosome	NA	NA	0	0	0
103690108	LOC103690108	class I histocompatibility antigen, Non-RT1.A alpha-1 chain-like	mRNA	3.1609	5.23479	0.016736	0.156165	-1.1417	0.250174	0.678661	1.24364	0.0376885	0.229379	1.41987	0.00660333	0.138428	NC_005119.4	3796504	3796550	47	-	Gnomon	NA	NA	XM_008772769.2	The sequence of the model RefSeq transcript was modified relative to this genomic sequence to represent the inferred CDS: inserted 1 base in 1 codon; added 62 bases not found in genome assembly	annotated by transcript or proteomic data	TRUE	NA	NA	NA	NA	class I histocompatibility antigen, Non-RT1.A alpha-1 chain-like	NA	NA	NA	NA	0	0	0
307838	Chst4	carbohydrate sulfotransferase 4, transcript variant X2	mRNA	-1.72306	3.83649	0.0418666	0.228273	-1.98197	0.0278013	0.339925	-1.79672	0.0381062	0.230289	1.1031	0.744687	0.905155	NC_005118.4	41630060	41630443	384	+	Gnomon	NA	NA	XM_006255587.3	NA	NA	NA	NA	NA	NA	NA	carbohydrate (N-acetylglucosamine 6-O) sulfotransferase 4	GO:0005975 carbohydrate metabolic process; GO:0006044 N-acetylglucosamine metabolic process; GO:0006044 N-acetylglucosamine metabolic process; GO:0006477 protein sulfation; GO:0006477 protein sulfation; GO:0006790 sulfur compound metabolic process; GO:0050901 leukocyte tethering or rolling	GO:0000139 Golgi membrane; GO:0005802 trans-Golgi network; GO:0005802 trans-Golgi network; GO:0016021 integral component of membrane	GO:0001517 N-acetylglucosamine 6-O-sulfotransferase activity; GO:0001517 N-acetylglucosamine 6-O-sulfotransferase activity	00533 Glycosaminoglycan biosynthesis - keratan sulfate	0	0	0
298247	Mysm1	myb-like, SWIRM and MPN domains 1, transcript variant X3	mRNA	6.39593	2.64517	0.0995755	0.332111	-1.01466	0.65102	0.900849	-1.0694	0.0383175	0.230873	-1.05395	0.133752	0.455253	NC_005104.4	113938962	113939083	122	-	Gnomon	NA	NA	XM_008763913.2	NA	NA	NA	NA	NA	NA	NA	myb-like, SWIRM and MPN domains 1	GO:0006338 chromatin remodeling; GO:0006338 chromatin remodeling; GO:0008150 biological_process; GO:0030334 regulation of cell migration; GO:0030334 regulation of cell migration; GO:0035522 monoubiquitinated histone H2A deubiquitination; GO:0035522 monoubiquitinated histone H2A deubiquitination; GO:0045944 positive regulation of transcription from RNA polymerase II promoter; GO:0045944 positive r…	GO:0005575 cellular_component; GO:0005634 nucleus; GO:0005654 nucleoplasm; GO:0015630 microtubule cytoskeleton	GO:0003674 molecular_function; GO:0003677 DNA binding; GO:0003713 transcription coactivator activity; GO:0003713 transcription coactivator activity; GO:0004843 thiol-dependent ubiquitin-specific protease activity; GO:0004843 thiol-dependent ubiquitin-specific protease activity; GO:0008237 metallopeptidase activity; GO:0008237 metallopeptidase activity; GO:0032403 protein complex binding; GO:00324…	NA	0	0	0
689746	Ttll11	tubulin tyrosine ligase like11, transcript variant X3	mRNA	4.70207	2.65326	0.0989611	0.331333	1.06653	0.178348	0.607846	1.10056	0.038338	0.23092	1.03191	0.522541	0.790353	NC_005102.4	15311219	15312312	1094	-	Gnomon	NA	NA	XM_017592137.1	NA	NA	NA	NA	NA	NA	NA	tubulin tyrosine ligase like11	GO:0018095 protein polyglutamylation; GO:0018095 protein polyglutamylation; GO:0051013 microtubule severing; GO:0051013 microtubule severing	NA	NA	NA	0	0	0
619582	Tmem69	transmembrane protein 69	mRNA	4.64557	2.5925	0.103679	0.337486	-1.04065	0.214639	0.644314	-1.06721	0.0384301	0.231321	-1.02552	0.449275	0.744752	NC_005104.4	135397549	135397591	43	-	BestRefSeq	NA	NA	NM_001035001.2	NA	NA	NA	NA	NA	NA	NA	transmembrane protein 69	NA	GO:0016021 integral component of membrane	NA	NA	0	0	0
102550334	LOC102550334	uncharacterized LOC102550334, transcript variant X2	ncRNA	-0.277818	2.60585	0.102622	0.336293	-1.27612	0.199392	0.632064	-1.47896	0.0387395	0.232335	-1.15895	0.457327	0.749866	NC_005109.4	97376021	97376589	569	+	Gnomon	NA	lncRNA	XR_001840309.1	NA	NA	NA	NA	NA	NA	NA	uncharacterized LOC102550334	NA	NA	NA	NA	0	0	0
361389	Anapc10	anaphase promoting complex subunit 10, transcript variant X1	mRNA	4.00595	2.53841	0.108092	0.3431	-1.0439	0.256069	0.681773	-1.07947	0.038863	0.232998	-1.03408	0.395084	0.707918	NC_005118.4	31866564	31866721	158	-	Gnomon	NA	NA	XM_006255406.3	NA	NA	NA	NA	NA	NA	NA	anaphase promoting complex subunit 10	GO:0007067 mitotic nuclear division; GO:0030071 regulation of mitotic metaphase/anaphase transition; GO:0031145 anaphase-promoting complex-dependent proteasomal ubiquitin-dependent protein catabolic process; GO:0051301 cell division; GO:0070979 protein K11-linked ubiquitination; GO:0070979 protein K11-linked ubiquitination	GO:0005680 anaphase-promoting complex; GO:0005680 anaphase-promoting complex; GO:0005737 cytoplasm; GO:0005737 cytoplasm	NA	04110 Cell cycle; 04114 Oocyte meiosis; 04120 Ubiquitin mediated proteolysis; 04914 Progesterone-mediated oocyte maturation; 05166 HTLV-I infection	0	0	0
24377	G6pd	glucose-6-phosphate dehydrogenase	mRNA	6.45203	3.11179	0.0701825	0.282192	-1.0431	0.0701243	0.458507	-1.04719	0.0389435	0.233095	-1.00392	0.867151	0.955772	NC_005120.4	156274800	156274906	107	+	BestRefSeq	NA	NA	NM_017006.2	NA	NA	NA	NA	NA	NA	NA	glucose-6-phosphate dehydrogenase	GO:0001816 cytokine production; GO:0001998 angiotensin mediated vasoconstriction involved in regulation of systemic arterial blood pressure; GO:0002033 vasodilation by angiotensin involved in regulation of systemic arterial blood pressure; GO:0006006 glucose metabolic process; GO:0006098 pentose-phosphate shunt; GO:0006098 pentose-phosphate shunt; GO:0006695 cholesterol biosynthetic process; GO:0…	GO:0005634 nucleus; GO:0005737 cytoplasm; GO:0005813 centrosome; GO:0005813 centrosome; GO:0005815 microtubule organizing center; GO:0005829 cytosol; GO:0005829 cytosol; GO:0009898 cytoplasmic side of plasma membrane; GO:0009898 cytoplasmic side of plasma membrane; GO:0016020 membrane; GO:0043231 intracellular membrane-bounded organelle; GO:0043231 intracellular membrane-bounded organelle; GO:007…	GO:0004345 glucose-6-phosphate dehydrogenase activity; GO:0004345 glucose-6-phosphate dehydrogenase activity; GO:0004345 glucose-6-phosphate dehydrogenase activity; GO:0005536 glucose binding; GO:0005536 glucose binding; GO:0005536 glucose binding; GO:0030246 carbohydrate binding; GO:0042802 identical protein binding; GO:0042803 protein homodimerization activity; GO:0042803 protein homodimerizati…	00030 Pentose phosphate pathway; 00480 Glutathione metabolism; 01100 Metabolic pathways; 01200 Carbon metabolism; 05230 Central carbon metabolism in cancer	0	0	0
63837	Tagln3	transgelin 3, transcript variant 1	mRNA	1.05222	2.50077	0.111287	0.348116	-1.11707	0.337013	0.741995	-1.2693	0.0389183	0.233095	-1.13628	0.29668	0.630602	NC_005110.4	60072983	60073126	144	+	BestRefSeq	NA	NA	NM_001035236.1	NA	NA	NA	NA	NA	NA	NA	transgelin 3	GO:0000122 negative regulation of transcription from RNA polymerase II promoter	GO:0005634 nucleus; GO:0043209 myelin sheath	NA	NA	0	0	0
100360638	Zfp780b-ps1	zinc finger protein 780B, pseudogene 1	mRNA	4.26568	2.83297	0.0863504	0.31133	-1.01042	0.86538	0.966561	-1.13648	0.0390014	0.233287	-1.12475	0.0825469	0.370392	NC_005100.4	84895218	84896554	1337	-	Gnomon	NA	NA	XM_017590024.1	The sequence of the model RefSeq transcript was modified relative to this genomic sequence to represent the inferred CDS: deleted 1 base in 1 codon	unclassified transcription discrepancy	NA	NA	NA	NA	NA	zinc finger protein 780B, pseudogene 1	GO:0006355 regulation of transcription, DNA-templated	GO:0005622 intracellular	GO:0003676 nucleic acid binding; GO:0003700 transcription factor activity, sequence-specific DNA binding; GO:0046872 metal ion binding	NA	0	0	0
500077	LOC500077	similar to RIKEN cDNA 3110062M04	mRNA	2.93415	3.43123	0.0556765	0.256483	-1.12071	0.0444707	0.398871	-1.11464	0.0390593	0.233387	1.00544	0.922489	0.975866	NC_005103.4	62395729	62396035	307	-	BestRefSeq	NA	NA	NM_001024325.1	NA	NA	NA	NA	NA	NA	NA	similar to RIKEN cDNA 3110062M04	NA	GO:0005737 cytoplasm	NA	NA	0	0	0
289437	Glmn	glomulin, FKBP associated protein	mRNA	5.32492	2.59697	0.103324	0.337181	-1.02156	0.621348	0.888402	-1.09374	0.039118	0.233545	-1.07066	0.145642	0.471287	NC_005113.4	3204390	3204466	77	+	BestRefSeq	NA	NA	NM_001105993.1	NA	NA	NA	NA	NA	NA	NA	glomulin, FKBP associated protein	GO:0001570 vasculogenesis; GO:0001570 vasculogenesis; GO:0001843 neural tube closure; GO:0001843 neural tube closure; GO:0008150 biological_process; GO:0031397 negative regulation of protein ubiquitination; GO:0031397 negative regulation of protein ubiquitination; GO:0032434 regulation of proteasomal ubiquitin-dependent protein catabolic process; GO:0032434 regulation of proteasomal ubiquitin-dep…	GO:0005575 cellular_component; GO:0031461 cullin-RING ubiquitin ligase complex; GO:0031462 Cul2-RING ubiquitin ligase complex; GO:0031462 Cul2-RING ubiquitin ligase complex; GO:0031463 Cul3-RING ubiquitin ligase complex; GO:0031463 Cul3-RING ubiquitin ligase complex; GO:0031464 Cul4A-RING E3 ubiquitin ligase complex; GO:0031464 Cul4A-RING E3 ubiquitin ligase complex	GO:0003674 molecular_function; GO:0005171 hepatocyte growth factor receptor binding; GO:0005171 hepatocyte growth factor receptor binding; GO:0031625 ubiquitin protein ligase binding; GO:0031625 ubiquitin protein ligase binding; GO:0055105 ubiquitin-protein transferase inhibitor activity; GO:0055105 ubiquitin-protein transferase inhibitor activity	NA	0	0	0
309584	RT1-M4	RT1 class Ib, locus M4, transcript variant X1	mRNA	-2.36226	3.13507	0.0689934	0.280155	-1.82883	0.0667899	0.453901	-1.89677	0.0393297	0.233938	-1.03715	0.911521	0.97141	NC_005119.4	2043710	2043791	82	+	Gnomon	NA	NA	XM_006255871.3	NA	NA	NA	NA	NA	NA	NA	RT1 class Ib, locus M4	GO:0002474 antigen processing and presentation of peptide antigen via MHC class I; GO:0002474 antigen processing and presentation of peptide antigen via MHC class I; GO:0006955 immune response	GO:0005886 plasma membrane; GO:0016021 integral component of membrane; GO:0042612 MHC class I protein complex	GO:0005102 receptor binding; GO:0042605 peptide antigen binding; GO:0042605 peptide antigen binding	04144 Endocytosis; 04145 Phagosome; 04514 Cell adhesion molecules (CAMs); 04612 Antigen processing and presentation; 04940 Type I diabetes mellitus; 05166 HTLV-I infection; 05168 Herpes simplex infection; 05169 Epstein-Barr virus infection; 05203 Viral carcinogenesis; 05320 Autoimmune thyroid disease; 05330 Allograft rejection; 05332 Graft-versus-host disease; 05416 Viral myocarditis	0	0	0
689249	Rspry1	ring finger and SPRY domain containing 1	mRNA	4.50129	2.92657	0.0805	0.301343	-1.07036	0.0937003	0.503173	-1.08319	0.0393478	0.233967	-1.01199	0.770707	0.915252	NC_005118.4	10826590	10826895	306	-	BestRefSeq	NA	NA	NM_001100945.1	The RefSeq transcript has 1 substitution, 1 non-frameshifting indel compared to this genomic sequence	annotated by transcript or proteomic data	NA	NA	NA	NA	NA	ring finger and SPRY domain containing 1	NA	NA	GO:0008270 zinc ion binding	NA	0	0	0
498781	RGD1561231	similar to MAP/microtubule affinity-regulating kinase 4 (MAP/microtubule affinity-regulating kinase like 1), transcript variant X2	mRNA	-1.84209	3.47264	0.0540543	0.253444	-1.79622	0.0415676	0.389009	-1.72533	0.0395885	0.234839	1.04109	0.88635	0.963451	NC_005116.4	89447459	89448991	1533	+	Gnomon	NA	NA	XM_008771916.2	NA	NA	NA	NA	NA	NA	NA	similar to MAP/microtubule affinity-regulating kinase 4 (MAP/microtubule affinity-regulating kinase like 1)	GO:0006468 protein phosphorylation	NA	GO:0004672 protein kinase activity; GO:0005524 ATP binding	NA	0	0	0
691246	Rnf207	ring finger protein 207, transcript variant X2	mRNA	2.92316	2.50327	0.111071	0.347744	-1.08909	0.27146	0.693293	-1.17329	0.0397531	0.235375	-1.07731	0.363249	0.684487	NC_005104.4	169498884	169500451	1568	-	Gnomon	NA	NA	XM_008764392.2	NA	NA	NA	NA	NA	NA	NA	ring finger protein 207	GO:0008150 biological_process; GO:0010628 positive regulation of gene expression; GO:0010628 positive regulation of gene expression; GO:1902261 positive regulation of delayed rectifier potassium channel activity; GO:1902261 positive regulation of delayed rectifier potassium channel activity; GO:1903762 positive regulation of voltage-gated potassium channel activity involved in ventricular cardiac…	GO:0005575 cellular_component; GO:0048471 perinuclear region of cytoplasm; GO:0048471 perinuclear region of cytoplasm	GO:0003674 molecular_function; GO:0008270 zinc ion binding; GO:0030544 Hsp70 protein binding; GO:0030544 Hsp70 protein binding; GO:0044325 ion channel binding; GO:0044325 ion channel binding; GO:0051087 chaperone binding; GO:0051087 chaperone binding	NA	0	0	0
103694394	LOC103694394	uncharacterized LOC103694394	ncRNA	-1.42105	2.48793	0.1124	0.349308	-1.28094	0.295163	0.711436	-1.65007	0.0398386	0.235521	-1.28818	0.318484	0.649515	NC_005119.4	10235419	10237768	2350	+	Gnomon	NA	lncRNA	XR_597351.2	NA	NA	NA	NA	NA	NA	NA	uncharacterized LOC103694394	NA	NA	NA	NA	0	0	0
102552463	Zfp446	zinc finger protein 446, transcript variant X2	mRNA	4.33015	3.16263	0.0676151	0.277098	1.00721	0.872556	0.969048	-1.09748	0.0401292	0.236204	-1.10539	0.0463336	0.293419	NC_005100.4	65608676	65608757	82	-	Gnomon	NA	NA	XM_017589932.1	NA	NA	NA	NA	NA	NA	NA	zinc finger protein 446	GO:0006351 transcription, DNA-templated; GO:0006355 regulation of transcription, DNA-templated; GO:0006357 regulation of transcription from RNA polymerase II promoter	GO:0005615 extracellular space; GO:0005615 extracellular space; GO:0005634 nucleus; GO:0005634 nucleus	GO:0000981 RNA polymerase II transcription factor activity, sequence-specific DNA binding; GO:0003676 nucleic acid binding; GO:0003700 transcription factor activity, sequence-specific DNA binding; GO:0046872 metal ion binding	NA	0	0	0
116723	Pip4k2a	phosphatidylinositol-5-phosphate 4-kinase type 2 alpha	mRNA	6.48313	2.53132	0.108686	0.343825	1.02371	0.57927	0.869889	1.09046	0.0403236	0.236311	1.0652	0.166319	0.497996	NC_005116.4	85748604	85748843	240	-	BestRefSeq	NA	NA	NM_053926.2	The RefSeq transcript has 5 substitutions and aligns at 96% coverage compared to this genomic sequence	annotated by transcript or proteomic data	TRUE	NA	NA	NA	NA	phosphatidylinositol-5-phosphate 4-kinase, type II, alpha	GO:0010506 regulation of autophagy; GO:0035855 megakaryocyte development; GO:0035855 megakaryocyte development; GO:0046854 phosphatidylinositol phosphorylation; GO:2000786 positive regulation of autophagosome assembly; GO:2000786 positive regulation of autophagosome assembly	GO:0005634 nucleus; GO:0005737 cytoplasm; GO:0005776 autophagosome; GO:0005776 autophagosome; GO:0005886 plasma membrane	GO:0005524 ATP binding; GO:0016307 phosphatidylinositol phosphate kinase activity; GO:0016309 1-phosphatidylinositol-5-phosphate 4-kinase activity	00562 Inositol phosphate metabolism; 04070 Phosphatidylinositol signaling system; 04810 Regulation of actin cytoskeleton	0	0	0
299976	Rrm2b	ribonucleotide reductase regulatory TP53 inducible subunit M2B	mRNA	4.13098	4.14384	0.0339338	0.210104	-1.11575	0.0190234	0.303414	-1.09086	0.0404431	0.236523	1.02282	0.617056	0.845352	NC_005106.4	76780639	76780817	179	-	BestRefSeq	NA	NA	NM_001130543.1	The RefSeq transcript has 2 frameshifts compared to this genomic sequence	annotated by transcript or proteomic data	NA	NA	NA	NA	NA	ribonucleotide reductase regulatory TP53 inducible subunit M2B	GO:0001822 kidney development; GO:0001822 kidney development; GO:0003014 renal system process; GO:0003014 renal system process; GO:0006264 mitochondrial DNA replication; GO:0006264 mitochondrial DNA replication; GO:0006281 DNA repair; GO:0006281 DNA repair; GO:0006979 response to oxidative stress; GO:0006979 response to oxidative stress; GO:0009186 deoxyribonucleoside diphosphate metabolic proces…	GO:0005654 nucleoplasm; GO:0005737 cytoplasm; GO:0005739 mitochondrion; GO:0005829 cytosol; GO:0005971 ribonucleoside-diphosphate reductase complex; GO:0016021 integral component of membrane; GO:0070062 extracellular exosome; GO:0070062 extracellular exosome	GO:0003674 molecular_function; GO:0004748 ribonucleoside-diphosphate reductase activity, thioredoxin disulfide as acceptor; GO:0004748 ribonucleoside-diphosphate reductase activity, thioredoxin disulfide as acceptor	00230 Purine metabolism; 00240 Pyrimidine metabolism; 00480 Glutathione metabolism; 01100 Metabolic pathways; 04115 p53 signaling pathway	0	0	0
292090	Galnt2	polypeptide N-acetylgalactosaminyltransferase 2, transcript variant X1	mRNA	6.43941	3.16722	0.0673882	0.276966	1.056	0.061349	0.444562	1.05861	0.0405033	0.236646	1.00247	0.932494	0.979594	NC_005118.4	57043858	57047716	3859	+	Gnomon	NA	NA	XM_008772605.2	NA	NA	NA	NA	NA	NA	NA	polypeptide N-acetylgalactosaminyltransferase 2	GO:0002378 immunoglobulin biosynthetic process; GO:0002378 immunoglobulin biosynthetic process; GO:0006486 protein glycosylation; GO:0006493 protein O-linked glycosylation; GO:0016266 O-glycan processing; GO:0018242 protein O-linked glycosylation via serine; GO:0018242 protein O-linked glycosylation via serine; GO:0018243 protein O-linked glycosylation via threonine; GO:0018243 protein O-linked g…	GO:0000139 Golgi membrane; GO:0005794 Golgi apparatus; GO:0005795 Golgi stack; GO:0005795 Golgi stack; GO:0016020 membrane; GO:0016021 integral component of membrane; GO:0048471 perinuclear region of cytoplasm; GO:0048471 perinuclear region of cytoplasm; GO:0070062 extracellular exosome; GO:0070062 extracellular exosome	GO:0004653 polypeptide N-acetylgalactosaminyltransferase activity; GO:0004653 polypeptide N-acetylgalactosaminyltransferase activity; GO:0016757 transferase activity, transferring glycosyl groups; GO:0030145 manganese ion binding; GO:0030145 manganese ion binding; GO:0030246 carbohydrate binding	00512 Mucin type O-Glycan biosynthesis; 01100 Metabolic pathways	0	0	0
103692066	LOC103692066	sterile alpha motif domain-containing protein 9-like	mRNA	3.88335	3.88051	0.0406129	0.22523	1.04579	0.531944	0.850248	-1.16147	0.0410561	0.238912	-1.21465	0.0186021	0.203378	NC_005103.4	31227642	31228182	541	+	Gnomon	NA	NA	XM_008762745.2	The sequence of the model RefSeq transcript was modified relative to this genomic sequence to represent the inferred CDS: inserted 2 bases in 2 codons	unclassified transcription discrepancy	NA	NA	NA	NA	NA	sterile alpha motif domain-containing protein 9-like	NA	NA	NA	NA	0	0	0
302666	Asb11	ankyrin repeat and SOCS box containing 11, transcript variant X1	mRNA	-1.6599	2.58251	0.10448	0.338149	1.45626	0.178348	0.607846	1.71474	0.041145	0.239179	1.1775	0.564934	0.816243	NC_005120.4	31781388	31781863	476	-	Gnomon	NA	NA	XM_006256858.3	NA	NA	NA	NA	NA	NA	NA	ankyrin repeat and SOCS box containing 11	GO:0016567 protein ubiquitination; GO:0035556 intracellular signal transduction	GO:0005622 intracellular	NA	NA	0	0	0
316211	Usp49	ubiquitin specific peptidase 49, transcript variant X1	mRNA	4.56207	2.45136	0.115641	0.352616	-1.04292	0.297361	0.712738	-1.08428	0.0411744	0.239179	-1.03966	0.357472	0.680395	NC_005108.4	15374595	15374664	70	-	Gnomon	NA	NA	XM_017596410.1	NA	NA	NA	NA	NA	NA	NA	ubiquitin specific peptidase 49	GO:0000398 mRNA splicing, via spliceosome; GO:0000398 mRNA splicing, via spliceosome; GO:0006511 ubiquitin-dependent protein catabolic process; GO:0016579 protein deubiquitination; GO:0035616 histone H2B conserved C-terminal lysine deubiquitination; GO:0035616 histone H2B conserved C-terminal lysine deubiquitination	NA	GO:0004197 cysteine-type endopeptidase activity; GO:0004197 cysteine-type endopeptidase activity; GO:0004843 thiol-dependent ubiquitin-specific protease activity; GO:0004843 thiol-dependent ubiquitin-specific protease activity; GO:0008270 zinc ion binding; GO:0042393 histone binding; GO:0042393 histone binding	NA	0	0	0
305012	Kif26b	kinesin family member 26B	mRNA	3.56628	3.20362	0.0656212	0.274421	-1.1813	0.0569371	0.429828	-1.18155	0.0412703	0.239202	-1.00021	0.99803	0.999188	NC_005112.4	97172966	97173469	504	-	BestRefSeq	NA	NA	NM_001109079.2	NA	NA	NA	NA	NA	NA	NA	kinesin family member 26B	GO:0007411 axon guidance; GO:0008104 protein localization; GO:0022409 positive regulation of cell-cell adhesion; GO:0022409 positive regulation of cell-cell adhesion; GO:0030010 establishment of cell polarity; GO:0030010 establishment of cell polarity; GO:0030705 cytoskeleton-dependent intracellular transport; GO:0072092 ureteric bud invasion; GO:0072092 ureteric bud invasion	GO:0005871 kinesin complex; GO:0005874 microtubule	GO:0005524 ATP binding; GO:0008017 microtubule binding; GO:0008574 ATP-dependent microtubule motor activity, plus-end-directed	NA	0	0	0
317409	MGC109340	similar to Microsomal signal peptidase 23 kDa subunit (SPase 22 kDa subunit) (SPC22/23)	mRNA	5.64601	2.74505	0.09228	0.3206	-1.00695	0.85346	0.963676	-1.08012	0.0412841	0.239202	-1.07267	0.0895913	0.383558	NC_005120.4	106487872	106489391	1520	+	BestRefSeq	NA	NA	NM_001024267.2	The RefSeq transcript has 2 substitutions compared to this genomic sequence	annotated by transcript or proteomic data	NA	NA	NA	NA	NA	similar to Microsomal signal peptidase 23 kDa subunit (SPase 22 kDa subunit) (SPC22/23)	GO:0006465 signal peptide processing	GO:0005787 signal peptidase complex; GO:0016021 integral component of membrane	GO:0008233 peptidase activity	03060 Protein export	0	0	0
316201	Daam2	dishevelled associated activator of morphogenesis 2, transcript variant X1	mRNA	7.18492	2.46934	0.114035	0.350909	1.02797	0.523592	0.846668	1.0922	0.0413717	0.239251	1.06248	0.192749	0.527674	NC_005108.4	13444883	13445423	541	+	Gnomon	NA	NA	XM_008766918.2	NA	NA	NA	NA	NA	NA	NA	dishevelled associated activator of morphogenesis 2	GO:0007368 determination of left/right symmetry	GO:0070062 extracellular exosome	NA	04310 Wnt signaling pathway	0	0	0
309307	RGD1311595	similar to KIAA2026 protein, transcript variant X4	mRNA	5.71601	3.50259	0.0529141	0.251442	-1.01584	0.672308	0.908986	1.07797	0.041538	0.239906	1.09505	0.0298194	0.248149	NC_005100.4	247977847	247978661	815	-	Gnomon	NA	NA	XM_017590340.1	NA	NA	NA	NA	NA	NA	NA	similar to KIAA2026 protein	NA	NA	NA	NA	0	0	0
290221	Nrl	neural retina leucine zipper, transcript variant X3	mRNA	-2.63229	2.94695	0.079286	0.299085	-1.68954	0.0831854	0.486335	-1.78773	0.0415868	0.240033	-1.05812	0.851975	0.949383	NC_005114.4	34201334	34201408	75	-	Gnomon	NA	NA	XM_006251937.3	NA	NA	NA	NA	NA	NA	NA	neural retina leucine zipper	GO:0006355 regulation of transcription, DNA-templated; GO:0006357 regulation of transcription from RNA polymerase II promoter; GO:0006366 transcription from RNA polymerase II promoter; GO:0006366 transcription from RNA polymerase II promoter; GO:0007468 regulation of rhodopsin gene expression; GO:0007468 regulation of rhodopsin gene expression; GO:0045872 positive regulation of rhodopsin gene exp…	GO:0005634 nucleus	GO:0000978 RNA polymerase II core promoter proximal region sequence-specific DNA binding; GO:0000978 RNA polymerase II core promoter proximal region sequence-specific DNA binding; GO:0001077 transcriptional activator activity, RNA polymerase II core promoter proximal region sequence-specific binding; GO:0001077 transcriptional activator activity, RNA polymerase II core promoter proximal region se…	NA	0	0	0
497931	Pik3r5	phosphoinositide-3-kinase, regulatory subunit 5, transcript variant X1	mRNA	0.613257	2.43193	0.117405	0.354352	1.08412	0.473326	0.818766	1.24586	0.0419486	0.241048	1.14919	0.240152	0.573831	NC_005109.4	55013686	55013819	134	+	Gnomon	NA	NA	XM_006246770.3	NA	NA	NA	NA	NA	NA	NA	phosphoinositide-3-kinase, regulatory subunit 5	GO:0043551 regulation of phosphatidylinositol 3-kinase activity	GO:0005942 phosphatidylinositol 3-kinase complex; GO:0005944 phosphatidylinositol 3-kinase complex, class IB	GO:0046935 1-phosphatidylinositol-3-kinase regulator activity	01521 EGFR tyrosine kinase inhibitor resistance; 01522 Endocrine resistance; 01524 Platinum drug resistance; 04012 ErbB signaling pathway; 04014 Ras signaling pathway; 04015 Rap1 signaling pathway; 04022 cGMP-PKG signaling pathway; 04024 cAMP signaling pathway; 04062 Chemokine signaling pathway; 04066 HIF-1 signaling pathway; 04068 FoxO signaling pathway; 04070 Phosphatidylinositol signaling syst…	0	0	0
688517	Mut	methylmalonyl CoA mutase	mRNA	6.29084	3.19063	0.0662455	0.275347	-1.06128	0.0564051	0.428422	-1.06203	0.0422614	0.242461	-1.00071	0.981751	0.993652	NC_005108.4	23352039	23352144	106	-	Gnomon	NA	NA	XM_001067239.6	NA	NA	NA	NA	NA	NA	NA	methylmalonyl CoA mutase	GO:0009791 post-embryonic development; GO:0009791 post-embryonic development; GO:0050667 homocysteine metabolic process; GO:0050667 homocysteine metabolic process	GO:0005739 mitochondrion; GO:0005739 mitochondrion	GO:0004494 methylmalonyl-CoA mutase activity; GO:0004494 methylmalonyl-CoA mutase activity; GO:0031419 cobalamin binding; GO:0046872 metal ion binding; GO:0072341 modified amino acid binding; GO:0072341 modified amino acid binding	00280 Valine, leucine and isoleucine degradation; 00630 Glyoxylate and dicarboxylate metabolism; 00640 Propanoate metabolism; 01100 Metabolic pathways; 01200 Carbon metabolism	0	0	0
680491	LOC680491	similar to heat shock protein 1, alpha, transcript variant X1	misc_RNA	1.21194	2.74211	0.0924864	0.320771	1.15866	0.116649	0.535918	1.19892	0.0423005	0.242585	1.03474	0.71891	0.893328	NC_005112.4	6347354	6347535	182	-	Gnomon	NA	NA	XR_595423.2	NA	NA	NA	NA	NA	NA	NA	similar to heat shock protein 1, alpha	NA	NA	NA	NA	0	0	0
316521	Vil1	villin 1	mRNA	-1.86399	3.23254	0.0642539	0.271744	-1.49651	0.0528828	0.418689	-1.47995	0.0425079	0.242671	1.01119	0.956837	0.987579	NC_005108.4	81689802	81689980	179	+	BestRefSeq	NA	NA	NM_001108224.2	NA	NA	NA	NA	NA	NA	NA	villin 1	GO:0001951 intestinal D-glucose absorption; GO:0001951 intestinal D-glucose absorption; GO:0007173 epidermal growth factor receptor signaling pathway; GO:0007173 epidermal growth factor receptor signaling pathway; GO:0008150 biological_process; GO:0008360 regulation of cell shape; GO:0008360 regulation of cell shape; GO:0009617 response to bacterium; GO:0009617 response to bacterium; GO:0010634 p…	GO:0001726 ruffle; GO:0001726 ruffle; GO:0005575 cellular_component; GO:0005654 nucleoplasm; GO:0005886 plasma membrane; GO:0005902 microvillus; GO:0005902 microvillus; GO:0005903 brush border; GO:0030027 lamellipodium; GO:0030027 lamellipodium; GO:0030175 filopodium; GO:0032432 actin filament bundle; GO:0032432 actin filament bundle; GO:0032433 filopodium tip; GO:0032433 filopodium tip; GO:00700…	GO:0003674 molecular_function; GO:0005509 calcium ion binding; GO:0005509 calcium ion binding; GO:0005546 phosphatidylinositol-4,5-bisphosphate binding; GO:0005546 phosphatidylinositol-4,5-bisphosphate binding; GO:0035727 lysophosphatidic acid binding; GO:0035727 lysophosphatidic acid binding; GO:0042802 identical protein binding; GO:0042803 protein homodimerization activity; GO:0042803 protein h…	NA	0	0	0
295378	Vav3	vav guanine nucleotide exchange factor 3, transcript variant X1	mRNA	6.11232	2.83047	0.086513	0.311407	-1.06396	0.0980045	0.508927	-1.07616	0.0425473	0.242718	-1.01146	0.764322	0.911832	NC_005101.4	212247061	212247654	594	+	Gnomon	NA	NA	XM_017590775.1	NA	NA	NA	NA	NA	NA	NA	vav guanine nucleotide exchange factor 3	GO:0006906 vesicle fusion; GO:0006906 vesicle fusion; GO:0006974 cellular response to DNA damage stimulus; GO:0006974 cellular response to DNA damage stimulus; GO:0007229 integrin-mediated signaling pathway; GO:0007229 integrin-mediated signaling pathway; GO:0007264 small GTPase mediated signal transduction; GO:0007264 small GTPase mediated signal transduction; GO:0008361 regulation of cell size;…	GO:0005622 intracellular; GO:0005737 cytoplasm; GO:0005737 cytoplasm; GO:0005886 plasma membrane; GO:0005886 plasma membrane; GO:0070062 extracellular exosome; GO:0070062 extracellular exosome	GO:0005085 guanyl-nucleotide exchange factor activity; GO:0005089 Rho guanyl-nucleotide exchange factor activity; GO:0005089 Rho guanyl-nucleotide exchange factor activity; GO:0005154 epidermal growth factor receptor binding; GO:0005154 epidermal growth factor receptor binding; GO:0030676 Rac guanyl-nucleotide exchange factor activity; GO:0030676 Rac guanyl-nucleotide exchange factor activity; GO…	04024 cAMP signaling pathway; 04062 Chemokine signaling pathway; 04510 Focal adhesion; 04650 Natural killer cell mediated cytotoxicity; 04660 T cell receptor signaling pathway; 04662 B cell receptor signaling pathway; 04664 Fc epsilon RI signaling pathway; 04666 Fc gamma R-mediated phagocytosis; 04670 Leukocyte transendothelial migration; 04810 Regulation of actin cytoskeleton	0	0	0
108352063	LOC108352063	uncharacterized LOC108352063, transcript variant X3	ncRNA	-2.49357	2.7707	0.0905047	0.317355	-1.04172	0.910123	0.978437	-2.34144	0.0425909	0.242836	-2.24767	0.0615579	0.328149	NC_005109.4	15087774	15087862	89	-	Gnomon	NA	lncRNA	XR_001840122.1	NA	NA	NA	NA	NA	NA	NA	NA	NA	NA	NA	NA	0	0	0
108350065	LOC108350065	uncharacterized LOC108350065	ncRNA	-0.946884	2.47787	0.113282	0.350531	1.34891	0.219596	0.649692	1.5973	0.0426992	0.242972	1.18414	0.497839	0.773866	NC_005101.4	196046429	196046583	155	+	Gnomon	NA	lncRNA	XR_001836812.1	NA	NA	NA	NA	NA	NA	NA	NA	NA	NA	NA	NA	0	0	0
293114	Tmem126b	transmembrane protein 126B	mRNA	4.53813	2.37113	0.123122	0.362285	-1.04032	0.354553	0.754279	-1.08879	0.0436733	0.245737	-1.04659	0.312567	0.644991	NC_005100.4	156262220	156262307	88	+	BestRefSeq	NA	NA	NM_001106280.2	The RefSeq transcript has 2 substitutions compared to this genomic sequence	annotated by transcript or proteomic data	NA	NA	NA	NA	NA	transmembrane protein 126B	GO:0008150 biological_process	GO:0005575 cellular_component; GO:0016021 integral component of membrane; GO:0031966 mitochondrial membrane	GO:0003674 molecular_function	NA	0	0	0
108349329	LOC108349329	uncharacterized LOC108349329	ncRNA	-2.24587	2.40855	0.119568	0.358001	-1.34029	0.26517	0.68781	-1.71704	0.0436697	0.245737	-1.2811	0.376005	0.694698	NC_005100.4	84902316	84902566	251	+	Gnomon	NA	lncRNA	XR_001835703.1	NA	NA	NA	NA	NA	NA	NA	NA	NA	NA	NA	NA	0	0	0
314213	Gpr135	G protein-coupled receptor 135	mRNA	2.04583	2.54634	0.107432	0.342024	1.02575	0.727645	0.927043	1.15268	0.04369	0.245755	1.12375	0.135703	0.458348	NC_005105.4	94816976	94818349	1374	-	BestRefSeq	NA	NA	NM_181771.1	NA	NA	NA	NA	NA	NA	NA	G protein-coupled receptor 135	GO:0007186 G-protein coupled receptor signaling pathway	GO:0005886 plasma membrane; GO:0016021 integral component of membrane	GO:0004930 G-protein coupled receptor activity	NA	0	0	0
293042	Sema4b	semaphorin 4B	mRNA	4.05618	2.43944	0.11672	0.353541	1.02731	0.598418	0.876997	1.10555	0.0439686	0.246556	1.07616	0.178833	0.512907	NC_005100.4	141986145	141986322	178	+	BestRefSeq	NA	NA	NM_001170462.1	The RefSeq transcript has 24 substitutions, 31 frameshifts, 22 non-frameshifting indels compared to this genomic sequence	annotated by transcript or proteomic data	NA	NA	NA	NA	NA	semaphorin 4B	GO:0001755 neural crest cell migration; GO:0030335 positive regulation of cell migration; GO:0048843 negative regulation of axon extension involved in axon guidance; GO:0050919 negative chemotaxis; GO:0071526 semaphorin-plexin signaling pathway	GO:0005615 extracellular space; GO:0005886 plasma membrane; GO:0005886 plasma membrane; GO:0016020 membrane; GO:0016021 integral component of membrane; GO:0045202 synapse; GO:0045202 synapse	GO:0030215 semaphorin receptor binding; GO:0045499 chemorepellent activity	04360 Axon guidance	0	0	0
301455	Pard3b	par-3 family cell polarity regulator beta	mRNA	1.38858	2.3632	0.12389	0.363505	1.08063	0.397485	0.779317	1.19404	0.043935	0.246556	1.10495	0.297603	0.631303	NC_005108.4	68414339	68414458	120	+	BestRefSeq	NA	NA	NM_001191808.1	NA	NA	NA	NA	NA	NA	NA	par-3 family cell polarity regulator beta	NA	NA	NA	NA	0	0	0
102557303	LOC102557303	vesicle-associated membrane protein 724-like, transcript variant X2	mRNA	-0.927327	2.36393	0.123819	0.363355	-1.20394	0.330395	0.737386	-1.47804	0.0441622	0.246879	-1.22766	0.314796	0.645994	NC_005113.4	11321858	11321988	131	-	Gnomon	NA	NA	XM_008770076.2	NA	NA	NA	NA	NA	NA	NA	vesicle-associated membrane protein 724-like	NA	NA	NA	NA	0	0	0
295323	Trim45	tripartite motif-containing 45	mRNA	2.0256	2.74513	0.0922748	0.3206	-1.0145	0.928805	0.983388	-1.41447	0.0441973	0.246998	-1.39426	0.0709588	0.34878	NC_005101.4	203301838	203302771	934	+	BestRefSeq	NA	NA	NM_001106453.1	NA	NA	NA	NA	NA	NA	NA	tripartite motif-containing 45	GO:0060348 bone development; GO:0060348 bone development	GO:0005654 nucleoplasm; GO:0005654 nucleoplasm; GO:0005737 cytoplasm; GO:0005737 cytoplasm; GO:0045171 intercellular bridge; GO:0045171 intercellular bridge	GO:0008270 zinc ion binding	NA	0	0	0
303920	Maats1	MYCBP associated and testis expressed 1, transcript variant X1	mRNA	2.77591	2.95036	0.0790845	0.298511	1.16033	0.0758967	0.469476	1.17264	0.044255	0.247212	1.01061	0.899831	0.967836	NC_005110.4	64975499	64975714	216	+	Gnomon	NA	NA	XM_008768768.2	NA	NA	NA	NA	NA	NA	NA	MYCBP-associated, testis expressed 1	NA	NA	NA	NA	0	0	0
688523	LOC688523	NA	exon	-1.44184	2.49588	0.11171	0.34824	-1.36116	0.185533	0.616898	-1.59389	0.0442751	0.247212	-1.17098	0.515703	0.785956	NC_005117.4	48994510	48996599	2090	-	Gnomon	Supporting evidence includes similarity to: 3 Proteins, and 100% coverage of the annotated genomic feature by RNAseq alignments	NA	NA	NA	NA	NA	NA	NA	NA	NA	similar to heat shock protein 8	NA	NA	NA	NA	0	0	0
108349706	LOC108349706	uncharacterized LOC108349706, transcript variant X1	ncRNA	-1.7368	2.34791	0.125387	0.365234	-1.3039	0.341857	0.7465	-1.78314	0.0447062	0.248462	-1.36755	0.298633	0.632156	NC_005100.4	279772624	279773020	397	+	Gnomon	NA	lncRNA	XR_001836185.1	NA	NA	NA	NA	NA	NA	NA	NA	NA	NA	NA	NA	0	0	0
683415	Prss55	protease, serine, 55, transcript variant X1	mRNA	3.52288	2.43118	0.117473	0.354435	-1.02816	0.620401	0.888211	-1.1189	0.0448105	0.248495	-1.08825	0.163282	0.493799	NC_005114.4	47466601	47470809	4209	-	Gnomon	NA	NA	XM_017599902.1	NA	NA	NA	NA	NA	NA	NA	protease, serine, 55	GO:0006508 proteolysis	NA	GO:0004252 serine-type endopeptidase activity	NA	0	0	0
102549636	LOC102549636	uncharacterized LOC102549636, transcript variant X1	ncRNA	-2.07519	2.57184	0.105341	0.33942	1.05339	0.793324	0.946729	1.45625	0.0449747	0.248885	1.38244	0.125453	0.443071	NC_005102.4	177389962	177390213	252	+	Gnomon	NA	lncRNA	XR_352979.3	NA	NA	NA	NA	NA	NA	NA	uncharacterized LOC102549636	NA	NA	NA	NA	0	0	0
56816	Park2	parkin RBR E3 ubiquitin protein ligase	mRNA	2.59218	2.72097	0.093983	0.322999	-1.10018	0.109088	0.527294	-1.12028	0.0449968	0.248932	-1.01827	0.763442	0.911525	NC_005100.4	50069922	50069998	77	-	BestRefSeq	NA	NA	NM_020093.1	The RefSeq transcript has 11 substitutions, 1 frameshift and aligns at 96% coverage compared to this genomic sequence	annotated by transcript or proteomic data	TRUE	NA	NA	NA	NA	parkin RBR E3 ubiquitin protein ligase	GO:0000122 negative regulation of transcription from RNA polymerase II promoter; GO:0000209 protein polyubiquitination; GO:0000209 protein polyubiquitination; GO:0000209 protein polyubiquitination; GO:0000266 mitochondrial fission; GO:0000422 mitophagy; GO:0000422 mitophagy; GO:0000422 mitophagy; GO:0001933 negative regulation of protein phosphorylation; GO:0001933 negative regulation of protein …	GO:0000139 Golgi membrane; GO:0000151 ubiquitin ligase complex; GO:0000151 ubiquitin ligase complex; GO:0000151 ubiquitin ligase complex; GO:0005622 intracellular; GO:0005634 nucleus; GO:0005634 nucleus; GO:0005737 cytoplasm; GO:0005737 cytoplasm; GO:0005737 cytoplasm; GO:0005739 mitochondrion; GO:0005739 mitochondrion; GO:0005739 mitochondrion; GO:0005783 endoplasmic reticulum; GO:0005783 endopl…	GO:0000976 transcription regulatory region sequence-specific DNA binding; GO:0000976 transcription regulatory region sequence-specific DNA binding; GO:0001664 G-protein coupled receptor binding; GO:0001664 G-protein coupled receptor binding; GO:0003779 actin binding; GO:0004842 ubiquitin-protein transferase activity; GO:0004842 ubiquitin-protein transferase activity; GO:0004842 ubiquitin-protein …	04120 Ubiquitin mediated proteolysis; 04141 Protein processing in endoplasmic reticulum; 05012 Parkinson's disease	0	0	0
306722	Dapk1	death associated protein kinase 1, transcript variant X3	mRNA	6.65956	2.42085	0.118425	0.356001	-1.02376	0.615985	0.885857	-1.09869	0.0450866	0.249276	-1.07319	0.163993	0.494967	NC_005116.4	4454853	4454941	89	-	Gnomon	NA	NA	XM_008771441.2	NA	NA	NA	NA	NA	NA	NA	death associated protein kinase 1	GO:0006468 protein phosphorylation; GO:0006468 protein phosphorylation; GO:0006915 apoptotic process; GO:0007165 signal transduction; GO:0008625 extrinsic apoptotic signaling pathway via death domain receptors; GO:0008625 extrinsic apoptotic signaling pathway via death domain receptors; GO:0017148 negative regulation of translation; GO:0017148 negative regulation of translation; GO:0035556 intrac…	GO:0005737 cytoplasm; GO:0005737 cytoplasm; GO:0005886 plasma membrane; GO:0005886 plasma membrane; GO:0015629 actin cytoskeleton; GO:0015629 actin cytoskeleton	GO:0004672 protein kinase activity; GO:0004672 protein kinase activity; GO:0004683 calmodulin-dependent protein kinase activity; GO:0004683 calmodulin-dependent protein kinase activity; GO:0005516 calmodulin binding; GO:0005516 calmodulin binding; GO:0005524 ATP binding; GO:0005524 ATP binding; GO:0017075 syntaxin-1 binding; GO:0017075 syntaxin-1 binding; GO:0042802 identical protein binding; GO:…	05200 Pathways in cancer; 05219 Bladder cancer	0	0	0
100912293	LOC100912293	uncharacterized LOC100912293, transcript variant X5	ncRNA	1.66049	3.1923	0.0661652	0.275305	-1.03138	0.762217	0.937851	1.21282	0.0452657	0.249581	1.25087	0.0446848	0.289556	NC_005105.4	30882296	30883308	1013	+	Gnomon	NA	lncRNA	XR_001838307.1	NA	NA	NA	NA	NA	NA	NA	uncharacterized LOC100912293	NA	NA	NA	NA	0	0	0
85270	Tekt1	tektin 1	mRNA	2.80346	3.33603	0.0596155	0.263314	1.15385	0.0431521	0.394853	1.14126	0.0453573	0.249858	-1.01103	0.875246	0.959664	NC_005109.4	58924034	58924098	65	-	BestRefSeq	NA	NA	NM_053508.2	NA	NA	NA	NA	NA	NA	NA	tektin 1	GO:0008150 biological_process	GO:0005575 cellular_component; GO:0005634 nucleus; GO:0005634 nucleus; GO:0005737 cytoplasm; GO:0005874 microtubule; GO:0005929 cilium; GO:0015630 microtubule cytoskeleton	GO:0003674 molecular_function	NA	0	0	0
287170	Snrnp25	small nuclear ribonucleoprotein U11/U12 subunit 25, transcript variant X2	mRNA	3.25178	2.3761	0.122643	0.361772	-1.05826	0.242721	0.670691	-1.09869	0.0459606	0.251348	-1.03821	0.456097	0.749204	NC_005109.4	15689103	15689316	214	-	Gnomon	NA	NA	XM_006246078.2	NA	NA	NA	NA	NA	NA	NA	small nuclear ribonucleoprotein 25 (U11/U12)	NA	GO:0005634 nucleus; GO:0005654 nucleoplasm; GO:0005689 U12-type spliceosomal complex; GO:0005689 U12-type spliceosomal complex; GO:0005737 cytoplasm; GO:0005737 cytoplasm; GO:0045171 intercellular bridge; GO:0045171 intercellular bridge	NA	NA	0	0	0
102547700	LOC102547700	uncharacterized LOC102547700	ncRNA	0.820753	2.85541	0.0849055	0.308837	1.24002	0.0836084	0.487462	1.26446	0.0460396	0.251476	1.01971	0.875647	0.959704	NC_005113.4	86803202	86803390	189	-	Gnomon	NA	lncRNA	XR_595898.2	NA	NA	NA	NA	NA	NA	NA	uncharacterized LOC102547700	NA	NA	NA	NA	0	0	0
362003	Gpr89b	G protein-coupled receptor 89B	mRNA	4.71827	2.5273	0.109024	0.344196	-1.01	0.781339	0.942367	-1.07426	0.0461658	0.251722	-1.06362	0.115937	0.428498	NC_005101.4	199038563	199038702	140	-	BestRefSeq	NA	NA	NM_001139486.1	NA	NA	NA	NA	NA	NA	NA	G protein-coupled receptor 89B	GO:0007165 signal transduction; GO:0043123 positive regulation of I-kappaB kinase/NF-kappaB signaling; GO:0043588 skin development; GO:0043588 skin development; GO:0051452 intracellular pH reduction; GO:0051452 intracellular pH reduction; GO:1903959 regulation of anion transmembrane transport; GO:1903959 regulation of anion transmembrane transport	GO:0016021 integral component of membrane; GO:0030660 Golgi-associated vesicle membrane; GO:0032580 Golgi cisterna membrane; GO:0032580 Golgi cisterna membrane	GO:0004871 signal transducer activity; GO:0008308 voltage-gated anion channel activity; GO:0008308 voltage-gated anion channel activity	NA	0	0	0
102555037	LOC102555037	uncharacterized LOC102555037	ncRNA	-1.03501	2.65892	0.0985336	0.330843	1.03697	0.904692	0.977422	1.73656	0.0461819	0.251722	1.67465	0.107145	0.413386	NC_005103.4	131990634	131991864	1231	+	Gnomon	NA	lncRNA	XR_592227.2	NA	NA	NA	NA	NA	NA	NA	uncharacterized LOC102555037	NA	NA	NA	NA	0	0	0
366403	Fam29a	family with sequence similarity 29, member A, transcript variant X2	misc_RNA	4.60817	2.31415	0.128763	0.370254	-1.0329	0.462757	0.814999	-1.09098	0.0463637	0.252303	-1.05623	0.244648	0.578088	NC_005104.4	104980514	104981330	817	-	Gnomon	NA	NA	XR_592581.2	NA	NA	NA	NA	NA	NA	NA	family with sequence similarity 29, member A	NA	NA	NA	NA	0	0	0
498731	RGD1563601	similar to Tpi1 protein, transcript variant X1	misc_RNA	3.31692	3.57143	0.0503937	0.246499	-1.23976	0.0318659	0.354763	-1.19872	0.0463553	0.252303	1.03423	0.729863	0.899059	NC_005116.4	27764761	27765800	1040	-	Gnomon	NA	NA	XR_596713.2	NA	NA	NA	NA	NA	NA	NA	similar to Tpi1 protein	NA	NA	NA	NA	0	0	0
114482	Nek2	NIMA-related kinase 2	mRNA	-0.29232	2.50119	0.11125	0.348071	1.35645	0.161559	0.590659	1.51235	0.0465454	0.252767	1.11493	0.624068	0.848623	NC_005112.4	110511546	110511763	218	+	BestRefSeq	NA	NA	NM_053691.2	The RefSeq transcript has 2 substitutions compared to this genomic sequence	annotated by transcript or proteomic data	NA	NA	NA	NA	NA	NIMA-related kinase 2	GO:0000070 mitotic sister chromatid segregation; GO:0001824 blastocyst development; GO:0006468 protein phosphorylation; GO:0007059 chromosome segregation; GO:0032212 positive regulation of telomere maintenance via telomerase; GO:0043392 negative regulation of DNA binding; GO:0046602 regulation of mitotic centrosome separation; GO:0046777 protein autophosphorylation; GO:0051299 centrosome separati…	GO:0000776 kinetochore; GO:0000794 condensed nuclear chromosome; GO:0000922 spindle pole; GO:0005813 centrosome; GO:0030496 midbody; GO:0043234 protein complex	GO:0004672 protein kinase activity; GO:0019903 protein phosphatase binding	NA	0	0	0
311530	Nanp	N-acetylneuraminic acid phosphatase	mRNA	3.73158	2.2981	0.130404	0.372541	-1.04364	0.360957	0.758901	-1.09574	0.0466699	0.253163	-1.04992	0.322953	0.652305	NC_005102.4	146812883	146812988	106	-	BestRefSeq	NA	NA	NM_001009409.1	NA	NA	NA	NA	NA	NA	NA	N-acetylneuraminic acid phosphatase	GO:0005975 carbohydrate metabolic process; GO:0006045 N-acetylglucosamine biosynthetic process; GO:0016311 dephosphorylation; GO:0016311 dephosphorylation; GO:0016311 dephosphorylation; GO:0046380 N-acetylneuraminate biosynthetic process; GO:0046380 N-acetylneuraminate biosynthetic process	GO:0005575 cellular_component	GO:0050124 N-acylneuraminate-9-phosphatase activity; GO:0050124 N-acylneuraminate-9-phosphatase activity	00520 Amino sugar and nucleotide sugar metabolism; 01100 Metabolic pathways	0	0	0
360882	Cadm3	cell adhesion molecule 3, transcript variant X1	mRNA	8.70217	2.29655	0.130563	0.372818	-1.02222	0.407453	0.787833	-1.05395	0.0466857	0.253173	-1.03104	0.279137	0.614136	NC_005112.4	91872872	91873126	255	-	Gnomon	NA	NA	XM_006250323.3	NA	NA	NA	NA	NA	NA	NA	cell adhesion molecule 3	GO:0007156 homophilic cell adhesion via plasma membrane adhesion molecules; GO:0007156 homophilic cell adhesion via plasma membrane adhesion molecules; GO:0007156 homophilic cell adhesion via plasma membrane adhesion molecules; GO:0007157 heterophilic cell-cell adhesion via plasma membrane cell adhesion molecules; GO:0007157 heterophilic cell-cell adhesion via plasma membrane cell adhesion molecu…	GO:0005887 integral component of plasma membrane; GO:0005911 cell-cell junction; GO:0005911 cell-cell junction; GO:0005913 cell-cell adherens junction; GO:0016021 integral component of membrane	GO:0004872 receptor activity; GO:0005102 receptor binding; GO:0042803 protein homodimerization activity; GO:0042803 protein homodimerization activity; GO:0042803 protein homodimerization activity; GO:0050839 cell adhesion molecule binding	04514 Cell adhesion molecules (CAMs)	0	0	0
113901	Chia	chitinase, acidic	mRNA	-1.33434	2.34505	0.125669	0.365586	-1.13797	0.570419	0.8665	-1.60182	0.0469493	0.253429	-1.40762	0.17304	0.505749	NC_005101.4	208750348	208750395	48	+	BestRefSeq	NA	NA	NM_207586.2	The RefSeq transcript has 7 substitutions, 2 frameshifts compared to this genomic sequence	annotated by transcript or proteomic data	NA	NA	NA	NA	NA	chitinase, acidic	GO:0000272 polysaccharide catabolic process; GO:0002376 immune system process; GO:0002532 production of molecular mediator involved in inflammatory response; GO:0002532 production of molecular mediator involved in inflammatory response; GO:0005975 carbohydrate metabolic process; GO:0006032 chitin catabolic process; GO:0006032 chitin catabolic process; GO:0006032 chitin catabolic process; GO:00060…	GO:0005576 extracellular region; GO:0005576 extracellular region; GO:0005615 extracellular space; GO:0005615 extracellular space; GO:0005737 cytoplasm; GO:0005737 cytoplasm; GO:0005737 cytoplasm; GO:0005737 cytoplasm	GO:0004568 chitinase activity; GO:0004568 chitinase activity; GO:0004568 chitinase activity; GO:0004568 chitinase activity; GO:0008061 chitin binding; GO:0008061 chitin binding; GO:0019900 kinase binding	00520 Amino sugar and nucleotide sugar metabolism; 01100 Metabolic pathways	0	0	0
291802	Zfp136	zinc finger protein 136, transcript variant X2	mRNA	3.38605	3.54063	0.0515043	0.248576	1.03889	0.583034	0.871188	-1.15156	0.0469425	0.253429	-1.19635	0.024539	0.228648	NC_005117.4	746647	747122	476	+	Gnomon	NA	NA	XM_006254395.3	NA	NA	NA	NA	NA	NA	NA	zinc finger protein 136	GO:0006355 regulation of transcription, DNA-templated	GO:0005622 intracellular	GO:0003676 nucleic acid binding; GO:0046872 metal ion binding	NA	0	0	0
295607	Prpf40a	pre-mRNA processing factor 40 homolog A, transcript variant X2	mRNA	6.52936	2.47509	0.113526	0.350761	1.01019	0.745414	0.932452	1.06394	0.0468697	0.253429	1.05321	0.12766	0.446342	NC_005102.4	38740949	38741570	622	-	Gnomon	NA	NA	XM_008761710.2	NA	NA	NA	NA	NA	NA	NA	pre-mRNA processing factor 40 homolog A	GO:0000398 mRNA splicing, via spliceosome; GO:0007010 cytoskeleton organization; GO:0007010 cytoskeleton organization; GO:0008360 regulation of cell shape; GO:0008360 regulation of cell shape; GO:0016477 cell migration; GO:0016477 cell migration; GO:0032465 regulation of cytokinesis; GO:0032465 regulation of cytokinesis	GO:0005654 nucleoplasm; GO:0005654 nucleoplasm; GO:0005685 U1 snRNP; GO:0005737 cytoplasm; GO:0005737 cytoplasm; GO:0016020 membrane; GO:0016020 membrane; GO:0016363 nuclear matrix; GO:0016363 nuclear matrix; GO:0071004 U2-type prespliceosome	GO:0003723 RNA binding; GO:0044822 poly(A) RNA binding; GO:0044822 poly(A) RNA binding; GO:0070064 proline-rich region binding; GO:0070064 proline-rich region binding	03040 Spliceosome	0	0	0
25752	Cd6	Cd6 molecule, transcript variant X5	mRNA	0.219407	2.88574	0.0829957	0.305758	-1.36633	0.0775142	0.472322	-1.38768	0.0470017	0.253543	-1.01562	0.929844	0.978523	NC_005100.4	226887030	226887259	230	-	Gnomon	NA	NA	XM_017588836.1	NA	NA	NA	NA	NA	NA	NA	Cd6 molecule	GO:0001771 immunological synapse formation; GO:0001934 positive regulation of protein phosphorylation; GO:0002438 acute inflammatory response to antigenic stimulus; GO:0006898 receptor-mediated endocytosis; GO:0007157 heterophilic cell-cell adhesion via plasma membrane cell adhesion molecules; GO:0031663 lipopolysaccharide-mediated signaling pathway; GO:0032496 response to lipopolysaccharide; GO:…	GO:0001772 immunological synapse; GO:0031226 intrinsic component of plasma membrane; GO:0042101 T cell receptor complex; GO:0044214 spanning component of plasma membrane	GO:0001530 lipopolysaccharide binding; GO:0001948 glycoprotein binding; GO:0005044 scavenger receptor activity; GO:0019901 protein kinase binding; GO:0070891 lipoteichoic acid binding	04514 Cell adhesion molecules (CAMs)	0	0	0
362606	Sync	syncoilin, intermediate filament protein, transcript variant X1	mRNA	4.26354	4.6578	0.0241473	0.179083	-1.15856	0.285166	0.705553	1.28256	0.0470698	0.253737	1.48592	0.00969771	0.158007	NC_005104.4	147476136	147476393	258	+	Gnomon	NA	NA	XM_006238943.3	NA	NA	NA	NA	NA	NA	NA	syncoilin, intermediate filament protein	GO:0045103 intermediate filament-based process; GO:0045103 intermediate filament-based process	GO:0005737 cytoplasm; GO:0005829 cytosol; GO:0005829 cytosol; GO:0005882 intermediate filament; GO:0030018 Z disc; GO:0030018 Z disc; GO:0031594 neuromuscular junction; GO:0031594 neuromuscular junction; GO:0042383 sarcolemma; GO:0042383 sarcolemma	GO:0005198 structural molecule activity	NA	0	0	0
289052	Zbtb41	zinc finger and BTB domain containing 41, transcript variant X1	mRNA	5.71729	2.28669	0.131584	0.374075	-1.02545	0.430244	0.799637	-1.06476	0.0472157	0.253769	-1.03833	0.267455	0.602386	NC_005112.4	56513231	56513342	112	+	Gnomon	NA	NA	XM_006249937.2	NA	NA	NA	NA	NA	NA	NA	zinc finger and BTB domain containing 41	NA	NA	GO:0003676 nucleic acid binding; GO:0046872 metal ion binding	NA	0	0	0
498564	Itgbl1	integrin subunit beta like 1	mRNA	3.6382	3.63378	0.0482261	0.24224	-1.47639	0.029247	0.346684	-1.37474	0.0472038	0.253769	1.07395	0.680026	0.876116	NC_005114.4	110114148	110114337	190	+	BestRefSeq	NA	NA	NM_001017505.1	NA	NA	NA	NA	NA	NA	NA	integrin subunit beta like 1	NA	GO:0005576 extracellular region	NA	NA	0	0	0
117556	Sv2b	synaptic vesicle glycoprotein 2b, transcript variant X5	mRNA	8.60881	2.39131	0.121191	0.359855	-1.06735	0.20793	0.638998	-1.10604	0.0473344	0.254102	-1.03625	0.507721	0.780824	NC_005100.4	136841966	136842158	193	-	Gnomon	NA	NA	XM_017588701.1	NA	NA	NA	NA	NA	NA	NA	synaptic vesicle glycoprotein 2b	GO:0001504 neurotransmitter uptake; GO:0055085 transmembrane transport	GO:0001669 acrosomal vesicle; GO:0008021 synaptic vesicle; GO:0008021 synaptic vesicle; GO:0016020 membrane; GO:0016021 integral component of membrane; GO:0030054 cell junction; GO:0030672 synaptic vesicle membrane; GO:0043195 terminal bouton	GO:0022857 transmembrane transporter activity	04512 ECM-receptor interaction	0	0	0
117272	Prpsap2	phosphoribosyl pyrophosphate synthetase-associated protein 2, transcript variant X5	mRNA	6.10825	2.29224	0.131009	0.373269	-1.02384	0.508299	0.838627	-1.07275	0.0479037	0.255722	-1.04777	0.221932	0.557443	NC_005109.4	48044334	48044435	102	-	Gnomon	NA	NA	XM_006246436.3	NA	NA	NA	NA	NA	NA	NA	phosphoribosyl pyrophosphate synthetase-associated protein 2	GO:0009165 nucleotide biosynthetic process; GO:0060348 bone development; GO:0060348 bone development	GO:0002189 ribose phosphate diphosphokinase complex; GO:0043234 protein complex	GO:0000287 magnesium ion binding; GO:0004749 ribose phosphate diphosphokinase activity	NA	0	0	0
297822	Tp53inp1	tumor protein p53 inducible nuclear protein 1, transcript variant X2	mRNA	4.48944	3.02094	0.0750463	0.291904	1.03406	0.812167	0.951001	-1.33902	0.0479192	0.255729	-1.38463	0.0438043	0.28732	NC_005104.4	24402895	24402998	104	+	Gnomon	NA	NA	XM_006237868.2	NA	NA	NA	NA	NA	NA	NA	tumor protein p53 inducible nuclear protein 1	GO:0000045 autophagosome assembly; GO:0006351 transcription, DNA-templated; GO:0006915 apoptotic process; GO:0007050 cell cycle arrest; GO:0007050 cell cycle arrest; GO:0008285 negative regulation of cell proliferation; GO:0008285 negative regulation of cell proliferation; GO:0008285 negative regulation of cell proliferation; GO:0009408 response to heat; GO:0009408 response to heat; GO:0010508 po…	GO:0005634 nucleus; GO:0005634 nucleus; GO:0005634 nucleus; GO:0005634 nucleus; GO:0005737 cytoplasm; GO:0005776 autophagosome; GO:0005776 autophagosome; GO:0005776 autophagosome; GO:0005776 autophagosome; GO:0005829 cytosol; GO:0005829 cytosol; GO:0005829 cytosol; GO:0016605 PML body; GO:0031410 cytoplasmic vesicle	GO:0016209 antioxidant activity; GO:0016209 antioxidant activity; GO:0016209 antioxidant activity	05166 HTLV-I infection	0	0	0
308761	Prc1	protein regulator of cytokinesis 1, transcript variant X1	mRNA	2.89884	2.73865	0.0927293	0.320962	1.15101	0.0947882	0.503582	1.16948	0.0482676	0.256832	1.01605	0.850506	0.948509	NC_005100.4	142087181	142087336	156	+	Gnomon	NA	NA	XM_006229433.3	NA	NA	NA	NA	NA	NA	NA	protein regulator of cytokinesis 1	GO:0000226 microtubule cytoskeleton organization; GO:0008284 positive regulation of cell proliferation; GO:0008284 positive regulation of cell proliferation	GO:0005634 nucleus; GO:0005654 nucleoplasm; GO:0005654 nucleoplasm; GO:0005737 cytoplasm; GO:0005737 cytoplasm; GO:0005819 spindle; GO:0005819 spindle; GO:0005886 plasma membrane; GO:0005886 plasma membrane; GO:0015630 microtubule cytoskeleton; GO:0030496 midbody; GO:0030496 midbody; GO:0070938 contractile ring; GO:0070938 contractile ring	GO:0008017 microtubule binding; GO:0019894 kinesin binding; GO:0019894 kinesin binding; GO:0019901 protein kinase binding; GO:0019901 protein kinase binding; GO:0042802 identical protein binding; GO:0042802 identical protein binding	NA	0	0	0
100145871	Adh5	alcohol dehydrogenase 5 (class III), chi polypeptide	mRNA	5.48286	2.28661	0.131592	0.374075	-1.03269	0.289982	0.709091	-1.06077	0.04831	0.256907	-1.02719	0.399673	0.711083	NC_005101.4	243728500	243728526	27	+	BestRefSeq	NA	NA	NM_001126120.1	NA	NA	NA	NA	NA	NA	NA	alcohol dehydrogenase 5 (class III), chi polypeptide	GO:0001523 retinoid metabolic process; GO:0003016 respiratory system process; GO:0006068 ethanol catabolic process; GO:0006069 ethanol oxidation; GO:0007568 aging; GO:0018119 peptidyl-cysteine S-nitrosylation; GO:0032496 response to lipopolysaccharide; GO:0045777 positive regulation of blood pressure; GO:0046294 formaldehyde catabolic process; GO:0051409 response to nitrosative stress; GO:0051775…	GO:0005634 nucleus; GO:0005737 cytoplasm; GO:0005739 mitochondrion; GO:0070062 extracellular exosome	GO:0004022 alcohol dehydrogenase (NAD) activity; GO:0004022 alcohol dehydrogenase (NAD) activity; GO:0005504 fatty acid binding; GO:0008270 zinc ion binding; GO:0008270 zinc ion binding; GO:0018467 formaldehyde dehydrogenase activity; GO:0042803 protein homodimerization activity; GO:0051903 S-(hydroxymethyl)glutathione dehydrogenase activity; GO:0051903 S-(hydroxymethyl)glutathione dehydrogenase …	00010 Glycolysis / Gluconeogenesis; 00071 Fatty acid degradation; 00350 Tyrosine metabolism; 00830 Retinol metabolism; 00980 Metabolism of xenobiotics by cytochrome P450; 00982 Drug metabolism - cytochrome P450; 01100 Metabolic pathways; 01200 Carbon metabolism; 05204 Chemical carcinogenesis	0	0	0
108352174	LOC108352174	leucine-rich repeat-containing protein 37A3-like	mRNA	-1.16749	2.26543	0.133816	0.376239	-1.22154	0.339503	0.744057	-1.52566	0.0483066	0.256907	-1.24897	0.322492	0.651975	NC_005109.4	89519962	89520013	52	+	Gnomon	NA	NA	XM_017597782.1	NA	NA	NA	NA	NA	NA	NA	NA	NA	NA	NA	NA	0	0	0
306617	Kbtbd11	kelch repeat and BTB domain containing 11, transcript variant X3	mRNA	6.47251	4.47941	0.0271329	0.188983	-1.0334	0.308445	0.722951	1.06438	0.0486461	0.257786	1.09993	0.0100746	0.159921	NC_005115.4	79715588	79716129	542	-	Gnomon	NA	NA	XM_006253392.3	NA	NA	NA	NA	NA	NA	NA	kelch repeat and BTB domain containing 11	GO:0016567 protein ubiquitination	GO:0031463 Cul3-RING ubiquitin ligase complex	GO:0004842 ubiquitin-protein transferase activity	NA	0	0	0
498695	Idnk	Idnk, gluconokinase, transcript variant X1	mRNA	2.18169	2.45959	0.114903	0.351882	-1.02121	0.779543	0.942091	-1.16122	0.0486795	0.257887	-1.1371	0.11885	0.433582	NC_005116.4	6892405	6892603	199	-	Gnomon	NA	NA	XM_006253563.3	NA	NA	NA	NA	NA	NA	NA	idnK, gluconokinase homolog (E. coli)	GO:0008150 biological_process; GO:0016310 phosphorylation; GO:0046177 D-gluconate catabolic process	GO:0005575 cellular_component	GO:0003674 molecular_function; GO:0005524 ATP binding; GO:0046316 gluconokinase activity	00030 Pentose phosphate pathway; 01100 Metabolic pathways; 01200 Carbon metabolism	0	0	0
314772	Epyc	epiphycan	mRNA	0.7757	2.25593	0.134826	0.377656	-1.21189	0.340388	0.744993	-1.5458	0.0487294	0.258001	-1.27553	0.279103	0.614136	NC_005106.4	38897278	38897306	29	+	BestRefSeq	NA	NA	NM_001108088.1	The RefSeq transcript has 1 substitution compared to this genomic sequence	annotated by transcript or proteomic data	NA	NA	NA	NA	NA	epiphycan	GO:0007409 axonogenesis	GO:0005578 proteinaceous extracellular matrix; GO:0005615 extracellular space; GO:0016021 integral component of membrane	GO:0008201 heparin binding	NA	0	0	0
100910482	LOC100910482	glyceraldehyde-3-phosphate dehydrogenase-like	ncRNA	-1.65208	2.39564	0.120781	0.359279	1.40297	0.189264	0.621323	1.61513	0.0487189	0.258001	1.15122	0.591504	0.832249	NC_005106.4	44068140	44068567	428	+	Gnomon	NA	lncRNA	XR_001838828.1	NA	NA	NA	NA	NA	NA	NA	glyceraldehyde-3-phosphate dehydrogenase-like	NA	NA	NA	NA	0	0	0
298687	Aurkaip1	aurora kinase A interacting protein 1, transcript variant X3	mRNA	4.93563	2.92881	0.0803657	0.301012	-1.00975	0.851711	0.962892	1.10537	0.0487819	0.258203	1.11615	0.0552548	0.314418	NC_005104.4	173274433	173274505	73	+	Gnomon	NA	NA	XM_008764351.1	NA	NA	NA	NA	NA	NA	NA	aurora kinase A interacting protein 1	GO:0016310 phosphorylation; GO:0045862 positive regulation of proteolysis	GO:0005634 nucleus; GO:0005654 nucleoplasm; GO:0005739 mitochondrion; GO:0043231 intracellular membrane-bounded organelle	GO:0016301 kinase activity	NA	0	0	0
102550300	LOC102550300	uncharacterized LOC102550300	ncRNA	-1.77784	2.24775	0.135704	0.378843	1.29353	0.368116	0.764627	1.69276	0.048859	0.25846	1.30864	0.361203	0.682601	NC_005101.4	254507820	254507879	60	-	Gnomon	NA	lncRNA	XR_352123.3	NA	NA	NA	NA	NA	NA	NA	uncharacterized LOC102550300	NA	NA	NA	NA	0	0	0
366031	Crb2	crumbs 2, cell polarity complex component, transcript variant X1	mRNA	2.20434	2.328	0.127365	0.36804	1.04761	0.62295	0.888989	1.19693	0.0489322	0.258497	1.14253	0.185506	0.519416	NC_005102.4	22037812	22038453	642	+	Gnomon	NA	NA	XM_006234103.3	NA	NA	NA	NA	NA	NA	NA	crumbs 2, cell polarity complex component	GO:0001707 mesoderm formation; GO:0001707 mesoderm formation; GO:0001756 somitogenesis; GO:0001756 somitogenesis; GO:0010718 positive regulation of epithelial to mesenchymal transition; GO:0010718 positive regulation of epithelial to mesenchymal transition; GO:0010951 negative regulation of endopeptidase activity; GO:0010951 negative regulation of endopeptidase activity; GO:0014028 notochord form…	GO:0016021 integral component of membrane; GO:0043234 protein complex; GO:0043234 protein complex; GO:0070062 extracellular exosome; GO:0070062 extracellular exosome	GO:0005509 calcium ion binding; GO:0019828 aspartic-type endopeptidase inhibitor activity; GO:0019828 aspartic-type endopeptidase inhibitor activity; GO:0019899 enzyme binding; GO:0019899 enzyme binding	04390 Hippo signaling pathway	0	0	0
364706	Foxc1	forkhead box C1	mRNA	2.86639	3.02013	0.0750911	0.291952	1.18494	0.0605689	0.442548	1.18171	0.0489642	0.258564	-1.00273	0.975848	0.992229	NC_005116.4	33947501	33951484	3984	-	BestRefSeq	NA	NA	NM_134338.1	NA	NA	NA	NA	NA	NA	NA	forkhead box C1	GO:0001501 skeletal system development; GO:0001501 skeletal system development; GO:0001503 ossification; GO:0001503 ossification; GO:0001541 ovarian follicle development; GO:0001541 ovarian follicle development; GO:0001568 blood vessel development; GO:0001654 eye development; GO:0001657 ureteric bud development; GO:0001657 ureteric bud development; GO:0001701 in utero embryonic development; GO:00…	GO:0005575 cellular_component; GO:0005634 nucleus; GO:0005634 nucleus; GO:0005654 nucleoplasm; GO:0005654 nucleoplasm; GO:0005720 nuclear heterochromatin; GO:0005720 nuclear heterochromatin; GO:0005737 cytoplasm; GO:0005737 cytoplasm	GO:0000977 RNA polymerase II regulatory region sequence-specific DNA binding; GO:0000977 RNA polymerase II regulatory region sequence-specific DNA binding; GO:0000981 RNA polymerase II transcription factor activity, sequence-specific DNA binding; GO:0003674 molecular_function; GO:0003677 DNA binding; GO:0003700 transcription factor activity, sequence-specific DNA binding; GO:0003705 transcription…	NA	0	0	0
25354	Sstr5	somatostatin receptor 5	mRNA	-5.05699	2.92484	0.0806039	0.301512	-1.10997	0.847698	0.961343	2.60416	0.0491653	0.259248	2.89054	0.0656184	0.337895	NC_005109.4	14853714	14853827	114	-	BestRefSeq	NA	NA	NM_012882.2	NA	NA	NA	NA	NA	NA	NA	somatostatin receptor 5	GO:0007193 adenylate cyclase-inhibiting G-protein coupled receptor signaling pathway; GO:0008285 negative regulation of cell proliferation; GO:0032467 positive regulation of cytokinesis; GO:0032467 positive regulation of cytokinesis; GO:0038170 somatostatin signaling pathway; GO:0038170 somatostatin signaling pathway; GO:0042593 glucose homeostasis; GO:0042593 glucose homeostasis; GO:0050796 regu…	GO:0005634 nucleus; GO:0005737 cytoplasm; GO:0005886 plasma membrane; GO:0005886 plasma membrane; GO:0005886 plasma membrane; GO:0005887 integral component of plasma membrane; GO:0016021 integral component of membrane; GO:0043005 neuron projection	GO:0004994 somatostatin receptor activity; GO:0004994 somatostatin receptor activity; GO:0042923 neuropeptide binding	04024 cAMP signaling pathway; 04080 Neuroactive ligand-receptor interaction	0	0	0
297433	Podxl2	podocalyxin-like 2	mRNA	6.54631	2.5848	0.104296	0.337945	1.08135	0.121053	0.541715	1.10049	0.0492481	0.259361	1.01769	0.733039	0.899811	NC_005103.4	120817263	120817335	73	-	BestRefSeq	NA	NA	NM_001106607.1	NA	NA	NA	NA	NA	NA	NA	podocalyxin-like 2	GO:0050901 leukocyte tethering or rolling; GO:0050901 leukocyte tethering or rolling	GO:0016021 integral component of membrane	NA	NA	0	0	0
308445	Cyp2s1	cytochrome P450, family 2, subfamily s, polypeptide 1	mRNA	2.25338	2.35902	0.124298	0.363766	-1.15258	0.20315	0.635254	-1.24078	0.0493106	0.259361	-1.07652	0.524896	0.791548	NC_005100.4	82610119	82610350	232	-	BestRefSeq	NA	NA	NM_001107495.1	NA	NA	NA	NA	NA	NA	NA	cytochrome P450, family 2, subfamily s, polypeptide 1	GO:0008150 biological_process; GO:0055114 oxidation-reduction process; GO:0055114 oxidation-reduction process	GO:0005783 endoplasmic reticulum; GO:0005783 endoplasmic reticulum; GO:0016021 integral component of membrane; GO:0043231 intracellular membrane-bounded organelle	GO:0000166 nucleotide binding; GO:0003674 molecular_function; GO:0003676 nucleic acid binding; GO:0005506 iron ion binding; GO:0008395 steroid hydroxylase activity; GO:0016712 oxidoreductase activity, acting on paired donors, with incorporation or reduction of molecular oxygen, reduced flavin or flavoprotein as one donor, and incorporation of one atom of oxygen; GO:0020037 heme binding	00830 Retinol metabolism; 00980 Metabolism of xenobiotics by cytochrome P450; 01100 Metabolic pathways	0	0	0
25718	Igf1r	insulin-like growth factor 1 receptor, transcript variant X2	mRNA	5.9657	2.56404	0.105976	0.339973	1.0711	0.124887	0.547472	1.08841	0.049505	0.260037	1.01616	0.725311	0.896521	NC_005100.4	128924921	128925059	139	+	Gnomon	NA	NA	XM_006229324.2	NA	NA	NA	NA	NA	NA	NA	insulin-like growth factor 1 receptor	GO:0006468 protein phosphorylation; GO:0006955 immune response; GO:0007409 axonogenesis; GO:0007420 brain development; GO:0007568 aging; GO:0008544 epidermis development; GO:0009887 organ morphogenesis; GO:0010656 negative regulation of muscle cell apoptotic process; GO:0014068 positive regulation of phosphatidylinositol 3-kinase signaling; GO:0018108 peptidyl-tyrosine phosphorylation; GO:0018108…	GO:0005634 nucleus; GO:0005737 cytoplasm; GO:0005886 plasma membrane; GO:0005886 plasma membrane; GO:0005901 caveola; GO:0016020 membrane; GO:0016021 integral component of membrane; GO:0016021 integral component of membrane; GO:0030315 T-tubule; GO:0030315 T-tubule; GO:0030424 axon; GO:0043005 neuron projection; GO:0043025 neuronal cell body; GO:0043231 intracellular membrane-bounded organelle; G…	GO:0001965 G-protein alpha-subunit binding; GO:0004713 protein tyrosine kinase activity; GO:0004713 protein tyrosine kinase activity; GO:0005010 insulin-like growth factor-activated receptor activity; GO:0005010 insulin-like growth factor-activated receptor activity; GO:0005010 insulin-like growth factor-activated receptor activity; GO:0005158 insulin receptor binding; GO:0005515 protein binding;…	01521 EGFR tyrosine kinase inhibitor resistance; 01522 Endocrine resistance; 04014 Ras signaling pathway; 04015 Rap1 signaling pathway; 04066 HIF-1 signaling pathway; 04068 FoxO signaling pathway; 04114 Oocyte meiosis; 04144 Endocytosis; 04150 mTOR signaling pathway; 04151 PI3K-Akt signaling pathway; 04152 AMPK signaling pathway; 04211 Longevity regulating pathway; 04213 Longevity regulating path…	0	0	0
288993	Slc35f5	solute carrier family 35, member F5, transcript variant X2	mRNA	4.8305	2.47242	0.113762	0.350909	-1.00943	0.819667	0.953173	-1.08415	0.0497179	0.26072	-1.07402	0.113237	0.423892	NC_005112.4	41882733	41882914	182	+	Gnomon	NA	NA	XM_017598688.1	NA	NA	NA	NA	NA	NA	NA	solute carrier family 35, member F5	NA	GO:0016021 integral component of membrane	NA	NA	0	0	0
114101	Cds2	CDP-diacylglycerol synthase 2	mRNA	5.83859	6.02064	0.0104029	0.127696	-1.16438	0.00350769	0.177586	-1.09298	0.0497781	0.260916	1.06533	0.198573	0.533948	NC_005102.4	124896657	124896789	133	+	BestRefSeq	NA	NA	NM_053643.1	The RefSeq transcript has 2 non-frameshifting indels compared to this genomic sequence	annotated by transcript or proteomic data	NA	NA	NA	NA	NA	CDP-diacylglycerol synthase 2	GO:0006655 phosphatidylglycerol biosynthetic process; GO:0016024 CDP-diacylglycerol biosynthetic process; GO:0016024 CDP-diacylglycerol biosynthetic process	GO:0005743 mitochondrial inner membrane; GO:0005783 endoplasmic reticulum; GO:0005789 endoplasmic reticulum membrane; GO:0016020 membrane; GO:0016021 integral component of membrane	GO:0004605 phosphatidate cytidylyltransferase activity; GO:0004605 phosphatidate cytidylyltransferase activity	00564 Glycerophospholipid metabolism; 01100 Metabolic pathways; 04070 Phosphatidylinositol signaling system	0	0	0
102550217	LOC102550217	uncharacterized LOC102550217, transcript variant X2	ncRNA	-0.948818	3.22848	0.0644437	0.272166	1.40121	0.0451769	0.402219	1.36414	0.0497856	0.260916	-1.02718	0.87255	0.958345	NC_005106.4	60599973	60601132	1160	-	Gnomon	NA	lncRNA	XR_593448.2	NA	NA	NA	NA	NA	NA	NA	uncharacterized LOC102550217	NA	NA	NA	NA	0	0	0
79125	Anxa6	annexin A6	mRNA	6.87889	3.22276	0.0647127	0.272651	-1.19729	0.04521	0.402224	-1.18059	0.050126	0.261423	1.01415	0.875078	0.959627	NC_005109.4	40375526	40375605	80	-	BestRefSeq	NA	NA	NM_024156.2	NA	NA	NA	NA	NA	NA	NA	annexin A6	GO:0006816 calcium ion transport; GO:0006816 calcium ion transport; GO:0006937 regulation of muscle contraction; GO:0006937 regulation of muscle contraction; GO:0034220 ion transmembrane transport; GO:0034220 ion transmembrane transport; GO:0046903 secretion; GO:0051260 protein homooligomerization; GO:0051260 protein homooligomerization; GO:0051560 mitochondrial calcium ion homeostasis; GO:005156…	GO:0005634 nucleus; GO:0005737 cytoplasm; GO:0005739 mitochondrion; GO:0005765 lysosomal membrane; GO:0005765 lysosomal membrane; GO:0005925 focal adhesion; GO:0005925 focal adhesion; GO:0014704 intercalated disc; GO:0016020 membrane; GO:0016324 apical plasma membrane; GO:0031902 late endosome membrane; GO:0031902 late endosome membrane; GO:0042383 sarcolemma; GO:0042470 melanosome; GO:0043234 pr…	GO:0005509 calcium ion binding; GO:0005515 protein binding; GO:0005525 GTP binding; GO:0005525 GTP binding; GO:0005544 calcium-dependent phospholipid binding; GO:0005544 calcium-dependent phospholipid binding; GO:0005544 calcium-dependent phospholipid binding; GO:0005544 calcium-dependent phospholipid binding; GO:0008289 lipid binding; GO:0015276 ligand-gated ion channel activity; GO:0015276 liga…	NA	0	0	0
171143	Trpm4	transient receptor potential cation channel, subfamily M, member 4	mRNA	2.80346	2.40257	0.120127	0.358442	1.02461	0.757127	0.936357	1.1598	0.0501407	0.261424	1.13194	0.141015	0.464868	NC_005100.4	101323118	101323187	70	-	BestRefSeq	NA	NA	NM_001136229.1	NA	NA	NA	NA	NA	NA	NA	transient receptor potential cation channel, subfamily M, member 4	GO:0002250 adaptive immune response; GO:0002407 dendritic cell chemotaxis; GO:0002407 dendritic cell chemotaxis; GO:0002407 dendritic cell chemotaxis; GO:0002724 regulation of T cell cytokine production; GO:0002724 regulation of T cell cytokine production; GO:0002724 regulation of T cell cytokine production; GO:0006816 calcium ion transport; GO:0007204 positive regulation of cytosolic calcium ion…	GO:0005654 nucleoplasm; GO:0005654 nucleoplasm; GO:0005783 endoplasmic reticulum; GO:0005783 endoplasmic reticulum; GO:0005783 endoplasmic reticulum; GO:0005794 Golgi apparatus; GO:0005794 Golgi apparatus; GO:0005794 Golgi apparatus; GO:0005829 cytosol; GO:0005886 plasma membrane; GO:0005886 plasma membrane; GO:0016021 integral component of membrane; GO:0043025 neuronal cell body	GO:0005227 calcium activated cation channel activity; GO:0005227 calcium activated cation channel activity; GO:0005227 calcium activated cation channel activity; GO:0005262 calcium channel activity; GO:0005262 calcium channel activity; GO:0005515 protein binding; GO:0005516 calmodulin binding; GO:0005524 ATP binding	04911 Insulin secretion	0	0	0
100360692	Pbld2	phenazine biosynthesis-like protein domain containing 2	mRNA	2.25223	2.9381	0.0798103	0.299876	-1.15089	0.0657102	0.45062	-1.15003	0.0504788	0.262583	1.00074	0.992194	0.997262	NC_005119.4	27154382	27155348	967	-	Gnomon	NA	NA	XM_002728946.3	NA	NA	NA	NA	NA	NA	NA	phenazine biosynthesis-like protein domain containing 2	NA	NA	NA	NA	0	0	0
691538	Rnpc3	RNA-binding region (RNP1, RRM) containing 3, transcript variant X2	mRNA	5.6645	2.30811	0.129378	0.3708	-1.01753	0.648851	0.899557	-1.07738	0.0504968	0.262601	-1.05882	0.166813	0.498322	NC_005101.4	216509438	216510051	614	-	Gnomon	NA	NA	XM_006233211.3	NA	NA	NA	NA	NA	NA	NA	RNA-binding region (RNP1, RRM) containing 3	GO:0000398 mRNA splicing, via spliceosome; GO:0032502 developmental process	GO:0005634 nucleus; GO:0005654 nucleoplasm; GO:0005689 U12-type spliceosomal complex; GO:0005689 U12-type spliceosomal complex; GO:0005689 U12-type spliceosomal complex	GO:0000166 nucleotide binding; GO:0003676 nucleic acid binding; GO:0030626 U12 snRNA binding; GO:0097157 pre-mRNA intronic binding	NA	0	0	0
102555797	LOC102555797	uncharacterized LOC102555797	ncRNA	-0.709548	2.45899	0.114956	0.351928	1.28478	0.149202	0.574739	1.37968	0.0505435	0.262732	1.07387	0.686059	0.878198	NC_005104.4	105204210	105205139	930	+	Gnomon	NA	lncRNA	XR_354106.2	NA	NA	NA	NA	NA	NA	NA	uncharacterized LOC102555797	NA	NA	NA	NA	0	0	0
102554318	LOC102554318	uncharacterized LOC102554318	ncRNA	-0.792736	2.38743	0.121559	0.360442	1.05447	0.758693	0.937032	1.37579	0.0508227	0.263464	1.30472	0.147095	0.472926	NC_005103.4	118319797	118320831	1035	-	Gnomon	NA	lncRNA	XR_353436.3	NA	NA	NA	NA	NA	NA	NA	uncharacterized LOC102554318	NA	NA	NA	NA	0	0	0
293059	RGD1305713	similar to RIKEN cDNA 3110040N11	mRNA	4.02282	2.34924	0.125256	0.365028	-1.01582	0.720481	0.924439	-1.08908	0.0510516	0.26382	-1.07212	0.14408	0.469335	NC_005100.4	143607046	143607170	125	-	BestRefSeq	NA	NA	NM_001024749.1	The RefSeq transcript has 2 substitutions compared to this genomic sequence	annotated by transcript or proteomic data	NA	NA	NA	NA	NA	similar to RIKEN cDNA 3110040N11	NA	NA	NA	NA	0	0	0
498234	Arl8a	ADP-ribosylation factor like GTPase 8A	mRNA	7.47857	2.31667	0.128507	0.369923	1.03508	0.208558	0.639366	1.05375	0.0510436	0.26382	1.01804	0.529758	0.79442	NC_005112.4	51972974	51973254	281	+	BestRefSeq	NA	NA	NM_001109071.1	NA	NA	NA	NA	NA	NA	NA	ADP-ribosylation factor like GTPase 8A	GO:0007264 small GTPase mediated signal transduction	GO:0005737 cytoplasm; GO:0005765 lysosomal membrane; GO:0005765 lysosomal membrane; GO:0016020 membrane; GO:0030496 midbody; GO:0030496 midbody; GO:0051233 spindle midzone; GO:0051233 spindle midzone; GO:0070062 extracellular exosome; GO:0070062 extracellular exosome	GO:0005525 GTP binding; GO:0005525 GTP binding	NA	0	0	0
363064	Wdr61	WD repeat domain 61, transcript variant X1	mRNA	5.63204	2.499	0.111439	0.348184	-1.04271	0.133521	0.557935	-1.05374	0.0512656	0.264505	-1.01058	0.711365	0.890994	NC_005107.4	59313560	59313663	104	-	Gnomon	NA	NA	XM_006243085.3	NA	NA	NA	NA	NA	NA	NA	WD repeat domain 61	GO:0006351 transcription, DNA-templated; GO:0016055 Wnt signaling pathway; GO:0032968 positive regulation of transcription elongation from RNA polymerase II promoter; GO:0032968 positive regulation of transcription elongation from RNA polymerase II promoter; GO:0045638 negative regulation of myeloid cell differentiation; GO:0045638 negative regulation of myeloid cell differentiation; GO:0045944 p…	GO:0005634 nucleus; GO:0005634 nucleus; GO:0005654 nucleoplasm; GO:0005737 cytoplasm; GO:0005737 cytoplasm; GO:0016593 Cdc73/Paf1 complex; GO:0016593 Cdc73/Paf1 complex; GO:0035327 transcriptionally active chromatin; GO:0035327 transcriptionally active chromatin; GO:0055087 Ski complex; GO:0055087 Ski complex	NA	03018 RNA degradation	0	0	0
311598	Fam83d	family with sequence similarity 83, member D	mRNA	2.375	2.27753	0.13254	0.374865	1.07961	0.634099	0.892138	1.34299	0.0513873	0.264556	1.24395	0.197228	0.532376	NC_005102.4	155269344	155269841	498	+	BestRefSeq	NA	NA	NM_001107796.1	NA	NA	NA	NA	NA	NA	NA	family with sequence similarity 83, member D	GO:0001837 epithelial to mesenchymal transition; GO:0008283 cell proliferation; GO:0016477 cell migration; GO:0032006 regulation of TOR signaling; GO:0042176 regulation of protein catabolic process; GO:0051310 metaphase plate congression; GO:0070372 regulation of ERK1 and ERK2 cascade; GO:1902480 protein localization to mitotic spindle; GO:1902808 positive regulation of cell cycle G1/S phase tran…	GO:0005737 cytoplasm; GO:0097431 mitotic spindle pole	GO:0008017 microtubule binding; GO:0019894 kinesin binding; GO:0019901 protein kinase binding	NA	0	0	0
366595	Sypl1	synaptophysin-like 1, transcript variant X3	misc_RNA	6.82255	2.26785	0.13356	0.375984	1.02392	0.62327	0.889214	1.09771	0.0515062	0.26481	1.07207	0.180268	0.514026	NC_005105.4	52265920	52266069	150	+	Gnomon	NA	NA	XR_001838189.1	NA	NA	NA	NA	NA	NA	NA	synaptophysin-like 1	GO:0006810 transport	GO:0016020 membrane; GO:0030141 secretory granule; GO:0030141 secretory granule; GO:0030285 integral component of synaptic vesicle membrane; GO:0070062 extracellular exosome; GO:0070062 extracellular exosome	GO:0005215 transporter activity	NA	0	0	0
29419	Numb	NUMB, endocytic adaptor protein	mRNA	4.51571	2.9443	0.0794426	0.299098	-1.0095	0.797478	0.947024	1.07252	0.0516464	0.26512	1.08271	0.0511008	0.30566	NC_005105.4	107325220	107325345	126	-	BestRefSeq	NA	NA	NM_133287.1	The RefSeq transcript has 3 substitutions, 8 frameshifts compared to this genomic sequence	annotated by transcript or proteomic data	NA	NA	NA	NA	NA	numb homolog (Drosophila)	GO:0007399 nervous system development; GO:0007405 neuroblast proliferation; GO:0007409 axonogenesis; GO:0007409 axonogenesis; GO:0008283 cell proliferation; GO:0021670 lateral ventricle development; GO:0021670 lateral ventricle development; GO:0021849 neuroblast division in subventricular zone; GO:0021849 neuroblast division in subventricular zone; GO:0030154 cell differentiation; GO:0030335 posi…	GO:0005634 nucleus; GO:0005634 nucleus; GO:0005737 cytoplasm; GO:0005769 early endosome; GO:0005769 early endosome; GO:0005925 focal adhesion; GO:0005925 focal adhesion; GO:0016020 membrane; GO:0016023 cytoplasmic, membrane-bounded vesicle; GO:0016323 basolateral plasma membrane; GO:0016323 basolateral plasma membrane; GO:0019897 extrinsic component of plasma membrane; GO:0019897 extrinsic compon…	GO:0005515 protein binding; GO:0008013 beta-catenin binding; GO:0008013 beta-catenin binding; GO:0045294 alpha-catenin binding; GO:0045294 alpha-catenin binding; GO:0045296 cadherin binding; GO:0045296 cadherin binding	04330 Notch signaling pathway	0	0	0
108349293	LOC108349293	uncharacterized LOC108349293, transcript variant X1	ncRNA	0.409039	2.30813	0.129376	0.3708	-1.05422	0.685914	0.912077	-1.29843	0.0516449	0.26512	-1.23165	0.147443	0.47348	NC_005100.4	244617615	244617696	82	-	Gnomon	NA	lncRNA	XR_001836115.1	NA	NA	NA	NA	NA	NA	NA	NA	NA	NA	NA	NA	0	0	0
310775	Lrif1	ligand dependent nuclear receptor interacting factor 1, transcript variant X2	mRNA	4.52108	2.4758	0.113463	0.350687	-1.05998	0.137851	0.56321	-1.07592	0.0516962	0.265189	-1.01504	0.708899	0.889894	NC_005101.4	209358668	209358821	154	+	Gnomon	NA	NA	XM_006233147.3	NA	NA	NA	NA	NA	NA	NA	ligand dependent nuclear receptor interacting factor 1	GO:0006351 transcription, DNA-templated; GO:0006355 regulation of transcription, DNA-templated	GO:0000784 nuclear chromosome, telomeric region; GO:0005634 nucleus; GO:0005634 nucleus; GO:0005815 microtubule organizing center; GO:0005815 microtubule organizing center; GO:0015629 actin cytoskeleton; GO:0016363 nuclear matrix	GO:0042974 retinoic acid receptor binding	NA	0	0	0
114588	Cdh4	cadherin 4, transcript variant X1	mRNA	4.29579	2.1815	0.143048	0.387493	1.04145	0.406954	0.787559	1.09706	0.0518688	0.265469	1.05339	0.312929	0.645305	NC_005102.4	175220520	175220611	92	+	Gnomon	NA	NA	XM_008762584.2	The sequence of the model RefSeq transcript was modified relative to this genomic sequence to represent the inferred CDS: deleted 2 bases in 1 codon	unclassified transcription discrepancy	NA	NA	NA	NA	NA	cadherin 4	GO:0007156 homophilic cell adhesion via plasma membrane adhesion molecules; GO:0007156 homophilic cell adhesion via plasma membrane adhesion molecules; GO:0007157 heterophilic cell-cell adhesion via plasma membrane cell adhesion molecules; GO:0007411 axon guidance; GO:0045773 positive regulation of axon extension	GO:0005886 plasma membrane; GO:0005886 plasma membrane; GO:0005887 integral component of plasma membrane; GO:0016021 integral component of membrane	GO:0005509 calcium ion binding	04514 Cell adhesion molecules (CAMs)	0	0	0
102551980	LOC102551980	uncharacterized LOC102551980	mRNA	1.85119	2.1818	0.143014	0.387493	-1.06728	0.395737	0.778463	-1.15891	0.0518544	0.265469	-1.08586	0.310916	0.6441	NC_005109.4	111124550	111124654	105	+	Gnomon	NA	NA	XM_017597765.1	NA	NA	NA	NA	NA	NA	NA	uncharacterized LOC102551980	NA	NA	NA	NA	0	0	0
292264	Myct1	myc target 1	mRNA	-1.86071	2.18441	0.142717	0.387493	1.24542	0.343959	0.747402	1.53109	0.0520995	0.266049	1.22937	0.389031	0.702738	NC_005100.4	42121572	42121745	174	+	BestRefSeq	NA	NA	NM_001106207.1	NA	NA	NA	NA	NA	NA	NA	myc target 1	NA	GO:0016021 integral component of membrane	NA	NA	0	0	0
108348985	LOC108348985	uncharacterized LOC108348985	ncRNA	-1.56603	2.8957	0.082379	0.304601	-1.04561	0.817948	0.952423	1.41395	0.0521315	0.266137	1.47843	0.0604591	0.32586	NC_005118.4	47753746	47754328	583	-	Gnomon	NA	lncRNA	XR_001842402.1	NA	NA	NA	NA	NA	NA	NA	NA	NA	NA	NA	NA	0	0	0
252929	Ctsz	cathepsin Z	mRNA	3.81423	3.51179	0.0525693	0.250928	1.11204	0.0308982	0.35275	1.09221	0.0523664	0.26651	-1.01815	0.709534	0.890259	NC_005102.4	172537651	172537877	227	-	BestRefSeq	NA	NA	NM_183330.1	The RefSeq transcript has 5 substitutions, 3 non-frameshifting indels compared to this genomic sequence	annotated by transcript or proteomic data	NA	NA	NA	NA	NA	cathepsin Z	GO:0051603 proteolysis involved in cellular protein catabolic process; GO:0060441 epithelial tube branching involved in lung morphogenesis	GO:0005615 extracellular space; GO:0005615 extracellular space; GO:0005764 lysosome; GO:0005783 endoplasmic reticulum; GO:0005783 endoplasmic reticulum; GO:0043231 intracellular membrane-bounded organelle; GO:0070062 extracellular exosome; GO:0070062 extracellular exosome	GO:0004197 cysteine-type endopeptidase activity	04142 Lysosome; 04210 Apoptosis	0	0	0
500030	Phf14	PHD finger protein 14, transcript variant X2	mRNA	7.18813	2.28904	0.13134	0.373861	-1.01111	0.684608	0.91201	-1.05418	0.0524355	0.266636	-1.0426	0.157956	0.487288	NC_005103.4	38241189	38241372	184	+	Gnomon	NA	NA	XM_006236105.3	NA	NA	NA	NA	NA	NA	NA	PHD finger protein 14	GO:0000122 negative regulation of transcription from RNA polymerase II promoter; GO:0000122 negative regulation of transcription from RNA polymerase II promoter; GO:0008285 negative regulation of cell proliferation; GO:0048286 lung alveolus development; GO:0048286 lung alveolus development; GO:0072201 negative regulation of mesenchymal cell proliferation; GO:2000584 negative regulation of platele…	GO:0005634 nucleus; GO:0005634 nucleus	GO:0008270 zinc ion binding	NA	0	0	0
117186	Sh3bp5	SH3-domain binding protein 5	mRNA	6.39706	2.38728	0.121573	0.360442	-1.01086	0.805561	0.949073	-1.08887	0.0526596	0.26693	-1.07717	0.121583	0.436986	NC_005115.4	7538056	7538201	146	-	BestRefSeq	NA	NA	NM_054011.1	The RefSeq transcript has 3 substitutions, 2 non-frameshifting indels compared to this genomic sequence	annotated by transcript or proteomic data	NA	NA	NA	NA	NA	SH3-domain binding protein 5 (BTK-associated)	GO:0006469 negative regulation of protein kinase activity; GO:0007254 JNK cascade; GO:0035556 intracellular signal transduction; GO:0035556 intracellular signal transduction; GO:0061099 negative regulation of protein tyrosine kinase activity; GO:1904030 negative regulation of cyclin-dependent protein kinase activity; GO:1904030 negative regulation of cyclin-dependent protein kinase activity	GO:0005739 mitochondrion	GO:0004860 protein kinase inhibitor activity; GO:0004860 protein kinase inhibitor activity; GO:0005515 protein binding; GO:0017124 SH3 domain binding	NA	0	0	0
298084	Zbtb5	zinc finger and BTB domain containing 5, transcript variant X3	mRNA	3.87956	2.30338	0.129861	0.37156	-1.01845	0.721818	0.924788	-1.10425	0.0530803	0.267886	-1.08424	0.147555	0.473588	NC_005104.4	60560008	60561487	1480	-	Gnomon	NA	NA	XM_006238048.3	NA	NA	NA	NA	NA	NA	NA	zinc finger and BTB domain containing 5	NA	GO:0005634 nucleus	GO:0003676 nucleic acid binding; GO:0046872 metal ion binding	NA	0	0	0
310727	Cd101	CD101 molecule	mRNA	0.804633	2.20308	0.140608	0.385236	-1.18295	0.262407	0.68702	-1.33138	0.0535513	0.268989	-1.12547	0.452075	0.746986	NC_005101.4	203413015	203413125	111	-	BestRefSeq	NA	NA	NM_001271217.1	NA	NA	NA	NA	NA	NA	NA	CD101 molecule	GO:0002763 positive regulation of myeloid leukocyte differentiation; GO:0002763 positive regulation of myeloid leukocyte differentiation	GO:0016021 integral component of membrane; GO:0070062 extracellular exosome; GO:0070062 extracellular exosome	NA	NA	0	0	0
362983	Dennd6b	DENN domain containing 6B, transcript variant X1	mRNA	5.65252	2.16582	0.14485	0.38968	1.04268	0.311687	0.724644	1.081	0.053692	0.269098	1.03675	0.404035	0.714499	NC_005106.4	130176446	130178281	1836	-	Gnomon	NA	NA	XM_006242222.3	NA	NA	NA	NA	NA	NA	NA	DENN domain containing 6B	GO:0043547 positive regulation of GTPase activity; GO:0043547 positive regulation of GTPase activity	GO:0055037 recycling endosome	GO:0017112 Rab guanyl-nucleotide exchange factor activity; GO:0017112 Rab guanyl-nucleotide exchange factor activity	NA	0	0	0
100910827	LOC100910827	uncharacterized LOC100910827	ncRNA	9.60794	2.84685	0.0854533	0.309329	1.00691	0.822577	0.954672	-1.06119	0.0537317	0.269111	-1.06852	0.0535438	0.311523	NC_005102.4	111397051	111397154	104	+	BestRefSeq	NA	lncRNA	NR_130141.1	NA	NA	NA	NA	NA	NA	NA	uncharacterized LOC100910827	NA	NA	NA	NA	0	0	0
291677	Dnajc18	DnaJ heat shock protein family (Hsp40) member C18, transcript variant X1	mRNA	5.01794	2.4408	0.116596	0.353541	-1.05503	0.136589	0.562179	-1.06875	0.0540314	0.269607	-1.013	0.72468	0.896521	NC_005117.4	28500842	28501013	172	-	Gnomon	NA	NA	XM_006254546.3	NA	NA	NA	NA	NA	NA	NA	DnaJ heat shock protein family (Hsp40) member C18	NA	NA	NA	NA	0	0	0
308760	Rccd1	RCC1 domain containing 1, transcript variant X2	mRNA	2.67699	2.19999	0.140955	0.385741	-1.08214	0.254668	0.681408	-1.13871	0.0541274	0.269937	-1.05228	0.479416	0.763476	NC_005100.4	142117858	142118452	595	-	Gnomon	NA	NA	XM_006229455.3	NA	NA	NA	NA	NA	NA	NA	RCC1 domain containing 1	NA	GO:0005737 cytoplasm; GO:0005737 cytoplasm; GO:0005886 plasma membrane; GO:0005886 plasma membrane	NA	NA	0	0	0
29392	Bace1	beta-secretase 1	mRNA	5.95569	2.37634	0.12262	0.361772	-1.05715	0.154406	0.582757	-1.07534	0.054398	0.27069	-1.0172	0.670058	0.869722	NC_005107.4	50140092	50140779	688	+	BestRefSeq	NA	NA	NM_019204.2	NA	NA	NA	NA	NA	NA	NA	beta-site APP cleaving enzyme 1	GO:0006508 proteolysis; GO:0006508 proteolysis; GO:0006509 membrane protein ectodomain proteolysis; GO:0006509 membrane protein ectodomain proteolysis; GO:0030163 protein catabolic process; GO:0050435 beta-amyloid metabolic process; GO:0050435 beta-amyloid metabolic process; GO:0050435 beta-amyloid metabolic process	GO:0005768 endosome; GO:0005768 endosome; GO:0005768 endosome; GO:0005770 late endosome; GO:0005770 late endosome; GO:0005771 multivesicular body; GO:0005771 multivesicular body; GO:0005783 endoplasmic reticulum; GO:0005794 Golgi apparatus; GO:0005794 Golgi apparatus; GO:0005794 Golgi apparatus; GO:0005802 trans-Golgi network; GO:0005802 trans-Golgi network; GO:0005886 plasma membrane; GO:0005887…	GO:0001540 beta-amyloid binding; GO:0001540 beta-amyloid binding; GO:0004175 endopeptidase activity; GO:0004190 aspartic-type endopeptidase activity; GO:0004190 aspartic-type endopeptidase activity; GO:0004190 aspartic-type endopeptidase activity; GO:0008233 peptidase activity; GO:0008233 peptidase activity; GO:0019899 enzyme binding; GO:0019899 enzyme binding	05010 Alzheimer's disease	0	0	0
312492	Dysf	dysferlin, transcript variant X2	mRNA	1.60486	3.73854	0.0448144	0.234485	-1.0678	0.442924	0.805372	1.16685	0.0545103	0.270863	1.24597	0.0204642	0.211281	NC_005103.4	115700942	115701435	494	+	Gnomon	NA	NA	XM_017592630.1	NA	NA	NA	NA	NA	NA	NA	dysferlin	GO:0001778 plasma membrane repair; GO:0001778 plasma membrane repair; GO:0006906 vesicle fusion; GO:0006906 vesicle fusion; GO:0008150 biological_process	GO:0005575 cellular_component; GO:0005737 cytoplasm; GO:0005768 endosome; GO:0005769 early endosome; GO:0005769 early endosome; GO:0005770 late endosome; GO:0005770 late endosome; GO:0005886 plasma membrane; GO:0016021 integral component of membrane; GO:0030027 lamellipodium; GO:0030027 lamellipodium; GO:0030139 endocytic vesicle; GO:0030139 endocytic vesicle; GO:0030315 T-tubule; GO:0030315 T-tu…	GO:0003674 molecular_function; GO:0005509 calcium ion binding; GO:0005509 calcium ion binding; GO:0005543 phospholipid binding; GO:0005544 calcium-dependent phospholipid binding; GO:0005544 calcium-dependent phospholipid binding	NA	0	0	0
304913	Tnn	tenascin N, transcript variant X1	mRNA	-1.95527	2.37534	0.122716	0.361772	1.10671	0.844772	0.960761	2.43724	0.0548695	0.27168	2.20225	0.143619	0.468958	NC_005112.4	77896643	77896831	189	-	Gnomon	NA	NA	XM_017598816.1	NA	NA	NA	NA	NA	NA	NA	tenascin N	GO:0007160 cell-matrix adhesion; GO:0007160 cell-matrix adhesion; GO:0007409 axonogenesis; GO:0007409 axonogenesis; GO:0016049 cell growth; GO:0016049 cell growth; GO:0016477 cell migration; GO:0016477 cell migration	GO:0005578 proteinaceous extracellular matrix; GO:0005578 proteinaceous extracellular matrix; GO:0009986 cell surface; GO:0009986 cell surface	GO:0005178 integrin binding; GO:0005178 integrin binding; GO:0042802 identical protein binding; GO:0042802 identical protein binding	04151 PI3K-Akt signaling pathway; 04510 Focal adhesion; 04512 ECM-receptor interaction; 05206 MicroRNAs in cancer	0	0	0
364975	Gcdh	glutaryl-CoA dehydrogenase	mRNA	6.24539	2.89254	0.0825742	0.304887	-1.07533	0.0636854	0.449746	-1.07373	0.0550045	0.271916	1.00149	0.969739	0.991701	NC_005118.4	26006845	26006970	126	-	BestRefSeq	NA	NA	NM_001108896.1	NA	NA	NA	NA	NA	NA	NA	glutaryl-CoA dehydrogenase	GO:0006637 acyl-CoA metabolic process; GO:0019395 fatty acid oxidation; GO:0033539 fatty acid beta-oxidation using acyl-CoA dehydrogenase; GO:0033539 fatty acid beta-oxidation using acyl-CoA dehydrogenase; GO:0046949 fatty-acyl-CoA biosynthetic process; GO:0055088 lipid homeostasis	GO:0005739 mitochondrion; GO:0005739 mitochondrion; GO:0005743 mitochondrial inner membrane; GO:0005743 mitochondrial inner membrane	GO:0000062 fatty-acyl-CoA binding; GO:0004361 glutaryl-CoA dehydrogenase activity; GO:0004361 glutaryl-CoA dehydrogenase activity; GO:0009055 electron carrier activity; GO:0050660 flavin adenine dinucleotide binding; GO:0052890 oxidoreductase activity, acting on the CH-CH group of donors, with a flavin as acceptor	00071 Fatty acid degradation; 00310 Lysine degradation; 00380 Tryptophan metabolism; 01100 Metabolic pathways	0	0	0
311857	Gpr107	G protein-coupled receptor 107	mRNA	6.22264	3.32776	0.0599719	0.263808	-1.05656	0.0366035	0.374045	-1.0482	0.0551302	0.272315	1.00797	0.760257	0.910033	NC_005102.4	10694499	10694654	156	-	BestRefSeq	NA	NA	NM_001107828.1	NA	NA	NA	NA	NA	NA	NA	G protein-coupled receptor 107	GO:0072583 clathrin-mediated endocytosis; GO:0072583 clathrin-mediated endocytosis	GO:0005769 early endosome; GO:0005769 early endosome; GO:0016021 integral component of membrane; GO:0030136 clathrin-coated vesicle; GO:0030136 clathrin-coated vesicle	GO:0032050 clathrin heavy chain binding; GO:0032050 clathrin heavy chain binding	NA	0	0	0
304037	Arl13b	ADP-ribosylation factor like GTPase 13B	mRNA	5.45221	2.21172	0.139645	0.384219	-1.0186	0.663598	0.905558	-1.08429	0.0552747	0.27247	-1.06449	0.17301	0.505743	NC_005106.4	1187857	1188209	353	-	BestRefSeq	NA	NA	NM_001107101.1	NA	NA	NA	NA	NA	NA	NA	ADP-ribosylation factor like GTPase 13B	GO:0001947 heart looping; GO:0001947 heart looping; GO:0007224 smoothened signaling pathway; GO:0007224 smoothened signaling pathway; GO:0007264 small GTPase mediated signal transduction; GO:0007368 determination of left/right symmetry; GO:0009953 dorsal/ventral pattern formation; GO:0009953 dorsal/ventral pattern formation; GO:0021532 neural tube patterning; GO:0021532 neural tube patterning; GO…	GO:0005929 cilium; GO:0005930 axoneme; GO:0005930 axoneme; GO:0031514 motile cilium; GO:0031514 motile cilium; GO:0060170 ciliary membrane; GO:0060170 ciliary membrane; GO:0072372 primary cilium	GO:0005525 GTP binding	NA	0	0	0
361394	Lrrc36	leucine rich repeat containing 36, transcript variant X6	mRNA	2.13463	2.68887	0.0963071	0.327004	1.17933	0.085302	0.48989	1.18815	0.0553426	0.272694	1.00748	0.938156	0.981721	NC_005118.4	37370469	37370502	34	+	Gnomon	NA	NA	XM_006255509.3	NA	NA	NA	NA	NA	NA	NA	leucine rich repeat containing 36	NA	NA	NA	NA	0	0	0
360983	Lgalsl	galectin-like	mRNA	6.79976	4.07812	0.0354776	0.213119	1.07498	0.0165639	0.293236	1.05437	0.055435	0.272779	-1.01955	0.509883	0.782065	NC_005113.4	105055204	105055421	218	-	BestRefSeq	NA	NA	NM_001134730.1	NA	NA	NA	NA	NA	NA	NA	lectin, galactoside-binding-like	NA	GO:0005622 intracellular; GO:0005622 intracellular	GO:0030246 carbohydrate binding	NA	0	0	0
311748	Metap1d	methionyl aminopeptidase type 1D (mitochondrial)	mRNA	2.66846	2.12421	0.149757	0.396568	-1.04429	0.518101	0.844508	-1.13527	0.0557777	0.273796	-1.08712	0.243865	0.577034	NC_005102.4	58084558	58084663	106	+	BestRefSeq	NA	NA	NM_001107812.2	NA	NA	NA	NA	NA	NA	NA	methionyl aminopeptidase type 1D (mitochondrial)	GO:0006508 proteolysis	GO:0005739 mitochondrion; GO:0005739 mitochondrion	GO:0004177 aminopeptidase activity; GO:0008235 metalloexopeptidase activity	NA	0	0	0
114503	Pou4f1	POU class 4 homeobox 1, transcript variant X1	mRNA	2.15202	2.39506	0.120836	0.359342	-1.03265	0.884589	0.972055	-1.60247	0.0558524	0.27394	-1.55179	0.088251	0.382465	NC_005114.4	88622291	88622712	422	-	Gnomon	NA	NA	XM_008770931.2	The sequence of the model RefSeq transcript was modified relative to this genomic sequence to represent the inferred CDS: inserted 2 bases in 2 codons; deleted 1 base in 1 codon	unclassified transcription discrepancy	NA	NA	NA	NA	NA	POU class 4 homeobox 1	GO:0000122 negative regulation of transcription from RNA polymerase II promoter; GO:0001967 suckling behavior; GO:0003223 ventricular compact myocardium morphogenesis; GO:0006355 regulation of transcription, DNA-templated; GO:0006355 regulation of transcription, DNA-templated; GO:0006366 transcription from RNA polymerase II promoter; GO:0007275 multicellular organism development; GO:0007283 sperm…	GO:0000790 nuclear chromatin; GO:0005575 cellular_component; GO:0005634 nucleus; GO:0005634 nucleus; GO:0043005 neuron projection	GO:0000980 RNA polymerase II distal enhancer sequence-specific DNA binding; GO:0001077 transcriptional activator activity, RNA polymerase II core promoter proximal region sequence-specific binding; GO:0001205 transcriptional activator activity, RNA polymerase II distal enhancer sequence-specific binding; GO:0003677 DNA binding; GO:0003677 DNA binding; GO:0003700 transcription factor activity, seq…	NA	0	0	0
681989	Vipas39	VPS33B interacting protein, apical-basolateral polarity regulator, spe-39 homolog, transcript variant X1	mRNA	6.05856	2.2556	0.134862	0.377656	-1.04359	0.194708	0.626212	-1.06308	0.0558413	0.27394	-1.01868	0.586071	0.8293	NC_005105.4	111295864	111296013	150	-	Gnomon	NA	NA	XM_006240400.3	NA	NA	NA	NA	NA	NA	NA	VPS33B interacting protein, apical-basolateral polarity regulator, spe-39 homolog	GO:0006351 transcription, DNA-templated; GO:0006355 regulation of transcription, DNA-templated; GO:0006886 intracellular protein transport; GO:0006886 intracellular protein transport; GO:0007283 spermatogenesis; GO:0008333 endosome to lysosome transport; GO:0008333 endosome to lysosome transport; GO:0015031 protein transport; GO:0030154 cell differentiation	GO:0005737 cytoplasm; GO:0005737 cytoplasm; GO:0005769 early endosome; GO:0005769 early endosome; GO:0005770 late endosome; GO:0005770 late endosome; GO:0016023 cytoplasmic, membrane-bounded vesicle; GO:0030897 HOPS complex; GO:0030897 HOPS complex; GO:0055037 recycling endosome; GO:0055037 recycling endosome	NA	NA	0	0	0
291713	Rit2	Ras-like without CAAX 2	mRNA	6.72968	2.50001	0.111352	0.348139	-1.00111	0.976279	0.993955	-1.07436	0.0559278	0.274127	-1.07316	0.0878888	0.381589	NC_005117.4	24057504	24057917	414	-	BestRefSeq	NA	NA	NM_001013060.1	The RefSeq transcript has 1 non-frameshifting indel compared to this genomic sequence	annotated by transcript or proteomic data	NA	NA	NA	NA	NA	Ras-like without CAAX 2	GO:0007264 small GTPase mediated signal transduction	GO:0005634 nucleus; GO:0005886 plasma membrane	GO:0005516 calmodulin binding; GO:0005525 GTP binding	NA	0	0	0
367253	Sec61g-ps1	NA	exon	-1.00087	3.17263	0.0671223	0.27656	1.09448	0.628779	0.890504	-1.46818	0.0560894	0.274433	-1.6069	0.0304362	0.249848	NC_005118.4	26233732	26234108	377	-	Curated Genomic	NA	NA	NA	NA	NA	NA	NA	NA	NA	NA	Sec61 gamma subunit, pseudogene 1	GO:0006605 protein targeting; GO:0008150 biological_process; GO:0071806 protein transmembrane transport	GO:0005575 cellular_component; GO:0005622 intracellular; GO:0016021 integral component of membrane	GO:0003674 molecular_function; GO:0015450 P-P-bond-hydrolysis-driven protein transmembrane transporter activity	NA	0	0	0
293650	Tcirg1	T-cell immune regulator 1, ATPase H+ transporting V0 subunit A3, transcript variant X3	mRNA	4.06992	2.53003	0.108794	0.343829	-1.00061	0.98999	0.99749	1.0948	0.0565035	0.275674	1.09548	0.0870529	0.379414	NC_005100.4	219139367	219139466	100	-	Gnomon	NA	NA	XM_006230728.2	NA	NA	NA	NA	NA	NA	NA	T-cell immune regulator 1, ATPase H+ transporting V0 subunit A3	GO:0007035 vacuolar acidification; GO:0007039 protein catabolic process in the vacuole; GO:0015986 ATP synthesis coupled proton transport; GO:0015991 ATP hydrolysis coupled proton transport; GO:0015992 proton transport; GO:0016236 macroautophagy; GO:0070072 vacuolar proton-transporting V-type ATPase complex assembly	GO:0000220 vacuolar proton-transporting V-type ATPase, V0 domain; GO:0005575 cellular_component; GO:0005739 mitochondrion; GO:0005739 mitochondrion; GO:0005765 lysosomal membrane; GO:0005765 lysosomal membrane; GO:0005886 plasma membrane; GO:0005886 plasma membrane; GO:0016021 integral component of membrane; GO:0016324 apical plasma membrane; GO:0016324 apical plasma membrane; GO:0016471 vacuolar…	GO:0015078 hydrogen ion transmembrane transporter activity; GO:0046961 proton-transporting ATPase activity, rotational mechanism; GO:0051117 ATPase binding	00190 Oxidative phosphorylation; 01100 Metabolic pathways; 04142 Lysosome; 04145 Phagosome; 04721 Synaptic vesicle cycle; 04966 Collecting duct acid secretion; 05152 Tuberculosis; 05323 Rheumatoid arthritis	0	0	0
310674	Plekho1	pleckstrin homology domain containing O1	mRNA	4.66502	3.45659	0.0546769	0.254532	1.09516	0.0308813	0.35275	1.07687	0.0568132	0.276341	-1.01698	0.68404	0.877659	NC_005101.4	198120015	198120202	188	-	BestRefSeq	NA	NA	NM_001025119.1	The RefSeq transcript has 1 frameshift compared to this genomic sequence	annotated by transcript or proteomic data	NA	NA	NA	NA	NA	pleckstrin homology domain containing O1	GO:0007520 myoblast fusion; GO:0007520 myoblast fusion; GO:0008360 regulation of cell shape; GO:0008360 regulation of cell shape; GO:0051451 myoblast migration; GO:0051451 myoblast migration; GO:0072673 lamellipodium morphogenesis; GO:0072673 lamellipodium morphogenesis	GO:0005634 nucleus; GO:0005737 cytoplasm; GO:0005886 plasma membrane; GO:0032587 ruffle membrane; GO:0032587 ruffle membrane; GO:0036195 muscle cell projection membrane; GO:0036195 muscle cell projection membrane	NA	NA	0	0	0
313702	Mad2l2	MAD2 mitotic arrest deficient-like 2 (yeast), transcript variant X2	mRNA	3.12915	2.0923	0.153646	0.400828	1.05855	0.340067	0.744752	1.11533	0.0570068	0.276554	1.05363	0.400262	0.711546	NC_005104.4	164943183	164943260	78	+	Gnomon	NA	NA	XM_006239390.3	NA	NA	NA	NA	NA	NA	NA	MAD2 mitotic arrest deficient-like 2 (yeast)	GO:0000122 negative regulation of transcription from RNA polymerase II promoter; GO:0000122 negative regulation of transcription from RNA polymerase II promoter; GO:0001558 regulation of cell growth; GO:0001558 regulation of cell growth; GO:0006302 double-strand break repair; GO:0006302 double-strand break repair; GO:0006351 transcription, DNA-templated; GO:0007015 actin filament organization; GO…	GO:0005634 nucleus; GO:0005634 nucleus; GO:0005680 anaphase-promoting complex; GO:0005680 anaphase-promoting complex; GO:0005737 cytoplasm; GO:0005819 spindle; GO:0005819 spindle; GO:0016035 zeta DNA polymerase complex; GO:0016035 zeta DNA polymerase complex	GO:0001102 RNA polymerase II activating transcription factor binding; GO:0001102 RNA polymerase II activating transcription factor binding; GO:0008432 JUN kinase binding; GO:0008432 JUN kinase binding	04110 Cell cycle; 04114 Oocyte meiosis; 04914 Progesterone-mediated oocyte maturation; 05100 Bacterial invasion of epithelial cells	0	0	0
102465960	Mir6323	microRNA 6323	precursor_RNA	-1.53178	2.27148	0.133177	0.37536	-1.0618	0.787901	0.94534	-1.57516	0.0571281	0.277008	-1.48347	0.118237	0.432685	NC_005110.4	84827032	84827136	105	+	BestRefSeq	NA	NA	NR_106695.1	NA	NA	NA	NA	NA	NA	NA	microRNA 6323	NA	NA	NA	NA	0	0	0
81525	Nfkbib	NFKB inhibitor beta	mRNA	3.31614	2.8073	0.0880365	0.313522	-1.01128	0.795803	0.946729	1.08264	0.0572612	0.277245	1.09485	0.0567841	0.317633	NC_005100.4	86948408	86948845	438	-	BestRefSeq	NA	NA	NM_030867.2	NA	NA	NA	NA	NA	NA	NA	NFKB inhibitor beta	GO:0007165 signal transduction; GO:0007253 cytoplasmic sequestering of NF-kappaB; GO:0071222 cellular response to lipopolysaccharide; GO:0071222 cellular response to lipopolysaccharide	GO:0005634 nucleus; GO:0005737 cytoplasm; GO:0005829 cytosol; GO:0033256 I-kappaB/NF-kappaB complex	GO:0051059 NF-kappaB binding	04062 Chemokine signaling pathway; 04621 NOD-like receptor signaling pathway; 04622 RIG-I-like receptor signaling pathway; 04623 Cytosolic DNA-sensing pathway; 04660 T cell receptor signaling pathway; 04662 B cell receptor signaling pathway; 04722 Neurotrophin signaling pathway; 04920 Adipocytokine signaling pathway; 05140 Leishmaniasis; 05145 Toxoplasmosis; 05162 Measles; 05164 Influenza A; 0516…	0	0	0
108352962	LOC108352962	uncharacterized LOC108352962, transcript variant X3	ncRNA	-2.80763	2.08069	0.15509	0.402682	-1.29341	0.469084	0.81713	-2.09488	0.0573068	0.277245	-1.61966	0.227693	0.564048	NC_005114.4	88613953	88614286	334	-	Gnomon	NA	lncRNA	XR_001841419.1	NA	NA	NA	NA	NA	NA	NA	NA	NA	NA	NA	NA	0	0	0
685729	Pcbd2	pterin-4 alpha-carbinolamine dehydratase 2, transcript variant X1	mRNA	1.51256	3.16494	0.0675006	0.277067	1.29802	0.0429457	0.393969	1.25627	0.0573971	0.277386	-1.03323	0.797769	0.927059	NC_005116.4	8980497	8980712	216	-	Gnomon	NA	NA	XM_003751642.2	NA	NA	NA	NA	NA	NA	NA	pterin-4 alpha-carbinolamine dehydratase 2	GO:0006729 tetrahydrobiopterin biosynthetic process; GO:0045893 positive regulation of transcription, DNA-templated; GO:0045893 positive regulation of transcription, DNA-templated; GO:0051289 protein homotetramerization; GO:0051289 protein homotetramerization; GO:0051291 protein heterooligomerization; GO:0051291 protein heterooligomerization; GO:0055114 oxidation-reduction process	GO:0005634 nucleus; GO:0005634 nucleus; GO:0005739 mitochondrion; GO:0005739 mitochondrion	GO:0004505 phenylalanine 4-monooxygenase activity; GO:0004505 phenylalanine 4-monooxygenase activity; GO:0008124 4-alpha-hydroxytetrahydrobiopterin dehydratase activity	NA	0	0	0
292273	RGD1564920	NA	exon	0.319757	2.38721	0.121581	0.360442	1.24969	0.136464	0.562179	1.30946	0.0574489	0.277415	1.04783	0.758297	0.909254	NC_005101.4	264050557	264051718	1162	-	Gnomon	Supporting evidence includes similarity to: 9 Proteins, and 98% coverage of the annotated genomic feature by RNAseq alignments	NA	NA	NA	NA	NA	NA	NA	NA	NA	hypothetical gene supported by Y16641	NA	NA	NA	NA	0	0	0
682416	Dcdc2b	doublecortin domain containing 2B	mRNA	-0.590891	2.86284	0.0844334	0.30824	1.28404	0.0630117	0.44773	1.27175	0.0577443	0.2781	-1.00966	0.942958	0.983046	NC_005104.4	147817602	147818577	976	-	Gnomon	NA	NA	XM_008764181.2	NA	NA	NA	NA	NA	NA	NA	doublecortin domain containing 2B	GO:0035556 intracellular signal transduction	GO:0005622 intracellular	NA	NA	0	0	0
314616	Arid3a	AT-rich interaction domain 3A, transcript variant X5	mRNA	3.84067	2.52835	0.108936	0.34409	1.08535	0.104469	0.518019	1.09444	0.057803	0.278235	1.00838	0.86953	0.956449	NC_005106.4	12601851	12602407	557	-	Gnomon	NA	NA	XM_006240905.3	NA	NA	NA	NA	NA	NA	NA	AT-rich interaction domain 3A	GO:0006355 regulation of transcription, DNA-templated; GO:0006366 transcription from RNA polymerase II promoter; GO:0045944 positive regulation of transcription from RNA polymerase II promoter; GO:0045944 positive regulation of transcription from RNA polymerase II promoter	GO:0005634 nucleus; GO:0005654 nucleoplasm; GO:0005654 nucleoplasm; GO:0005730 nucleolus; GO:0005730 nucleolus; GO:0005737 cytoplasm; GO:0005794 Golgi apparatus; GO:0005794 Golgi apparatus; GO:0045121 membrane raft; GO:0045121 membrane raft	GO:0000977 RNA polymerase II regulatory region sequence-specific DNA binding; GO:0000977 RNA polymerase II regulatory region sequence-specific DNA binding; GO:0001228 transcriptional activator activity, RNA polymerase II transcription regulatory region sequence-specific binding; GO:0001228 transcriptional activator activity, RNA polymerase II transcription regulatory region sequence-specific bind…	NA	0	0	0
312192	Ahcyl2	adenosylhomocysteinase-like 2	mRNA	7.69086	2.22944	0.137691	0.381509	1.06438	0.189962	0.621851	1.09179	0.0580249	0.278596	1.02575	0.605188	0.839057	NC_005103.4	57050241	57050630	390	+	BestRefSeq	NA	NA	NM_001173510.2	The RefSeq transcript has 1 non-frameshifting indel compared to this genomic sequence	annotated by transcript or proteomic data	NA	NA	NA	NA	NA	adenosylhomocysteinase-like 2	GO:0006730 one-carbon metabolic process; GO:0033353 S-adenosylmethionine cycle	GO:0005829 cytosol; GO:0005829 cytosol; GO:0043005 neuron projection; GO:0043005 neuron projection; GO:0043231 intracellular membrane-bounded organelle; GO:0043231 intracellular membrane-bounded organelle	NA	00270 Cysteine and methionine metabolism; 01100 Metabolic pathways	0	0	0
102546990	LOC102546990	transforming acidic coiled-coil-containing protein 3-like, transcript variant X3	mRNA	1.53419	2.08989	0.153945	0.401074	-1.10035	0.308653	0.722993	-1.19013	0.0579603	0.278596	-1.08159	0.425089	0.729172	NC_005100.4	148445120	148445580	461	+	Gnomon	NA	NA	XM_017590177.1	NA	NA	NA	NA	NA	NA	NA	transforming acidic coiled-coil-containing protein 3-like	NA	NA	NA	NA	0	0	0
25586	Alpl	alkaline phosphatase, liver/bone/kidney, transcript variant X2	mRNA	2.42113	2.07433	0.155886	0.403765	1.05687	0.52319	0.846668	1.17031	0.0584375	0.279285	1.10734	0.264025	0.598549	NC_005104.4	156115692	156115986	295	-	Gnomon	NA	NA	XM_006239136.3	NA	NA	NA	NA	NA	NA	NA	alkaline phosphatase, liver/bone/kidney	GO:0001649 osteoblast differentiation; GO:0001649 osteoblast differentiation; GO:0001958 endochondral ossification; GO:0001958 endochondral ossification; GO:0003006 developmental process involved in reproduction; GO:0003006 developmental process involved in reproduction; GO:0016311 dephosphorylation; GO:0016311 dephosphorylation; GO:0032496 response to lipopolysaccharide; GO:0033280 response to v…	GO:0005578 proteinaceous extracellular matrix; GO:0005578 proteinaceous extracellular matrix; GO:0005615 extracellular space; GO:0005886 plasma membrane; GO:0005886 plasma membrane; GO:0016020 membrane; GO:0031225 anchored component of membrane; GO:0065010 extracellular membrane-bounded organelle; GO:0070062 extracellular exosome; GO:0070062 extracellular exosome	GO:0004035 alkaline phosphatase activity; GO:0004035 alkaline phosphatase activity; GO:0004035 alkaline phosphatase activity; GO:0004035 alkaline phosphatase activity; GO:0016462 pyrophosphatase activity; GO:0016462 pyrophosphatase activity; GO:0046872 metal ion binding	00790 Folate biosynthesis; 01100 Metabolic pathways	0	0	0
287739	Eftud2	elongation factor Tu GTP binding domain containing 2, transcript variant X1	mRNA	6.65826	2.10452	0.152145	0.399592	1.0349	0.270656	0.692393	1.05928	0.0587295	0.28009	1.02356	0.4739	0.760372	NC_005109.4	90983879	90983971	93	-	Gnomon	NA	NA	XM_213492.8	NA	NA	NA	NA	NA	NA	NA	elongation factor Tu GTP binding domain containing 2	GO:0035690 cellular response to drug; GO:0042220 response to cocaine	GO:0005575 cellular_component; GO:0005622 intracellular; GO:0005634 nucleus; GO:0005654 nucleoplasm; GO:0005737 cytoplasm; GO:0005737 cytoplasm; GO:0015030 Cajal body; GO:0015030 Cajal body; GO:0016020 membrane; GO:0016020 membrane; GO:0016607 nuclear speck; GO:0016607 nuclear speck; GO:0071013 catalytic step 2 spliceosome; GO:0071013 catalytic step 2 spliceosome	GO:0003674 molecular_function; GO:0003924 GTPase activity; GO:0005525 GTP binding; GO:0044822 poly(A) RNA binding; GO:0044822 poly(A) RNA binding	03040 Spliceosome	0	0	0
116483	Dars	aspartyl-tRNA synthetase, transcript variant X1	mRNA	6.10072	3.99498	0.0375441	0.217672	-1.08406	0.0173394	0.297076	-1.06013	0.0588368	0.280454	1.02257	0.498807	0.774405	NC_005112.4	45127116	45127266	151	-	Gnomon	NA	NA	XM_006249684.3	NA	NA	NA	NA	NA	NA	NA	aspartyl-tRNA synthetase	GO:0006422 aspartyl-tRNA aminoacylation	GO:0005737 cytoplasm; GO:0005737 cytoplasm; GO:0016020 membrane; GO:0016020 membrane; GO:0017101 aminoacyl-tRNA synthetase multienzyme complex; GO:0070062 extracellular exosome; GO:0070062 extracellular exosome	GO:0004815 aspartate-tRNA ligase activity; GO:0005524 ATP binding; GO:0044822 poly(A) RNA binding; GO:0044822 poly(A) RNA binding	00970 Aminoacyl-tRNA biosynthesis	0	0	0
309656	Cmtr1	cap methyltransferase 1, transcript variant X1	mRNA	6.74851	2.05004	0.158971	0.407274	-1.02419	0.356988	0.756113	-1.04947	0.0590965	0.2811	-1.02468	0.373356	0.692233	NC_005119.4	8324968	8325130	163	+	Gnomon	NA	NA	XM_008772816.2	NA	NA	NA	NA	NA	NA	NA	cap methyltransferase 1	GO:0006370 7-methylguanosine mRNA capping; GO:0006370 7-methylguanosine mRNA capping; GO:0006370 7-methylguanosine mRNA capping; GO:0080009 mRNA methylation; GO:0080009 mRNA methylation; GO:0097309 cap1 mRNA methylation; GO:0097309 cap1 mRNA methylation; GO:0097309 cap1 mRNA methylation	GO:0005634 nucleus; GO:0005634 nucleus; GO:0005654 nucleoplasm; GO:0005654 nucleoplasm; GO:0005737 cytoplasm; GO:0005737 cytoplasm	GO:0003676 nucleic acid binding; GO:0004483 mRNA (nucleoside-2'-O-)-methyltransferase activity; GO:0004483 mRNA (nucleoside-2'-O-)-methyltransferase activity; GO:0004483 mRNA (nucleoside-2'-O-)-methyltransferase activity	NA	0	0	0
367786	Bmx	BMX non-receptor tyrosine kinase	mRNA	-0.82987	3.71477	0.0455642	0.236542	-1.50448	0.0228516	0.320614	-1.34706	0.0590159	0.2811	1.11686	0.521947	0.790207	NC_005120.4	31976231	31976371	141	+	BestRefSeq	NA	NA	NM_001109016.1	The RefSeq transcript aligns at 97% coverage compared to this genomic sequence	annotated by transcript or proteomic data	TRUE	NA	NA	NA	NA	BMX non-receptor tyrosine kinase	GO:0001865 NK T cell differentiation; GO:0007165 signal transduction; GO:0007169 transmembrane receptor protein tyrosine kinase signaling pathway; GO:0035556 intracellular signal transduction; GO:0038083 peptidyl-tyrosine autophosphorylation; GO:0042127 regulation of cell proliferation; GO:0045087 innate immune response; GO:0046777 protein autophosphorylation	GO:0031234 extrinsic component of cytoplasmic side of plasma membrane; GO:0032587 ruffle membrane; GO:0032587 ruffle membrane	GO:0004715 non-membrane spanning protein tyrosine kinase activity; GO:0004715 non-membrane spanning protein tyrosine kinase activity; GO:0005524 ATP binding	NA	0	0	0
500592	Tnfrsf25	TNF receptor superfamily member 25, transcript variant X1	mRNA	4.9809	2.04256	0.159936	0.408348	-1.07328	0.436927	0.802143	-1.1846	0.059124	0.281157	-1.10372	0.306972	0.640752	NC_005104.4	169288419	169289674	1256	+	Gnomon	NA	NA	XM_006239473.3	NA	NA	NA	NA	NA	NA	NA	tumor necrosis factor receptor superfamily, member 25	GO:0006954 inflammatory response; GO:0006955 immune response; GO:0007275 multicellular organism development; GO:0032496 response to lipopolysaccharide; GO:0033209 tumor necrosis factor-mediated signaling pathway; GO:0042127 regulation of cell proliferation; GO:0042981 regulation of apoptotic process; GO:0043410 positive regulation of MAPK cascade; GO:0097190 apoptotic signaling pathway	GO:0005886 plasma membrane; GO:0005887 integral component of plasma membrane	GO:0005031 tumor necrosis factor-activated receptor activity	04060 Cytokine-cytokine receptor interaction	0	0	0
287766	Cep95	centrosomal protein 95	mRNA	5.47417	2.43022	0.117562	0.354578	-1.00098	0.979195	0.994664	-1.07352	0.0592566	0.281566	-1.07247	0.0920993	0.387184	NC_005109.4	94988362	94988735	374	+	BestRefSeq	NA	NA	NM_001013862.1	NA	NA	NA	NA	NA	NA	NA	centrosomal protein 95kDa	NA	GO:0000922 spindle pole; GO:0000922 spindle pole; GO:0005737 cytoplasm; GO:0005813 centrosome; GO:0005813 centrosome	NA	NA	0	0	0
289833	Fam161a	family with sequence similarity 161, member A, transcript variant X2	mRNA	1.9249	2.09859	0.152872	0.400192	1.04908	0.613501	0.884809	1.18584	0.059338	0.281687	1.13036	0.221314	0.557416	NC_005113.4	107785029	107785285	257	+	Gnomon	NA	NA	XM_017599132.1	NA	NA	NA	NA	NA	NA	NA	family with sequence similarity 161, member A	GO:0042384 cilium assembly; GO:0042384 cilium assembly; GO:0042384 cilium assembly; GO:0044782 cilium organization	GO:0005737 cytoplasm; GO:0005813 centrosome; GO:0005813 centrosome; GO:0032391 photoreceptor connecting cilium; GO:0032391 photoreceptor connecting cilium; GO:0032391 photoreceptor connecting cilium; GO:0036064 ciliary basal body; GO:0036064 ciliary basal body; GO:0036064 ciliary basal body	NA	NA	0	0	0
316235	Polh	polymerase (DNA) eta	mRNA	3.20107	3.0891	0.071363	0.284353	1.11531	0.0457091	0.402727	1.09999	0.0594309	0.281687	-1.01393	0.797849	0.927059	NC_005108.4	17163354	17163658	305	+	BestRefSeq	NA	NA	NM_001108204.1	NA	NA	NA	NA	NA	NA	NA	polymerase (DNA directed), eta	GO:0000731 DNA synthesis involved in DNA repair; GO:0000731 DNA synthesis involved in DNA repair; GO:0006290 pyrimidine dimer repair; GO:0006290 pyrimidine dimer repair; GO:0006301 postreplication repair; GO:0006301 postreplication repair; GO:0008150 biological_process; GO:0010225 response to UV-C; GO:0071494 cellular response to UV-C; GO:0071494 cellular response to UV-C	GO:0005575 cellular_component; GO:0005654 nucleoplasm; GO:0005737 cytoplasm; GO:0005737 cytoplasm	GO:0003674 molecular_function; GO:0003684 damaged DNA binding; GO:0003887 DNA-directed DNA polymerase activity; GO:0003887 DNA-directed DNA polymerase activity	01524 Platinum drug resistance; 03460 Fanconi anemia pathway	0	0	0
308409	Opa3	optic atrophy 3	mRNA	5.18689	2.58412	0.10435	0.337945	-1.00518	0.901765	0.976562	1.08035	0.059584	0.281718	1.08594	0.0731659	0.35223	NC_005100.4	80141630	80141832	203	+	BestRefSeq	NA	NA	NM_001107486.1	NA	NA	NA	NA	NA	NA	NA	optic atrophy 3	GO:0007601 visual perception; GO:0008150 biological_process; GO:0019216 regulation of lipid metabolic process; GO:0040007 growth; GO:0050905 neuromuscular process; GO:0070584 mitochondrion morphogenesis	GO:0005575 cellular_component; GO:0005739 mitochondrion	GO:0003674 molecular_function	NA	0	0	0
641520	Popdc3	popeye domain containing 3, transcript variant X1	mRNA	-0.306339	2.17662	0.143606	0.388028	-1.04678	0.743288	0.931707	-1.3057	0.059904	0.28242	-1.24735	0.149111	0.475851	NC_005119.4	50394617	50394823	207	+	Gnomon	NA	NA	XM_006256599.3	NA	NA	NA	NA	NA	NA	NA	popeye domain containing 3	GO:0042391 regulation of membrane potential; GO:0042391 regulation of membrane potential	GO:0016020 membrane; GO:0016021 integral component of membrane	NA	NA	0	0	0
311536	Slc52a3	solute carrier family 52 member 3, transcript variant X3	mRNA	1.85332	2.39632	0.120716	0.359194	-1.12507	0.124664	0.547371	-1.14676	0.0600542	0.28265	-1.01928	0.806059	0.931028	NC_005102.4	147503266	147503367	102	+	Gnomon	NA	NA	XM_008762328.2	NA	NA	NA	NA	NA	NA	NA	solute carrier family 52 member 3	GO:0007605 sensory perception of sound; GO:0007605 sensory perception of sound; GO:0007605 sensory perception of sound; GO:0032218 riboflavin transport; GO:0032218 riboflavin transport; GO:0032218 riboflavin transport; GO:0034605 cellular response to heat; GO:0034605 cellular response to heat	GO:0005887 integral component of plasma membrane; GO:0005887 integral component of plasma membrane; GO:0005887 integral component of plasma membrane	GO:0032217 riboflavin transporter activity; GO:0032217 riboflavin transporter activity; GO:0032217 riboflavin transporter activity	04977 Vitamin digestion and absorption	0	0	0
102549102	LOC102549102	uncharacterized LOC102549102, transcript variant X4	ncRNA	2.83499	2.03204	0.161301	0.409849	-1.04246	0.479891	0.821857	-1.11598	0.060062	0.28265	-1.07052	0.278105	0.613153	NC_005105.4	92760103	92763897	3795	+	Gnomon	NA	lncRNA	XR_001838452.1	NA	NA	NA	NA	NA	NA	NA	uncharacterized LOC102549102	NA	NA	NA	NA	0	0	0
102553267	LOC102553267	uncharacterized LOC102553267, transcript variant X1	ncRNA	-1.1171	2.10216	0.152432	0.399733	-1.08969	0.644615	0.897597	-1.43739	0.0601087	0.282748	-1.31908	0.177545	0.51088	NC_005116.4	72022698	72024120	1423	-	Gnomon	NA	lncRNA	XR_001841954.1	NA	NA	NA	NA	NA	NA	NA	uncharacterized LOC102553267	NA	NA	NA	NA	0	0	0
292610	Zfp606	zinc finger protein 606, transcript variant X3	mRNA	4.71174	2.31913	0.128259	0.369444	-1.06451	0.144114	0.570974	-1.07995	0.0602004	0.28288	-1.0145	0.741452	0.903667	NC_005100.4	66256861	66256901	41	-	Gnomon	NA	NA	XM_006228139.3	NA	NA	NA	NA	NA	NA	NA	zinc finger protein 606	GO:0006355 regulation of transcription, DNA-templated	GO:0005622 intracellular; GO:0005654 nucleoplasm; GO:0005737 cytoplasm	GO:0003676 nucleic acid binding; GO:0003700 transcription factor activity, sequence-specific DNA binding; GO:0046872 metal ion binding	NA	0	0	0
102552397	LOC102552397	uncharacterized LOC102552397	ncRNA	1.59048	2.28177	0.132097	0.374484	-1.02163	0.86534	0.966561	-1.27699	0.0602261	0.282887	-1.24995	0.112376	0.422851	NC_005107.4	21643844	21644444	601	-	Gnomon	NA	lncRNA	XR_356117.2	NA	NA	NA	NA	NA	NA	NA	uncharacterized LOC102552397	NA	NA	NA	NA	0	0	0
102551533	LOC102551533	uncharacterized LOC102551533	ncRNA	1.15974	2.96722	0.0780983	0.296829	1.04906	0.674292	0.909187	-1.24825	0.0604542	0.283465	-1.30949	0.0388721	0.275767	NC_005100.4	38817271	38820946	3676	-	Gnomon	NA	lncRNA	XR_589914.2	NA	NA	NA	NA	NA	NA	NA	uncharacterized LOC102551533	NA	NA	NA	NA	0	0	0
361552	Wtip	Wilms tumor 1 interacting protein, transcript variant X2	mRNA	2.29421	2.09509	0.153302	0.40048	1.11155	0.250826	0.678988	1.17898	0.0605495	0.283673	1.06066	0.534404	0.79736	NC_005100.4	89999855	89999892	38	-	Gnomon	NA	NA	XM_008759260.2	NA	NA	NA	NA	NA	NA	NA	Wilms tumor 1 interacting protein	GO:0001666 response to hypoxia; GO:0001666 response to hypoxia; GO:0007010 cytoskeleton organization; GO:0007010 cytoskeleton organization; GO:0022604 regulation of cell morphogenesis; GO:0022604 regulation of cell morphogenesis; GO:0035195 gene silencing by miRNA; GO:0035195 gene silencing by miRNA; GO:0035331 negative regulation of hippo signaling; GO:0035331 negative regulation of hippo signal…	GO:0000932 cytoplasmic mRNA processing body; GO:0000932 cytoplasmic mRNA processing body	GO:0003714 transcription corepressor activity; GO:0003714 transcription corepressor activity; GO:0008270 zinc ion binding	04390 Hippo signaling pathway; 04392 Hippo signaling pathway -multiple species	0	0	0
681284	Hmgn5b	high mobility group nucleosome binding domain 5B	mRNA	0.65366	2.30704	0.129487	0.370916	1.01656	0.899866	0.975699	1.25952	0.0607678	0.284274	1.23901	0.124112	0.441297	NC_005100.4	124477164	124477356	193	+	BestRefSeq	NA	NA	NM_001134706.1	NA	NA	NA	NA	NA	NA	NA	high mobility group nucleosome binding domain 5B	GO:0006351 transcription, DNA-templated; GO:0006357 regulation of transcription from RNA polymerase II promoter; GO:0016568 chromatin modification	GO:0000785 chromatin; GO:0005634 nucleus	GO:0003682 chromatin binding; GO:0031492 nucleosomal DNA binding	NA	0	0	0
103691872	LOC103691872	HAUS augmin-like complex subunit 2	mRNA	3.68405	2.01804	0.163141	0.412243	-1.04322	0.354602	0.754279	-1.08697	0.0610176	0.285074	-1.04194	0.391485	0.704572	NC_005102.4	112385633	112385748	116	+	Gnomon	NA	NA	XM_017592208.1	The sequence of the model RefSeq transcript was modified relative to this genomic sequence to represent the inferred CDS: deleted 2 bases in 1 codon	unclassified transcription discrepancy	NA	NA	NA	NA	NA	HAUS augmin-like complex subunit 2	NA	NA	NA	NA	0	0	0
100360664	Rrp36	ribosomal RNA processing 36, transcript variant X1	mRNA	4.17242	2.06523	0.157034	0.405124	1.02266	0.620701	0.888299	1.08556	0.0613248	0.285614	1.06151	0.215608	0.552529	NC_005108.4	16618853	16619130	278	+	Gnomon	NA	NA	XM_006244572.3	NA	NA	NA	NA	NA	NA	NA	ribosomal RNA processing 36	GO:0000462 maturation of SSU-rRNA from tricistronic rRNA transcript (SSU-rRNA, 5.8S rRNA, LSU-rRNA); GO:0006364 rRNA processing; GO:0042274 ribosomal small subunit biogenesis	GO:0005634 nucleus; GO:0005730 nucleolus; GO:0005730 nucleolus; GO:0030686 90S preribosome	GO:0044822 poly(A) RNA binding; GO:0044822 poly(A) RNA binding	NA	0	0	0
100360696	LOC100360696	NA	V_segment	-2.36248	2.22591	0.138077	0.382054	1.07097	0.839389	0.959583	1.77764	0.0617334	0.286533	1.65984	0.153003	0.480432	NC_005114.4	31140892	31141187	296	+	Gnomon	Supporting evidence includes similarity to: 4 Proteins, and 100% coverage of the annotated genomic feature by RNAseq alignments, including 47 samples with support for all annotated introns	NA	NA	NA	NA	NA	NA	NA	NA	NA	RGD1359684 protein-like	NA	NA	NA	NA	0	0	0
360417	Ptprq	protein tyrosine phosphatase, receptor type, Q	mRNA	-2.50973	2.15189	0.146473	0.392166	-1.15055	0.758428	0.937032	-2.62798	0.0618124	0.286684	-2.2841	0.121075	0.436037	NC_005106.4	50034700	50034932	233	-	BestRefSeq	NA	NA	NM_022925.1	The RefSeq transcript has 15 substitutions, 5 frameshifts compared to this genomic sequence	annotated by transcript or proteomic data	NA	NA	NA	NA	NA	protein tyrosine phosphatase, receptor type, Q	GO:0002244 hematopoietic progenitor cell differentiation; GO:0002244 hematopoietic progenitor cell differentiation; GO:0035335 peptidyl-tyrosine dephosphorylation; GO:0042472 inner ear morphogenesis; GO:0045598 regulation of fat cell differentiation; GO:0045598 regulation of fat cell differentiation; GO:0050885 neuromuscular process controlling balance; GO:0050885 neuromuscular process controllin…	GO:0005886 plasma membrane; GO:0016021 integral component of membrane; GO:0032421 stereocilium bundle; GO:0032421 stereocilium bundle	GO:0004725 protein tyrosine phosphatase activity	NA	0	0	0
362550	Ror1	receptor tyrosine kinase-like orphan receptor 1	mRNA	0.686876	2.09417	0.153415	0.40055	1.05656	0.68241	0.911389	1.26866	0.0618357	0.286684	1.20075	0.198249	0.533472	NC_005104.4	118892874	118893389	516	+	BestRefSeq	NA	NA	NM_001108671.1	NA	NA	NA	NA	NA	NA	NA	receptor tyrosine kinase-like orphan receptor 1	GO:0006468 protein phosphorylation; GO:0007169 transmembrane receptor protein tyrosine kinase signaling pathway	GO:0016021 integral component of membrane; GO:0043235 receptor complex; GO:0043235 receptor complex	GO:0004672 protein kinase activity; GO:0005524 ATP binding; GO:0017147 Wnt-protein binding; GO:0017147 Wnt-protein binding	NA	0	0	0
498941	Fbxl8	F-box and leucine-rich repeat protein 8, transcript variant X2	mRNA	0.863592	1.99487	0.166236	0.414914	-1.08841	0.397187	0.779236	-1.20327	0.061892	0.286767	-1.10553	0.344585	0.668533	NC_005118.4	37216696	37216760	65	+	Gnomon	NA	NA	XM_017601341.1	NA	NA	NA	NA	NA	NA	NA	F-box and leucine-rich repeat protein 8	NA	NA	NA	NA	0	0	0
170851	Map2k1	mitogen activated protein kinase kinase 1	mRNA	8.36258	1.99415	0.166332	0.415045	-1.0196	0.450798	0.809381	-1.04872	0.0619522	0.286852	-1.02855	0.304256	0.639133	NC_005107.4	69722126	69722252	127	-	BestRefSeq	NA	NA	NM_031643.4	NA	NA	NA	NA	NA	NA	NA	mitogen activated protein kinase kinase 1	GO:0000165 MAPK cascade; GO:0000187 activation of MAPK activity; GO:0000187 activation of MAPK activity; GO:0000187 activation of MAPK activity; GO:0000187 activation of MAPK activity; GO:0001932 regulation of protein phosphorylation; GO:0003056 regulation of vascular smooth muscle contraction; GO:0006468 protein phosphorylation; GO:0006468 protein phosphorylation; GO:0006468 protein phosphorylat…	GO:0005634 nucleus; GO:0005737 cytoplasm; GO:0005739 mitochondrion; GO:0005769 early endosome; GO:0005770 late endosome; GO:0005783 endoplasmic reticulum; GO:0005783 endoplasmic reticulum; GO:0005794 Golgi apparatus; GO:0005794 Golgi apparatus; GO:0005815 microtubule organizing center; GO:0005829 cytosol; GO:0005829 cytosol; GO:0005874 microtubule; GO:0005886 plasma membrane; GO:0005886 plasma me…	GO:0004674 protein serine/threonine kinase activity; GO:0004708 MAP kinase kinase activity; GO:0004708 MAP kinase kinase activity; GO:0004708 MAP kinase kinase activity; GO:0004708 MAP kinase kinase activity; GO:0004708 MAP kinase kinase activity; GO:0004712 protein serine/threonine/tyrosine kinase activity; GO:0004713 protein tyrosine kinase activity; GO:0004728 receptor signaling protein tyrosi…	01521 EGFR tyrosine kinase inhibitor resistance; 01522 Endocrine resistance; 04010 MAPK signaling pathway; 04012 ErbB signaling pathway; 04014 Ras signaling pathway; 04015 Rap1 signaling pathway; 04022 cGMP-PKG signaling pathway; 04024 cAMP signaling pathway; 04062 Chemokine signaling pathway; 04066 HIF-1 signaling pathway; 04068 FoxO signaling pathway; 04071 Sphingolipid signaling pathway; 04072…	0	0	0
361432	Cdh15	cadherin 15	mRNA	1.89887	2.03048	0.161505	0.410064	-1.0439	0.577343	0.868868	-1.15583	0.0620135	0.286853	-1.10722	0.222082	0.557529	NC_005118.4	55669661	55669718	58	+	BestRefSeq	NA	NA	NM_207613.1	The RefSeq transcript has 1 substitution compared to this genomic sequence	annotated by transcript or proteomic data	NA	NA	NA	NA	NA	cadherin 15	GO:0007156 homophilic cell adhesion via plasma membrane adhesion molecules	GO:0005901 caveola; GO:0005901 caveola; GO:0016021 integral component of membrane; GO:0031594 neuromuscular junction; GO:0031594 neuromuscular junction; GO:0070062 extracellular exosome; GO:0070062 extracellular exosome	GO:0005509 calcium ion binding	04514 Cell adhesion molecules (CAMs)	0	0	0
81507	Bmpr1a	bone morphogenetic protein receptor type 1A, transcript variant X1	mRNA	5.9387	2.36231	0.123977	0.363582	1.00112	0.978565	0.994536	1.07996	0.0625029	0.288076	1.07875	0.0981206	0.396965	NC_005115.4	10851968	10852170	203	-	Gnomon	NA	NA	XM_017600256.1	NA	NA	NA	NA	NA	NA	NA	bone morphogenetic protein receptor type 1A	GO:0001701 in utero embryonic development; GO:0001701 in utero embryonic development; GO:0001707 mesoderm formation; GO:0001707 mesoderm formation; GO:0001756 somitogenesis; GO:0001756 somitogenesis; GO:0001880 Mullerian duct regression; GO:0001880 Mullerian duct regression; GO:0002053 positive regulation of mesenchymal cell proliferation; GO:0002053 positive regulation of mesenchymal cell prolif…	GO:0005886 plasma membrane; GO:0005901 caveola; GO:0005901 caveola; GO:0009897 external side of plasma membrane; GO:0009897 external side of plasma membrane; GO:0016021 integral component of membrane; GO:0030425 dendrite; GO:0043025 neuronal cell body	GO:0000981 RNA polymerase II transcription factor activity, sequence-specific DNA binding; GO:0000981 RNA polymerase II transcription factor activity, sequence-specific DNA binding; GO:0001948 glycoprotein binding; GO:0001948 glycoprotein binding; GO:0003674 molecular_function; GO:0004674 protein serine/threonine kinase activity; GO:0004702 receptor signaling protein serine/threonine kinase activ…	04060 Cytokine-cytokine receptor interaction; 04350 TGF-beta signaling pathway; 04390 Hippo signaling pathway; 04550 Signaling pathways regulating pluripotency of stem cells	0	0	0
681037	Prelid2	PRELI domain containing 2	mRNA	-1.2264	2.59777	0.103261	0.337096	-1.04185	0.850647	0.96206	1.44798	0.062596	0.288212	1.50857	0.0767784	0.358813	NC_005117.4	36285232	36285342	111	-	BestRefSeq	NA	NA	NM_001271333.1	The RefSeq transcript has 1 substitution compared to this genomic sequence	annotated by transcript or proteomic data	NA	NA	NA	NA	NA	PRELI domain containing 2	NA	GO:0005739 mitochondrion	NA	NA	0	0	0
245977	Adgrf5	adhesion G protein-coupled receptor F5, transcript variant X2	mRNA	6.4267	1.99039	0.166841	0.415309	1.03888	0.356424	0.755865	1.07844	0.0626674	0.288394	1.03808	0.390698	0.70394	NC_005108.4	20195413	20195706	294	-	Gnomon	NA	NA	XM_008766833.2	NA	NA	NA	NA	NA	NA	NA	adhesion G protein-coupled receptor F5	GO:0006112 energy reserve metabolic process; GO:0006112 energy reserve metabolic process; GO:0007166 cell surface receptor signaling pathway; GO:0007186 G-protein coupled receptor signaling pathway; GO:0019216 regulation of lipid metabolic process; GO:0042593 glucose homeostasis; GO:0042593 glucose homeostasis; GO:0043031 negative regulation of macrophage activation; GO:0043031 negative regulatio…	GO:0005886 plasma membrane; GO:0009986 cell surface; GO:0009986 cell surface; GO:0016021 integral component of membrane; GO:0031410 cytoplasmic vesicle; GO:0031410 cytoplasmic vesicle; GO:0045177 apical part of cell; GO:0045177 apical part of cell	GO:0004930 G-protein coupled receptor activity	NA	0	0	0
288978	LOC288978	hypothetical LOC288978, transcript variant X5	mRNA	2.01459	2.27304	0.133012	0.375045	1.10234	0.147174	0.573565	1.12587	0.0627306	0.288612	1.02134	0.757175	0.908797	NC_005112.4	36155956	36156225	270	+	Gnomon	NA	NA	XM_008769433.1	NA	NA	NA	NA	NA	NA	NA	hypothetical LOC288978	NA	NA	NA	NA	0	0	0
306505	Lonrf1	LON peptidase N-terminal domain and ring finger 1, transcript variant X1	mRNA	4.5506	3.19282	0.0661401	0.275305	1.02491	0.554117	0.860651	-1.07988	0.0630147	0.289239	-1.10678	0.0307404	0.25088	NC_005115.4	59564548	59565141	594	+	Gnomon	NA	NA	XM_017600372.1	The sequence of the model RefSeq transcript was modified relative to this genomic sequence to represent the inferred CDS: inserted 2 bases in 2 codons	unclassified transcription discrepancy	NA	NA	NA	NA	NA	LON peptidase N-terminal domain and ring finger 1	GO:0006508 proteolysis	NA	GO:0004176 ATP-dependent peptidase activity; GO:0008270 zinc ion binding	NA	0	0	0
301372	Gpr45	G protein-coupled receptor 45	mRNA	2.63352	2.27946	0.132338	0.374708	1.10319	0.143869	0.570617	1.1255	0.0630883	0.289376	1.02022	0.769156	0.914544	NC_005108.4	49837868	49841337	3470	+	BestRefSeq	NA	NA	NM_001106906.1	NA	NA	NA	NA	NA	NA	NA	G protein-coupled receptor 45	GO:0007186 G-protein coupled receptor signaling pathway	GO:0016021 integral component of membrane	GO:0004930 G-protein coupled receptor activity	NA	0	0	0
304109	Tiam1	T-cell lymphoma invasion and metastasis 1	mRNA	7.30131	1.96741	0.169988	0.418938	-1.03267	0.443417	0.805508	-1.08001	0.0635013	0.290461	-1.04584	0.314976	0.646182	NC_005110.4	30061004	30061173	170	-	BestRefSeq	NA	NA	NM_001100558.1	The RefSeq transcript has 3 substitutions, 1 non-frameshifting indel and aligns at 97% coverage compared to this genomic sequence	annotated by transcript or proteomic data	TRUE	NA	NA	NA	NA	T-cell lymphoma invasion and metastasis 1	GO:0003300 cardiac muscle hypertrophy; GO:0006915 apoptotic process; GO:0007160 cell-matrix adhesion; GO:0007160 cell-matrix adhesion; GO:0007264 small GTPase mediated signal transduction; GO:0010976 positive regulation of neuron projection development; GO:0010976 positive regulation of neuron projection development; GO:0016477 cell migration; GO:0016477 cell migration; GO:0016601 Rac protein sig…	GO:0005634 nucleus; GO:0005737 cytoplasm; GO:0005829 cytosol; GO:0005829 cytosol; GO:0005874 microtubule; GO:0005886 plasma membrane; GO:0005911 cell-cell junction; GO:0031234 extrinsic component of cytoplasmic side of plasma membrane; GO:0031234 extrinsic component of cytoplasmic side of plasma membrane; GO:0032587 ruffle membrane; GO:0036477 somatodendritic compartment; GO:0043025 neuronal cell…	GO:0005057 receptor signaling protein activity; GO:0005085 guanyl-nucleotide exchange factor activity; GO:0005515 protein binding; GO:0005543 phospholipid binding; GO:0005543 phospholipid binding; GO:0008017 microtubule binding; GO:0017016 Ras GTPase binding; GO:0019900 kinase binding; GO:0030676 Rac guanyl-nucleotide exchange factor activity; GO:0030676 Rac guanyl-nucleotide exchange factor acti…	04014 Ras signaling pathway; 04015 Rap1 signaling pathway; 04024 cAMP signaling pathway; 04062 Chemokine signaling pathway; 04810 Regulation of actin cytoskeleton; 05205 Proteoglycans in cancer	0	0	0
309773	Dcbld1	discoidin, CUB and LCCL domain containing 1, transcript variant X1	mRNA	2.60007	2.41741	0.118743	0.356426	1.19217	0.11043	0.529631	1.21263	0.0635596	0.290654	1.01716	0.87834	0.960564	NC_005119.4	33359062	33359280	219	+	Gnomon	NA	NA	XM_017601807.1	NA	NA	NA	NA	NA	NA	NA	discoidin, CUB and LCCL domain containing 1	NA	GO:0016021 integral component of membrane	NA	NA	0	0	0
108352452	LOC108352452	uncharacterized LOC108352452	ncRNA	-3.78277	2.19232	0.141819	0.386519	-1.82622	0.170106	0.599098	-2.21649	0.0636418	0.290883	-1.2137	0.66956	0.869594	NC_005111.4	41668104	41668355	252	+	Gnomon	NA	lncRNA	XR_001840687.1	NA	NA	NA	NA	NA	NA	NA	NA	NA	NA	NA	NA	0	0	0
114485	Dmtf1	cyclin D binding myb-like transcription factor 1, transcript variant X1	mRNA	6.27979	1.96192	0.170751	0.419223	1.02359	0.428882	0.799185	1.05517	0.0637988	0.291454	1.03085	0.33047	0.658179	NC_005103.4	21862297	21862459	163	+	Gnomon	NA	NA	XM_017592381.1	NA	NA	NA	NA	NA	NA	NA	cyclin D binding myb-like transcription factor 1	GO:0006351 transcription, DNA-templated; GO:0006355 regulation of transcription, DNA-templated	GO:0005654 nucleoplasm; GO:0005654 nucleoplasm; GO:0005737 cytoplasm; GO:0005737 cytoplasm	GO:0003677 DNA binding	NA	0	0	0
306380	Psd3	pleckstrin and Sec7 domain containing 3, transcript variant X1	mRNA	9.27823	2.04377	0.159779	0.40822	-1.01444	0.662302	0.905015	-1.0624	0.0638741	0.291564	-1.04729	0.192857	0.527674	NC_005115.4	23212165	23212482	318	+	Gnomon	NA	NA	XM_006253039.3	NA	NA	NA	NA	NA	NA	NA	pleckstrin and Sec7 domain containing 3	GO:0032012 regulation of ARF protein signal transduction; GO:0043547 positive regulation of GTPase activity	GO:0016020 membrane; GO:0016020 membrane	GO:0005086 ARF guanyl-nucleotide exchange factor activity; GO:0005086 ARF guanyl-nucleotide exchange factor activity; GO:0005543 phospholipid binding	04144 Endocytosis	0	0	0
102551815	LOC102551815	guanine nucleotide-binding protein G(I)/G(S)/G(T) subunit beta-1-like	misc_RNA	1.51682	1.96002	0.171014	0.419278	-1.08434	0.431395	0.799659	-1.20766	0.0639172	0.291564	-1.11373	0.324727	0.653852	NC_005101.4	157009673	157012505	2833	-	Gnomon	NA	NA	XR_351732.3	NA	NA	NA	NA	NA	NA	NA	guanine nucleotide-binding protein G(I)/G(S)/G(T) subunit beta-1-like	NA	NA	NA	NA	0	0	0
688146	Rsad1	radical S-adenosyl methionine domain containing 1	mRNA	2.13223	2.05831	0.157914	0.406267	1.09481	0.23687	0.664658	1.14463	0.0641085	0.292054	1.0455	0.572042	0.820606	NC_005109.4	82276375	82276599	225	-	BestRefSeq	NA	NA	NM_001271211.1	The RefSeq transcript has 22 substitutions, 14 frameshifts, 3 non-frameshifting indels and aligns at 78% coverage compared to this genomic sequence	annotated by transcript or proteomic data	TRUE	NA	NA	NA	NA	radical S-adenosyl methionine domain containing 1	NA	GO:0005739 mitochondrion	NA	NA	0	0	0
29348	Fgf7	fibroblast growth factor 7, transcript variant X2	mRNA	-1.01323	2.19435	0.14159	0.386288	1.03845	0.861154	0.966314	1.4496	0.0644945	0.293007	1.39593	0.144357	0.469691	NC_005102.4	118315859	118317326	1468	+	Gnomon	NA	NA	XM_017591518.1	NA	NA	NA	NA	NA	NA	NA	fibroblast growth factor 7	GO:0001541 ovarian follicle development; GO:0002230 positive regulation of defense response to virus by host; GO:0002230 positive regulation of defense response to virus by host; GO:0006656 phosphatidylcholine biosynthetic process; GO:0008284 positive regulation of cell proliferation; GO:0008543 fibroblast growth factor receptor signaling pathway; GO:0008543 fibroblast growth factor receptor sign…	GO:0005576 extracellular region; GO:0005576 extracellular region; GO:0005615 extracellular space; GO:0005794 Golgi apparatus; GO:0005794 Golgi apparatus	GO:0005104 fibroblast growth factor receptor binding; GO:0005111 type 2 fibroblast growth factor receptor binding; GO:0008083 growth factor activity; GO:0008083 growth factor activity; GO:0008201 heparin binding; GO:0042056 chemoattractant activity; GO:0042056 chemoattractant activity	04010 MAPK signaling pathway; 04014 Ras signaling pathway; 04015 Rap1 signaling pathway; 04151 PI3K-Akt signaling pathway; 04810 Regulation of actin cytoskeleton; 05200 Pathways in cancer; 05218 Melanoma	0	0	0
680860	Eppk1	epiplakin 1, transcript variant X1	mRNA	2.11223	2.44815	0.11593	0.352796	1.00987	0.92185	0.981347	-1.20746	0.064735	0.293657	-1.21938	0.0767003	0.358813	NC_005106.4	117170567	117173741	3175	-	Gnomon	NA	NA	XM_017595389.1	The sequence of the model RefSeq transcript was modified relative to this genomic sequence to represent the inferred CDS: inserted 1 base in 1 codon; deleted 1 base in 1 codon	unclassified transcription discrepancy	NA	NA	NA	NA	NA	epiplakin 1	NA	GO:0005737 cytoplasm	GO:0044822 poly(A) RNA binding	NA	0	0	0
299339	Tnfaip2	TNF alpha induced protein 2, transcript variant X1	mRNA	1.99936	2.86281	0.0844351	0.30824	1.29712	0.0561585	0.427692	1.26703	0.0649074	0.294219	-1.02375	0.863117	0.953687	NC_005105.4	135890869	135891145	277	+	Gnomon	NA	NA	XM_006240577.3	NA	NA	NA	NA	NA	NA	NA	TNF alpha induced protein 2	GO:0006887 exocytosis; GO:0051601 exocyst localization	GO:0000145 exocyst	GO:0000149 SNARE binding	NA	0	0	0
499205	Fam181b	family with sequence similarity 181, member B	mRNA	3.89923	4.2013	0.0326452	0.206796	1.16562	0.0135737	0.28057	1.10884	0.0650902	0.294311	-1.05121	0.406765	0.716467	NC_005100.4	157920786	157922283	1498	+	BestRefSeq	NA	NA	NM_001109150.2	NA	NA	NA	NA	NA	NA	NA	family with sequence similarity 181, member B	NA	NA	NA	NA	0	0	0
102549342	LOC102549342	uncharacterized LOC102549342, transcript variant X1	ncRNA	2.76977	1.96509	0.170309	0.419134	-1.2055	0.324975	0.732588	-1.42165	0.0651153	0.294351	-1.1793	0.413749	0.721284	NC_005100.4	82244899	82245315	417	+	Gnomon	NA	lncRNA	XR_001835694.1	NA	NA	NA	NA	NA	NA	NA	uncharacterized LOC102549342	NA	NA	NA	NA	0	0	0
286901	Brinp3	BMP/retinoic acid inducible neural specific 3	mRNA	3.97395	2.1588	0.145666	0.390723	1.01454	0.838859	0.959456	1.13443	0.0652471	0.294726	1.11817	0.143188	0.468196	NC_005112.4	63526486	63526874	389	+	BestRefSeq	NA	NA	NM_173121.1	The RefSeq transcript has 1 substitution, 2 non-frameshifting indels compared to this genomic sequence	annotated by transcript or proteomic data	NA	NA	NA	NA	NA	BMP/retinoic acid inducible neural specific 3	GO:0007050 cell cycle arrest; GO:0007399 nervous system development; GO:0045666 positive regulation of neuron differentiation; GO:0045666 positive regulation of neuron differentiation; GO:0045786 negative regulation of cell cycle; GO:0045930 negative regulation of mitotic cell cycle; GO:0045930 negative regulation of mitotic cell cycle; GO:0071300 cellular response to retinoic acid; GO:0071300 ce…	GO:0005576 extracellular region; GO:0005739 mitochondrion; GO:0005783 endoplasmic reticulum; GO:0030425 dendrite; GO:0043025 neuronal cell body	GO:0003674 molecular_function	NA	0	0	0
315707	Csk	c-src tyrosine kinase, transcript variant X1	mRNA	4.94057	2.61756	0.101704	0.335397	-1.00914	0.80422	0.948679	1.06829	0.0653176	0.294824	1.07806	0.0632876	0.331803	NC_005107.4	62424077	62424707	631	-	Gnomon	NA	NA	XM_006243163.1	NA	NA	NA	NA	NA	NA	NA	c-src tyrosine kinase	GO:0002250 adaptive immune response; GO:0006468 protein phosphorylation; GO:0007169 transmembrane receptor protein tyrosine kinase signaling pathway; GO:0007420 brain development; GO:0008285 negative regulation of cell proliferation; GO:0008285 negative regulation of cell proliferation; GO:0010989 negative regulation of low-density lipoprotein particle clearance; GO:0016477 cell migration; GO:003…	GO:0005737 cytoplasm; GO:0005886 plasma membrane; GO:0005911 cell-cell junction; GO:0005911 cell-cell junction; GO:0031234 extrinsic component of cytoplasmic side of plasma membrane; GO:0045121 membrane raft; GO:0070062 extracellular exosome; GO:0070062 extracellular exosome	GO:0004713 protein tyrosine kinase activity; GO:0004715 non-membrane spanning protein tyrosine kinase activity; GO:0005102 receptor binding; GO:0005524 ATP binding; GO:0019903 protein phosphatase binding; GO:0034236 protein kinase A catalytic subunit binding; GO:0034236 protein kinase A catalytic subunit binding; GO:0042802 identical protein binding; GO:0042802 identical protein binding; GO:00468…	NA	0	0	0
102554927	LOC102554927	uncharacterized LOC102554927, transcript variant X1	ncRNA	-1.03936	2.0608	0.157596	0.405986	-1.06668	0.729632	0.928053	-1.42641	0.0655361	0.295296	-1.33725	0.159332	0.489449	NC_005116.4	24438317	24440168	1852	+	Gnomon	NA	lncRNA	XR_596706.2	NA	NA	NA	NA	NA	NA	NA	uncharacterized LOC102554927	NA	NA	NA	NA	0	0	0
24406	Grik4	glutamate ionotropic receptor kainate type subunit 4, transcript variant X2	mRNA	6.28559	3.90563	0.0399161	0.223555	1.04153	0.331086	0.737865	-1.07891	0.0656273	0.295312	-1.12372	0.0147368	0.184496	NC_005107.4	47237201	47237546	346	-	Gnomon	NA	NA	XM_017595455.1	NA	NA	NA	NA	NA	NA	NA	glutamate ionotropic receptor kainate type subunit 4	GO:0006811 ion transport; GO:0007268 synaptic transmission; GO:0031960 response to corticosteroid; GO:0034220 ion transmembrane transport; GO:0035235 ionotropic glutamate receptor signaling pathway; GO:0035235 ionotropic glutamate receptor signaling pathway	GO:0005634 nucleus; GO:0008328 ionotropic glutamate receptor complex; GO:0016020 membrane; GO:0030054 cell junction; GO:0030424 axon; GO:0030425 dendrite; GO:0032983 kainate selective glutamate receptor complex; GO:0042734 presynaptic membrane; GO:0043195 terminal bouton; GO:0043204 perikaryon; GO:0045202 synapse; GO:0045211 postsynaptic membrane; GO:0045211 postsynaptic membrane	GO:0004970 ionotropic glutamate receptor activity; GO:0005234 extracellular-glutamate-gated ion channel activity; GO:0015277 kainate selective glutamate receptor activity	04080 Neuroactive ligand-receptor interaction; 04724 Glutamatergic synapse	0	0	0
89776	Slc22a7	solute carrier family 22 member 7	mRNA	-1.80373	2.45766	0.115075	0.351971	1.69559	0.0989109	0.510091	1.74535	0.0656772	0.295312	1.02935	0.928614	0.978141	NC_005108.4	16925321	16925726	406	+	BestRefSeq	NA	NA	NM_053537.2	NA	NA	NA	NA	NA	NA	NA	solute carrier family 22 member 7	GO:0015711 organic anion transport; GO:0015711 organic anion transport; GO:0055085 transmembrane transport	GO:0005887 integral component of plasma membrane; GO:0016323 basolateral plasma membrane	GO:0008514 organic anion transmembrane transporter activity; GO:0008514 organic anion transmembrane transporter activity; GO:0008514 organic anion transmembrane transporter activity	04976 Bile secretion	0	0	0
171577	Epcam	epithelial cell adhesion molecule, transcript variant X1	mRNA	0.170544	2.04846	0.159174	0.40762	1.05187	0.716436	0.923098	1.2775	0.0656841	0.295312	1.2145	0.189312	0.523658	NC_005105.4	11308780	11308870	91	-	Gnomon	NA	NA	XM_017594027.1	NA	NA	NA	NA	NA	NA	NA	epithelial cell adhesion molecule	GO:0001657 ureteric bud development; GO:0008284 positive regulation of cell proliferation; GO:0008284 positive regulation of cell proliferation; GO:0023019 signal transduction involved in regulation of gene expression; GO:0023019 signal transduction involved in regulation of gene expression; GO:0043066 negative regulation of apoptotic process; GO:0045944 positive regulation of transcription from …	GO:0005886 plasma membrane; GO:0005886 plasma membrane; GO:0005923 bicellular tight junction; GO:0005923 bicellular tight junction; GO:0009986 cell surface; GO:0009986 cell surface; GO:0016021 integral component of membrane; GO:0016323 basolateral plasma membrane; GO:0016323 basolateral plasma membrane; GO:0016324 apical plasma membrane; GO:0016324 apical plasma membrane; GO:0016328 lateral plasm…	GO:0032403 protein complex binding; GO:0032403 protein complex binding; GO:0098641 cadherin binding involved in cell-cell adhesion	NA	0	0	0
300446	Zfp653	zinc finger protein 653	mRNA	3.92601	2.20846	0.140007	0.384632	1.06382	0.1551	0.583883	1.07895	0.0656297	0.295312	1.01422	0.749813	0.906452	NC_005107.4	23084583	23084879	297	-	BestRefSeq	NA	NA	NM_001106807.1	NA	NA	NA	NA	NA	NA	NA	zinc finger protein 653	NA	NA	GO:0003677 DNA binding; GO:0046872 metal ion binding	NA	0	0	0
301351	RGD1310819	similar to putative protein (5S487), transcript variant X5	mRNA	8.14008	3.35427	0.0588373	0.262076	1.14605	0.0311229	0.352941	1.11413	0.06572	0.295312	-1.02865	0.6511	0.862036	NC_005108.4	44309581	44309816	236	-	Gnomon	NA	NA	XM_008767055.2	NA	NA	NA	NA	NA	NA	NA	similar to putative protein (5S487)	NA	NA	NA	NA	0	0	0
100912801	LOC100912801	NA	exon	-0.0707523	1.93614	0.174378	0.423279	-1.08023	0.481433	0.822306	-1.22166	0.0657062	0.295312	-1.13092	0.293207	0.628218	NC_005103.4	79228253	79229739	1487	-	Gnomon	Supporting evidence includes similarity to: 4 ESTs, 24 Proteins, and 99% coverage of the annotated genomic feature by RNAseq alignments	NA	NA	NA	NA	NA	NA	NA	NA	NA	14-3-3 protein theta-like	NA	NA	NA	NA	0	0	0
367038	Ap1m2	adaptor-related protein complex 1, mu 2 subunit	mRNA	-1.61856	2.04002	0.160264	0.408657	-1.2979	0.233037	0.661896	-1.50048	0.0657544	0.295324	-1.15609	0.530161	0.794453	NC_005107.4	22336753	22336827	75	-	BestRefSeq	NA	NA	NM_001108996.2	The RefSeq transcript has 2 substitutions, 2 non-frameshifting indels and aligns at 95% coverage compared to this genomic sequence	annotated by transcript or proteomic data	TRUE	NA	NA	NA	NA	adaptor-related protein complex 1, mu 2 subunit	GO:0006886 intracellular protein transport; GO:0016192 vesicle-mediated transport	GO:0030131 clathrin adaptor complex; GO:0043231 intracellular membrane-bounded organelle; GO:0043231 intracellular membrane-bounded organelle	NA	04142 Lysosome	0	0	0
500054	Pot1	protection of telomeres 1, transcript variant X5	mRNA	4.57414	1.94968	0.172462	0.421	-1.03189	0.332188	0.738287	-1.05967	0.0658975	0.2956	-1.02692	0.433117	0.734552	NC_005103.4	51946668	51946764	97	-	Gnomon	NA	NA	XM_008762811.1	NA	NA	NA	NA	NA	NA	NA	protection of telomeres 1	GO:0007004 telomere maintenance via telomerase; GO:0016233 telomere capping; GO:0016233 telomere capping; GO:0032202 telomere assembly; GO:0032210 regulation of telomere maintenance via telomerase; GO:0032212 positive regulation of telomere maintenance via telomerase; GO:0032508 DNA duplex unwinding; GO:0051096 positive regulation of helicase activity; GO:0051276 chromosome organization; GO:00519…	GO:0000781 chromosome, telomeric region; GO:0000783 nuclear telomere cap complex; GO:0000783 nuclear telomere cap complex; GO:0000784 nuclear chromosome, telomeric region; GO:0005634 nucleus; GO:0070187 telosome	GO:0010521 telomerase inhibitor activity; GO:0010521 telomerase inhibitor activity; GO:0017151 DEAD/H-box RNA helicase binding; GO:0042162 telomeric DNA binding; GO:0043047 single-stranded telomeric DNA binding; GO:0098505 G-rich strand telomeric DNA binding; GO:0098505 G-rich strand telomeric DNA binding	NA	0	0	0
288038	Meltf	melanotransferrin, transcript variant X1	misc_RNA	1.8892	2.52431	0.109276	0.344406	-1.16699	0.0885542	0.493213	-1.16882	0.0660191	0.296051	-1.00157	0.986278	0.995121	NC_005110.4	72157356	72158106	751	-	Gnomon	NA	NA	XR_595065.2	NA	NA	NA	NA	NA	NA	NA	melanotransferrin	GO:0010756 positive regulation of plasminogen activation; GO:0010756 positive regulation of plasminogen activation; GO:0090091 positive regulation of extracellular matrix disassembly; GO:0090091 positive regulation of extracellular matrix disassembly; GO:0097286 iron ion import; GO:0097286 iron ion import; GO:1900025 negative regulation of substrate adhesion-dependent cell spreading; GO:1900025 n…	GO:0005615 extracellular space; GO:0009986 cell surface; GO:0009986 cell surface; GO:0046658 anchored component of plasma membrane; GO:0046658 anchored component of plasma membrane; GO:0070062 extracellular exosome; GO:0070062 extracellular exosome	GO:0005506 iron ion binding; GO:0005506 iron ion binding	NA	0	0	0
102548740	LOC102548740	uncharacterized LOC102548740, transcript variant X1	ncRNA	2.5978	2.30832	0.129356	0.3708	-1.00058	0.991946	0.997608	-1.11148	0.0661201	0.296159	-1.11084	0.0979094	0.396623	NC_005102.4	134417083	134418198	1116	+	Gnomon	NA	lncRNA	XR_591716.2	NA	NA	NA	NA	NA	NA	NA	uncharacterized LOC102548740	NA	NA	NA	NA	0	0	0
24603	Npr1	natriuretic peptide receptor 1, transcript variant X1	mRNA	4.73982	2.03332	0.161134	0.40976	-1.0257	0.713785	0.923098	-1.1352	0.0664433	0.297166	-1.10676	0.176876	0.510212	NC_005101.4	189856459	189857032	574	-	Gnomon	NA	NA	XM_006232591.3	NA	NA	NA	NA	NA	NA	NA	natriuretic peptide receptor 1	GO:0006182 cGMP biosynthetic process; GO:0006182 cGMP biosynthetic process; GO:0006468 protein phosphorylation; GO:0007166 cell surface receptor signaling pathway; GO:0007168 receptor guanylyl cyclase signaling pathway; GO:0007168 receptor guanylyl cyclase signaling pathway; GO:0030828 positive regulation of cGMP biosynthetic process; GO:0035556 intracellular signal transduction; GO:0042417 dopam…	GO:0005886 plasma membrane; GO:0008074 guanylate cyclase complex, soluble; GO:0016021 integral component of membrane; GO:0043235 receptor complex; GO:0043235 receptor complex	GO:0004383 guanylate cyclase activity; GO:0004383 guanylate cyclase activity; GO:0004672 protein kinase activity; GO:0005515 protein binding; GO:0005524 ATP binding; GO:0005525 GTP binding; GO:0016941 natriuretic peptide receptor activity; GO:0016941 natriuretic peptide receptor activity; GO:0017046 peptide hormone binding; GO:0019901 protein kinase binding; GO:0042562 hormone binding	00230 Purine metabolism; 04022 cGMP-PKG signaling pathway; 04024 cAMP signaling pathway; 04270 Vascular smooth muscle contraction; 04921 Oxytocin signaling pathway; 04923 Regulation of lipolysis in adipocytes; 04924 Renin secretion; 04925 Aldosterone synthesis and secretion	0	0	0
296603	Vav2	vav guanine nucleotide exchange factor 2, transcript variant X1	mRNA	4.60194	2.86077	0.0845645	0.308543	1.0255	0.663226	0.905525	-1.11193	0.0664629	0.29718	-1.14028	0.0433942	0.286531	NC_005102.4	5975566	5976311	746	-	Gnomon	NA	NA	XM_017591642.1	NA	NA	NA	NA	NA	NA	NA	vav guanine nucleotide exchange factor 2	GO:0007264 small GTPase mediated signal transduction; GO:0007264 small GTPase mediated signal transduction; GO:0008361 regulation of cell size; GO:0008361 regulation of cell size; GO:0010468 regulation of gene expression; GO:0010468 regulation of gene expression; GO:0016477 cell migration; GO:0016477 cell migration; GO:0030031 cell projection assembly; GO:0030032 lamellipodium assembly; GO:003003…	GO:0005622 intracellular; GO:0005737 cytoplasm; GO:0005737 cytoplasm; GO:0005886 plasma membrane; GO:0005886 plasma membrane	GO:0005085 guanyl-nucleotide exchange factor activity; GO:0005089 Rho guanyl-nucleotide exchange factor activity; GO:0005154 epidermal growth factor receptor binding; GO:0005154 epidermal growth factor receptor binding; GO:0046872 metal ion binding	04024 cAMP signaling pathway; 04062 Chemokine signaling pathway; 04510 Focal adhesion; 04650 Natural killer cell mediated cytotoxicity; 04660 T cell receptor signaling pathway; 04662 B cell receptor signaling pathway; 04664 Fc epsilon RI signaling pathway; 04666 Fc gamma R-mediated phagocytosis; 04670 Leukocyte transendothelial migration; 04810 Regulation of actin cytoskeleton; 05205 Proteoglycan…	0	0	0
259270	Zfp335	zinc finger protein 335, transcript variant X2	mRNA	6.25456	2.22888	0.137752	0.38162	1.00313	0.930103	0.983514	1.06684	0.0665245	0.297308	1.06351	0.114256	0.425588	NC_005102.4	161376766	161378073	1308	-	Gnomon	NA	NA	XM_008762561.2	NA	NA	NA	NA	NA	NA	NA	zinc finger protein 335	GO:0001701 in utero embryonic development; GO:0002052 positive regulation of neuroblast proliferation; GO:0002052 positive regulation of neuroblast proliferation; GO:0006351 transcription, DNA-templated; GO:0006355 regulation of transcription, DNA-templated; GO:0007420 brain development; GO:0007420 brain development; GO:0010468 regulation of gene expression; GO:0021895 cerebral cortex neuron diff…	GO:0005634 nucleus; GO:0005634 nucleus; GO:0035097 histone methyltransferase complex; GO:0035097 histone methyltransferase complex	GO:0000979 RNA polymerase II core promoter sequence-specific DNA binding; GO:0005515 protein binding; GO:0044212 transcription regulatory region DNA binding; GO:0044212 transcription regulatory region DNA binding; GO:0046872 metal ion binding	NA	0	0	0
498394	Msantd1	Myb/SANT DNA binding domain containing 1, transcript variant X3	mRNA	1.88225	1.93549	0.17447	0.423393	-1.0595	0.545753	0.855507	-1.19024	0.0668212	0.297708	-1.1234	0.25678	0.591824	NC_005113.4	81103471	81105065	1595	-	Gnomon	NA	NA	XM_006251345.3	NA	NA	NA	NA	NA	NA	NA	Myb/SANT-like DNA-binding domain containing 1	GO:0010468 regulation of gene expression	GO:0016604 nuclear body	NA	NA	0	0	0
29657	Arntl	aryl hydrocarbon receptor nuclear translocator-like, transcript variant X4	mRNA	5.13838	2.10367	0.152248	0.3996	1.11202	0.188276	0.620101	1.1522	0.0669476	0.29795	1.03613	0.668294	0.869025	NC_005100.4	178039002	178039150	149	+	Gnomon	NA	NA	XM_017589068.1	NA	NA	NA	NA	NA	NA	NA	aryl hydrocarbon receptor nuclear translocator-like	GO:0000060 protein import into nucleus, translocation; GO:0000060 protein import into nucleus, translocation; GO:0006351 transcription, DNA-templated; GO:0006355 regulation of transcription, DNA-templated; GO:0006355 regulation of transcription, DNA-templated; GO:0006366 transcription from RNA polymerase II promoter; GO:0007283 spermatogenesis; GO:0007283 spermatogenesis; GO:0007283 spermatogenes…	GO:0005634 nucleus; GO:0005634 nucleus; GO:0005634 nucleus; GO:0005654 nucleoplasm; GO:0005667 transcription factor complex; GO:0005667 transcription factor complex; GO:0005667 transcription factor complex; GO:0005737 cytoplasm; GO:0016604 nuclear body; GO:0016604 nuclear body; GO:0016605 PML body; GO:0033391 chromatoid body; GO:0033391 chromatoid body; GO:0033391 chromatoid body; GO:0043231 intr…	GO:0000976 transcription regulatory region sequence-specific DNA binding; GO:0000976 transcription regulatory region sequence-specific DNA binding; GO:0000982 transcription factor activity, RNA polymerase II core promoter proximal region sequence-specific binding; GO:0000982 transcription factor activity, RNA polymerase II core promoter proximal region sequence-specific binding; GO:0001046 core p…	04710 Circadian rhythm; 04728 Dopaminergic synapse; 05168 Herpes simplex infection	0	0	0
314718	Actr6	ARP6 actin-related protein 6 homolog	mRNA	5.13732	1.93312	0.174809	0.423746	-1.02914	0.328909	0.736064	-1.05391	0.0671265	0.298279	-1.02407	0.440191	0.739637	NC_005106.4	30397799	30397922	124	-	BestRefSeq	NA	NA	NM_001108081.1	NA	NA	NA	NA	NA	NA	NA	ARP6 actin-related protein 6 homolog (yeast)	GO:0006338 chromatin remodeling; GO:0008150 biological_process	GO:0005575 cellular_component; GO:0005634 nucleus	GO:0003674 molecular_function	NA	0	0	0
299196	Abcd4	ATP binding cassette subfamily D member 4	mRNA	3.51738	2.34272	0.1259	0.366081	-1.07661	0.115726	0.534173	-1.08435	0.0673687	0.298505	-1.00719	0.879938	0.960897	NC_005105.4	108329376	108329464	89	-	BestRefSeq	NA	NA	NM_001013100.3	NA	NA	NA	NA	NA	NA	NA	ATP binding cassette subfamily D member 4	GO:0009235 cobalamin metabolic process; GO:0055085 transmembrane transport	GO:0005777 peroxisome; GO:0005777 peroxisome; GO:0005789 endoplasmic reticulum membrane; GO:0005789 endoplasmic reticulum membrane; GO:0016021 integral component of membrane	GO:0005524 ATP binding; GO:0042626 ATPase activity, coupled to transmembrane movement of substances	02010 ABC transporters; 04146 Peroxisome	0	0	0
366491	Spata21	spermatogenesis associated 21, transcript variant X2	mRNA	-2.16966	2.56384	0.105992	0.339973	1.08523	0.811658	0.950719	-2.04374	0.0674061	0.298565	-2.21792	0.0525381	0.309556	NC_005104.4	159612541	159612762	222	+	Gnomon	NA	NA	XM_008764277.2	NA	NA	NA	NA	NA	NA	NA	spermatogenesis associated 21	NA	NA	GO:0005509 calcium ion binding	NA	0	0	0
307310	Zfp474	zinc finger protein 474	mRNA	-0.507576	1.91937	0.176784	0.426437	1.25005	0.34601	0.748096	1.50054	0.067527	0.298936	1.20038	0.454043	0.748803	NC_005117.4	47577566	47577737	172	+	BestRefSeq	NA	NA	NM_001107380.1	The RefSeq transcript has 1 non-frameshifting indel compared to this genomic sequence	annotated by transcript or proteomic data	NA	NA	NA	NA	NA	zinc finger protein 474	NA	NA	NA	NA	0	0	0
691170	LOC691170	similar to zinc finger protein 84 (HPF2), transcript variant X1	mRNA	5.17342	1.95351	0.171924	0.42031	-1.01865	0.622872	0.888989	-1.0702	0.0678141	0.299599	-1.0506	0.221653	0.557443	NC_005106.4	13318520	13318675	156	+	Gnomon	NA	NA	XM_001077082.6	NA	NA	NA	NA	NA	NA	NA	similar to zinc finger protein 84 (HPF2)	GO:0006355 regulation of transcription, DNA-templated	GO:0005622 intracellular	GO:0003676 nucleic acid binding; GO:0046872 metal ion binding	NA	0	0	0
301521	Cfap65	cilia and flagella associated protein 65, transcript variant X1	mRNA	3.54958	1.90969	0.17819	0.427502	1.04678	0.519178	0.844872	1.13253	0.0679089	0.299872	1.08192	0.292241	0.627317	NC_005108.4	82197528	82197909	382	-	Gnomon	NA	NA	XM_017596827.1	NA	NA	NA	NA	NA	NA	NA	coiled-coil domain containing 108	NA	NA	NA	NA	0	0	0
301045	Cmtm8	CKLF-like MARVEL transmembrane domain containing 8, transcript variant X1	mRNA	0.961559	2.72648	0.0935905	0.322209	1.30016	0.064004	0.450007	1.27499	0.0683265	0.300998	-1.01974	0.890406	0.964566	NC_005107.4	122913391	122913597	207	-	Gnomon	NA	NA	XM_006243964.3	NA	NA	NA	NA	NA	NA	NA	CKLF-like MARVEL transmembrane domain containing 8	NA	GO:0005654 nucleoplasm; GO:0016021 integral component of membrane	NA	NA	0	0	0
313668	Ddi2	DNA-damage inducible protein 2, transcript variant X1	mRNA	6.59818	2.00506	0.164866	0.413786	-1.01115	0.719487	0.923991	-1.05748	0.0683422	0.300998	-1.04582	0.180306	0.514026	NC_005104.4	160282495	160282836	342	-	Gnomon	NA	NA	XM_006239305.3	NA	NA	NA	NA	NA	NA	NA	DNA-damage inducible protein 2	GO:0006508 proteolysis	GO:0005654 nucleoplasm; GO:0005654 nucleoplasm; GO:0005737 cytoplasm; GO:0005737 cytoplasm	GO:0004190 aspartic-type endopeptidase activity	NA	0	0	0
497878	Nsg2	neuron specific gene family member 2	mRNA	9.7	2.03172	0.161344	0.409874	-1.00859	0.760489	0.937188	-1.05219	0.0685944	0.301502	-1.04322	0.165333	0.496943	NC_005109.4	15928057	15928169	113	-	BestRefSeq	NA	NA	NM_001034152.1	NA	NA	NA	NA	NA	NA	NA	neuron specific gene family member 2	GO:0007212 dopamine receptor signaling pathway; GO:0048268 clathrin coat assembly	GO:0016021 integral component of membrane	GO:0032051 clathrin light chain binding	NA	0	0	0
60664	Pik3r3	phosphoinositide-3-kinase regulatory subunit 3, transcript variant X2	mRNA	5.72141	2.20641	0.140236	0.384948	-1.05801	0.144241	0.571194	-1.06969	0.0686544	0.301678	-1.01104	0.78085	0.920043	NC_005104.4	135069972	135070183	212	+	Gnomon	NA	NA	XM_017593605.1	NA	NA	NA	NA	NA	NA	NA	phosphoinositide-3-kinase regulatory subunit 3	GO:0008286 insulin receptor signaling pathway; GO:0008286 insulin receptor signaling pathway; GO:0016310 phosphorylation; GO:0043551 regulation of phosphatidylinositol 3-kinase activity; GO:0043551 regulation of phosphatidylinositol 3-kinase activity; GO:0046854 phosphatidylinositol phosphorylation; GO:2001275 positive regulation of glucose import in response to insulin stimulus	GO:0005942 phosphatidylinositol 3-kinase complex; GO:0005942 phosphatidylinositol 3-kinase complex	GO:0016301 kinase activity; GO:0046935 1-phosphatidylinositol-3-kinase regulator activity; GO:0046935 1-phosphatidylinositol-3-kinase regulator activity	01521 EGFR tyrosine kinase inhibitor resistance; 01522 Endocrine resistance; 01524 Platinum drug resistance; 04012 ErbB signaling pathway; 04014 Ras signaling pathway; 04015 Rap1 signaling pathway; 04022 cGMP-PKG signaling pathway; 04024 cAMP signaling pathway; 04062 Chemokine signaling pathway; 04066 HIF-1 signaling pathway; 04068 FoxO signaling pathway; 04070 Phosphatidylinositol signaling syst…	0	0	0
685699	LOC685699	hypothetical protein LOC685699, transcript variant X1	mRNA	-0.172415	2.10784	0.151739	0.399187	1.25883	0.176639	0.606241	1.3408	0.0687531	0.301824	1.06511	0.716385	0.892543	NC_005120.4	23468511	23469812	1302	-	Gnomon	NA	NA	XM_006256821.3	NA	NA	NA	NA	NA	NA	NA	hypothetical protein LOC685699	NA	GO:0005923 bicellular tight junction; GO:0016021 integral component of membrane	GO:0005198 structural molecule activity	NA	0	0	0
108351803	LOC108351803	uncharacterized LOC108351803	ncRNA	-1.37079	1.89357	0.180559	0.430053	-1.2102	0.365273	0.761918	-1.46559	0.0688227	0.301993	-1.21103	0.392172	0.705178	NC_005107.4	129145362	129145908	547	+	Gnomon	NA	lncRNA	XR_001839582.1	NA	NA	NA	NA	NA	NA	NA	NA	NA	NA	NA	NA	0	0	0
364514	Fam35a	family with sequence similarity 35, member A	mRNA	3.98696	1.88318	0.182104	0.431233	-1.03284	0.448988	0.808394	-1.07891	0.0688585	0.302004	-1.04461	0.333737	0.661559	NC_005115.4	10661360	10661528	169	-	BestRefSeq	NA	NA	NM_001025028.2	The RefSeq transcript has 4 substitutions compared to this genomic sequence	annotated by transcript or proteomic data	NA	NA	NA	NA	NA	family with sequence similarity 35, member A	NA	NA	NA	NA	0	0	0
102547088	LOC102547088	uncharacterized LOC102547088	ncRNA	0.00045973	2.99183	0.0766834	0.294506	-1.46269	0.0452803	0.402224	-1.36383	0.0691829	0.302694	1.07248	0.706605	0.888491	NC_005111.4	47652029	47652226	198	+	Gnomon	NA	lncRNA	XR_358764.1	NA	NA	NA	NA	NA	NA	NA	uncharacterized LOC102547088	NA	NA	NA	NA	0	0	0
498830	MGC116121	similar to RIKEN cDNA 2700062C07	mRNA	4.08763	1.98084	0.168141	0.416808	-1.01795	0.70915	0.921636	-1.08947	0.0693636	0.303187	-1.07026	0.18757	0.521645	NC_005117.4	16438091	16438242	152	+	BestRefSeq	NA	NA	NM_001024905.1	NA	NA	NA	NA	NA	NA	NA	similar to RIKEN cDNA 2700062C07	NA	NA	NA	NA	0	0	0
311352	Adal	adenosine deaminase-like, transcript variant X3	mRNA	4.1037	1.96645	0.170122	0.418938	-1.01813	0.689944	0.913505	-1.08413	0.0694532	0.303364	-1.06482	0.196033	0.531161	NC_005102.4	113091696	113091785	90	+	Gnomon	NA	NA	XM_008762166.2	NA	NA	NA	NA	NA	NA	NA	adenosine deaminase-like	GO:0006154 adenosine catabolic process; GO:0046103 inosine biosynthetic process	NA	GO:0004000 adenosine deaminase activity; GO:0004000 adenosine deaminase activity	NA	0	0	0
309419	Pip5k1b	phosphatidylinositol-4-phosphate 5-kinase type 1 beta	mRNA	5.54382	2.01555	0.163471	0.412496	1.07856	0.216279	0.646196	1.11322	0.0695035	0.30351	1.03214	0.616672	0.845213	NC_005100.4	242440808	242441247	440	-	BestRefSeq	NA	NA	NM_001012743.1	NA	NA	NA	NA	NA	NA	NA	phosphatidylinositol-4-phosphate 5-kinase, type I, beta	GO:0006661 phosphatidylinositol biosynthetic process; GO:0046488 phosphatidylinositol metabolic process; GO:0046854 phosphatidylinositol phosphorylation	GO:0001931 uropod; GO:0001931 uropod; GO:0005829 cytosol; GO:0012505 endomembrane system; GO:0016020 membrane	GO:0005524 ATP binding; GO:0016307 phosphatidylinositol phosphate kinase activity; GO:0016308 1-phosphatidylinositol-4-phosphate 5-kinase activity; GO:0016308 1-phosphatidylinositol-4-phosphate 5-kinase activity	00562 Inositol phosphate metabolism; 01100 Metabolic pathways; 04070 Phosphatidylinositol signaling system; 04072 Phospholipase D signaling pathway; 04144 Endocytosis; 04510 Focal adhesion; 04666 Fc gamma R-mediated phagocytosis; 04810 Regulation of actin cytoskeleton; 05231 Choline metabolism in cancer	0	0	0
311881	Fbxw2	F-box and WD repeat domain containing 2, transcript variant X2	mRNA	6.14166	1.89271	0.180687	0.430059	-1.03968	0.329866	0.737112	-1.07341	0.0699255	0.304022	-1.03244	0.44622	0.742683	NC_005102.4	13896924	13897033	110	-	Gnomon	NA	NA	XM_006233977.3	NA	NA	NA	NA	NA	NA	NA	F-box and WD repeat domain containing 2	NA	GO:0005737 cytoplasm; GO:0005737 cytoplasm	NA	NA	0	0	0
290396	Diaph3	diaphanous-related formin 3, transcript variant X1	mRNA	1.38581	2.56605	0.105812	0.339911	1.05249	0.776125	0.941049	-1.41412	0.0704541	0.30526	-1.48836	0.0553205	0.314607	NC_005114.4	70399808	70400077	270	-	Gnomon	NA	NA	XM_017599638.1	NA	NA	NA	NA	NA	NA	NA	diaphanous-related formin 3	GO:0007283 spermatogenesis; GO:0030036 actin cytoskeleton organization	GO:0005634 nucleus; GO:0005737 cytoplasm	GO:0003674 molecular_function; GO:0003779 actin binding; GO:0017048 Rho GTPase binding	04810 Regulation of actin cytoskeleton	0	0	0
313765	Slc35e2b	solute carrier family 35, member E2B	mRNA	6.7512	1.90661	0.17864	0.428055	-1.02548	0.296153	0.711725	-1.04349	0.0705183	0.305293	-1.01756	0.489664	0.768842	NC_005104.4	173024335	173025086	752	+	BestRefSeq	NA	NA	NM_001107998.1	NA	NA	NA	NA	NA	NA	NA	solute carrier family 35, member E2B	NA	GO:0016021 integral component of membrane	NA	NA	0	0	0
304663	Lyl1	LYL1, basic helix-loop-helix family member	mRNA	0.887694	2.20912	0.139934	0.384547	1.00279	0.977178	0.9943	1.18096	0.0706261	0.305411	1.17768	0.116918	0.429942	NC_005118.4	25815207	25815400	194	+	BestRefSeq	NA	NA	NM_001007677.1	NA	NA	NA	NA	NA	NA	NA	lymphoblastic leukemia associated hematopoiesis regulator 1	GO:0001955 blood vessel maturation; GO:0001955 blood vessel maturation; GO:0006351 transcription, DNA-templated; GO:0006355 regulation of transcription, DNA-templated; GO:0006355 regulation of transcription, DNA-templated; GO:0006357 regulation of transcription from RNA polymerase II promoter; GO:0008150 biological_process; GO:0030183 B cell differentiation; GO:0030183 B cell differentiation; GO:…	GO:0005575 cellular_component; GO:0005634 nucleus	GO:0000977 RNA polymerase II regulatory region sequence-specific DNA binding; GO:0000981 RNA polymerase II transcription factor activity, sequence-specific DNA binding; GO:0003674 molecular_function; GO:0003677 DNA binding; GO:0003677 DNA binding; GO:0046983 protein dimerization activity	05202 Transcriptional misregulation in cancer	0	0	0
498350	Thegl	theg spermatid protein-like	mRNA	-3.26324	2.14289	0.147532	0.393898	-1.05381	0.92025	0.981116	-3.076	0.070775	0.305528	-2.91894	0.0911932	0.385509	NC_005113.4	33430342	33430956	615	-	BestRefSeq	NA	NA	NM_001017498.1	NA	NA	NA	NA	NA	NA	NA	theg spermatid protein-like	NA	NA	NA	NA	0	0	0
24710	Rbp2	retinol binding protein 2, transcript variant X1	mRNA	-0.961413	2.12183	0.150044	0.396861	-1.2774	0.162091	0.590659	-1.35628	0.0708491	0.30563	-1.06175	0.738883	0.902407	NC_005107.4	106479253	106479419	167	+	Gnomon	NA	NA	XM_017595475.1	NA	NA	NA	NA	NA	NA	NA	retinol binding protein 2	GO:0006776 vitamin A metabolic process; GO:0006810 transport; GO:0042572 retinol metabolic process	GO:0005829 cytosol	GO:0005215 transporter activity; GO:0016918 retinal binding; GO:0019841 retinol binding; GO:0019841 retinol binding	04977 Vitamin digestion and absorption	0	0	0
287776	Cep112	centrosomal protein 112, transcript variant X1	mRNA	1.83197	1.90963	0.178199	0.427502	1.03583	0.636643	0.893678	1.13766	0.0710196	0.305868	1.0983	0.235135	0.570655	NC_005109.4	96660294	96663900	3607	+	Gnomon	NA	NA	XM_017597147.1	The sequence of the model RefSeq transcript was modified relative to this genomic sequence to represent the inferred CDS: added 21 bases not found in genome assembly	annotated by transcript or proteomic data	TRUE	NA	NA	NA	NA	centrosomal protein 112kDa	GO:0097120 receptor localization to synapse	GO:0005813 centrosome; GO:0005813 centrosome; GO:0005886 plasma membrane; GO:0060077 inhibitory synapse	GO:0005515 protein binding	NA	0	0	0
688272	Rnf157	ring finger protein 157, transcript variant X1	mRNA	7.52182	1.99653	0.166012	0.414684	-1.00805	0.76723	0.939044	-1.04977	0.0710395	0.305868	-1.04139	0.167789	0.499753	NC_005109.4	105368155	105368316	162	-	Gnomon	NA	NA	XM_017597744.1	The sequence of the model RefSeq transcript was modified relative to this genomic sequence to represent the inferred CDS: deleted 3 bases in 2 codons	unclassified transcription discrepancy	NA	NA	NA	NA	NA	ring finger protein 157	NA	NA	GO:0008270 zinc ion binding	NA	0	0	0
171009	Actn3	actinin alpha 3	mRNA	-1.06522	2.37911	0.122354	0.361691	-1.54109	0.10154	0.513308	-1.56678	0.0710891	0.306009	-1.01667	0.95052	0.985791	NC_005100.4	220136279	220136460	182	-	BestRefSeq	NA	NA	NM_133424.2	NA	NA	NA	NA	NA	NA	NA	actinin alpha 3	GO:0006936 muscle contraction; GO:0006936 muscle contraction; GO:0014728 regulation of the force of skeletal muscle contraction; GO:0014728 regulation of the force of skeletal muscle contraction; GO:0014732 skeletal muscle atrophy; GO:0014732 skeletal muscle atrophy; GO:0014883 transition between fast and slow fiber; GO:0014883 transition between fast and slow fiber; GO:0014894 response to denerv…	GO:0005622 intracellular; GO:0005903 brush border; GO:0005903 brush border; GO:0005925 focal adhesion; GO:0030017 sarcomere; GO:0030018 Z disc; GO:0030018 Z disc; GO:0070062 extracellular exosome	GO:0003779 actin binding; GO:0005509 calcium ion binding; GO:0044325 ion channel binding; GO:0051015 actin filament binding	04510 Focal adhesion; 04520 Adherens junction; 04530 Tight junction; 04670 Leukocyte transendothelial migration; 04810 Regulation of actin cytoskeleton; 05146 Amoebiasis; 05203 Viral carcinogenesis; 05322 Systemic lupus erythematosus; 05412 Arrhythmogenic right ventricular cardiomyopathy (ARVC)	0	0	0
100912988	LOC100912988	uncharacterized LOC100912988, transcript variant X1	ncRNA	1.53398	1.90164	0.179368	0.428959	-1.08227	0.290744	0.709708	-1.1404	0.0712179	0.306079	-1.05371	0.502926	0.777501	NC_005111.4	3301541	3302147	607	+	Gnomon	NA	lncRNA	XR_358472.3	NA	NA	NA	NA	NA	NA	NA	uncharacterized LOC100912988	NA	NA	NA	NA	0	0	0
108351496	LOC108351496	uncharacterized LOC108351496	ncRNA	0.525775	1.99255	0.16655	0.415309	-1.2006	0.217128	0.647529	-1.29204	0.0711924	0.306079	-1.07616	0.630418	0.852031	NC_005106.4	97332979	97336392	3414	-	Gnomon	NA	lncRNA	XR_001838933.1	NA	NA	NA	NA	NA	NA	NA	NA	NA	NA	NA	NA	0	0	0
100360242	LOC100360242	hypothetical LOC100360242, transcript variant X1	ncRNA	-1.90796	1.86355	0.185065	0.435115	-1.27241	0.352824	0.753129	-1.59528	0.071264	0.306108	-1.25375	0.411465	0.720033	NC_005114.4	30557185	30557619	435	+	Gnomon	NA	lncRNA	XR_001841325.1	NA	NA	NA	NA	NA	NA	NA	hypothetical LOC100360242	NA	NA	NA	NA	0	0	0
300866	Lca5	LCA5, lebercilin	mRNA	3.75448	1.84807	0.187437	0.437795	1.0335	0.500017	0.834058	1.08838	0.0716638	0.306444	1.0531	0.314682	0.645994	NC_005107.4	90984117	90984224	108	-	BestRefSeq	NA	NA	NM_001013954.1	NA	NA	NA	NA	NA	NA	NA	Leber congenital amaurosis 5	GO:0042073 intraciliary transport; GO:0042073 intraciliary transport; GO:0045494 photoreceptor cell maintenance; GO:0045494 photoreceptor cell maintenance	GO:0005929 cilium; GO:0005930 axoneme; GO:0005930 axoneme; GO:0036064 ciliary basal body; GO:0036064 ciliary basal body	GO:0032403 protein complex binding; GO:0032403 protein complex binding	NA	0	0	0
501146	Stradb	STE20-related kinase adaptor beta	mRNA	5.24145	1.87069	0.183982	0.433382	-1.02197	0.573673	0.867496	-1.07097	0.0716336	0.306444	-1.04795	0.256986	0.592074	NC_005108.4	65763437	65763707	271	+	BestRefSeq	NA	NA	NM_001109307.2	NA	NA	NA	NA	NA	NA	NA	STE20-related kinase adaptor beta	GO:0000186 activation of MAPKK activity; GO:0000902 cell morphogenesis; GO:0000902 cell morphogenesis; GO:0006611 protein export from nucleus; GO:0006611 protein export from nucleus; GO:0007254 JNK cascade; GO:0007254 JNK cascade; GO:0007346 regulation of mitotic cell cycle; GO:0031098 stress-activated protein kinase signaling cascade; GO:0032147 activation of protein kinase activity; GO:0042981 …	GO:0005634 nucleus; GO:0005634 nucleus; GO:0005737 cytoplasm; GO:0005737 cytoplasm	GO:0004672 protein kinase activity; GO:0004709 MAP kinase kinase kinase activity; GO:0005524 ATP binding	04150 mTOR signaling pathway; 04152 AMPK signaling pathway	0	0	0
297096	Snx10	sorting nexin 10	mRNA	7.31408	2.47653	0.1134	0.350628	-1.06558	0.0864575	0.491598	-1.06546	0.0717671	0.306683	1.00012	0.997548	0.99897	NC_005103.4	81311490	81311539	50	+	BestRefSeq	NA	NA	NM_001013085.1	NA	NA	NA	NA	NA	NA	NA	sorting nexin 10	GO:0006897 endocytosis; GO:0007032 endosome organization; GO:0007032 endosome organization; GO:0016050 vesicle organization; GO:0030316 osteoclast differentiation; GO:0030316 osteoclast differentiation; GO:0042384 cilium assembly; GO:0042384 cilium assembly; GO:0061512 protein localization to cilium; GO:0061512 protein localization to cilium; GO:0071539 protein localization to centrosome; GO:0071…	GO:0005634 nucleus; GO:0005634 nucleus; GO:0005768 endosome; GO:0005783 endoplasmic reticulum; GO:0005783 endoplasmic reticulum; GO:0005813 centrosome; GO:0005813 centrosome; GO:0019898 extrinsic component of membrane; GO:0031313 extrinsic component of endosome membrane; GO:0031313 extrinsic component of endosome membrane	GO:0005545 1-phosphatidylinositol binding; GO:0005545 1-phosphatidylinositol binding; GO:0035091 phosphatidylinositol binding; GO:0051117 ATPase binding; GO:0051117 ATPase binding	NA	0	0	0
313861	Eml4	echinoderm microtubule associated protein like 4, transcript variant X1	mRNA	6.20554	1.84567	0.187807	0.438094	-1.01731	0.49829	0.833175	-1.04597	0.0718043	0.306683	-1.02816	0.30346	0.638181	NC_005105.4	6618370	6619262	893	+	Gnomon	NA	NA	XM_006239681.3	NA	NA	NA	NA	NA	NA	NA	echinoderm microtubule associated protein like 4	GO:0007026 negative regulation of microtubule depolymerization	GO:0015630 microtubule cytoskeleton; GO:0016020 membrane; GO:0016020 membrane; GO:0072686 mitotic spindle	NA	05223 Non-small cell lung cancer	0	0	0
362514	Tstd2	thiosulfate sulfurtransferase like domain containing 2, transcript variant X6	mRNA	4.09185	1.88477	0.181867	0.431178	-1.04134	0.302538	0.717419	-1.07074	0.0717876	0.306683	-1.02823	0.496237	0.773204	NC_005104.4	61733710	61733817	108	-	Gnomon	NA	NA	XM_006238089.2	NA	NA	NA	NA	NA	NA	NA	thiosulfate sulfurtransferase (rhodanese)-like domain containing 2	GO:0008150 biological_process	GO:0005575 cellular_component	GO:0003674 molecular_function	NA	0	0	0
299756	Mgat4c	MGAT4 family, member C, transcript variant X2	mRNA	3.35003	2.04133	0.160094	0.408552	-1.01444	0.838924	0.959456	-1.13509	0.0720395	0.307103	-1.11894	0.144754	0.470378	NC_005106.4	43249369	43249689	321	+	Gnomon	NA	NA	XM_017594737.1	NA	NA	NA	NA	NA	NA	NA	MGAT4 family, member C	GO:0006491 N-glycan processing; GO:0008150 biological_process	GO:0005575 cellular_component; GO:0016021 integral component of membrane	GO:0003674 molecular_function; GO:0008454 alpha-1,3-mannosylglycoprotein 4-beta-N-acetylglucosaminyltransferase activity	00510 N-Glycan biosynthesis; 01100 Metabolic pathways	0	0	0
365466	Cpn1	carboxypeptidase N subunit 1	mRNA	-1.6375	3.31287	0.06062	0.264845	1.80591	0.0304757	0.351211	1.58092	0.0724995	0.307598	-1.14231	0.62317	0.848151	NC_005100.4	263762340	263762758	419	-	BestRefSeq	NA	NA	NM_053526.2	NA	NA	NA	NA	NA	NA	NA	carboxypeptidase N subunit 1	GO:0006508 proteolysis; GO:0010815 bradykinin catabolic process; GO:0016485 protein processing; GO:0051384 response to glucocorticoid	GO:0005615 extracellular space	GO:0004180 carboxypeptidase activity; GO:0004180 carboxypeptidase activity; GO:0004180 carboxypeptidase activity; GO:0004181 metallocarboxypeptidase activity; GO:0004185 serine-type carboxypeptidase activity; GO:0008270 zinc ion binding	NA	0	0	0
103693018	LOC103693018	uncharacterized LOC103693018	ncRNA	0.621215	2.09882	0.152842	0.400192	-1.01523	0.907255	0.977675	-1.26939	0.0725883	0.307639	-1.25034	0.121014	0.436037	NC_005107.4	21653612	21653923	312	-	Gnomon	NA	lncRNA	XR_593787.2	NA	NA	NA	NA	NA	NA	NA	uncharacterized LOC103693018	NA	NA	NA	NA	0	0	0
25269	Pvalb	parvalbumin, transcript variant X1	mRNA	5.49596	2.07648	0.155615	0.403354	1.00731	0.889605	0.972949	1.0967	0.0728558	0.308131	1.08874	0.135622	0.458295	NC_005106.4	119443579	119443674	96	-	Gnomon	NA	NA	XM_006241929.3	NA	NA	NA	NA	NA	NA	NA	parvalbumin	GO:0051480 regulation of cytosolic calcium ion concentration	GO:0005634 nucleus; GO:0005737 cytoplasm; GO:0005737 cytoplasm; GO:0005829 cytosol; GO:0030424 axon; GO:0043025 neuronal cell body; GO:0043195 terminal bouton; GO:0043234 protein complex; GO:0070062 extracellular exosome; GO:0070062 extracellular exosome	GO:0005509 calcium ion binding; GO:0042803 protein homodimerization activity; GO:0046982 protein heterodimerization activity	NA	0	0	0
292266	Ccdc170	coiled-coil domain containing 170, transcript variant X3	mRNA	0.477198	2.44997	0.115766	0.35275	1.24645	0.088215	0.492657	1.24418	0.0730244	0.308405	-1.00182	0.98884	0.995765	NC_005100.4	41033284	41034451	1168	+	Gnomon	NA	NA	XM_017589887.1	NA	NA	NA	NA	NA	NA	NA	coiled-coil domain containing 170	NA	NA	NA	NA	0	0	0
500415	Lrrc69	leucine rich repeat containing 69, transcript variant X1	mRNA	-1.54063	1.82517	0.191008	0.441751	-1.17766	0.407748	0.788152	-1.42155	0.0730075	0.308405	-1.2071	0.370069	0.690197	NC_005104.4	28317744	28321877	4134	-	Gnomon	NA	NA	XM_017593569.1	NA	NA	NA	NA	NA	NA	NA	leucine rich repeat containing 69	NA	NA	NA	NA	0	0	0
103693143	LOC103693143	uncharacterized LOC103693143	ncRNA	-1.17819	1.97373	0.169116	0.417844	-1.05972	0.77757	0.941524	-1.47356	0.072976	0.308405	-1.39052	0.151545	0.478428	NC_005107.4	79686611	79687070	460	-	Gnomon	NA	lncRNA	XR_594022.2	NA	NA	NA	NA	NA	NA	NA	uncharacterized LOC103693143	NA	NA	NA	NA	0	0	0
108348127	LOC108348127	cartilage-associated protein-like	mRNA	0.550705	2.4448	0.116233	0.353163	-1.03141	0.821247	0.954294	1.25686	0.0729955	0.308405	1.29634	0.078187	0.361293	NC_005107.4	122420908	122421469	562	-	Gnomon	NA	NA	XM_006243992.3	NA	NA	NA	NA	NA	NA	NA	NA	NA	NA	NA	NA	0	0	0
25511	Pemt	phosphatidylethanolamine N-methyltransferase	mRNA	1.28866	2.04503	0.159616	0.408002	-1.13403	0.179647	0.610066	-1.17386	0.0732989	0.308903	-1.03512	0.719245	0.893365	NC_005109.4	46404569	46404640	72	-	BestRefSeq	NA	NA	NM_013003.1	The RefSeq transcript has 1 substitution, 1 frameshift, 4 non-frameshifting indels compared to this genomic sequence	annotated by transcript or proteomic data	NA	NA	NA	NA	NA	phosphatidylethanolamine N-methyltransferase	GO:0006650 glycerophospholipid metabolic process; GO:0006656 phosphatidylcholine biosynthetic process; GO:0006656 phosphatidylcholine biosynthetic process; GO:0007584 response to nutrient; GO:0008285 negative regulation of cell proliferation; GO:0032259 methylation; GO:0033273 response to vitamin; GO:0042493 response to drug; GO:0043200 response to amino acid; GO:0045471 response to ethanol; GO:0…	GO:0005739 mitochondrion; GO:0005789 endoplasmic reticulum membrane; GO:0005789 endoplasmic reticulum membrane; GO:0016020 membrane; GO:0016021 integral component of membrane; GO:0031526 brush border membrane; GO:0031966 mitochondrial membrane; GO:0042383 sarcolemma	GO:0000773 phosphatidyl-N-methylethanolamine N-methyltransferase activity; GO:0004608 phosphatidylethanolamine N-methyltransferase activity; GO:0008429 phosphatidylethanolamine binding; GO:0008757 S-adenosylmethionine-dependent methyltransferase activity; GO:0080101 phosphatidyl-N-dimethylethanolamine N-methyltransferase activity	00564 Glycerophospholipid metabolism; 01100 Metabolic pathways	0	0	0
100363341	Lrriq4	leucine-rich repeats and IQ motif containing 4, transcript variant X1	mRNA	-0.67199	3.24308	0.0637632	0.271286	1.66986	0.032601	0.356897	1.49393	0.0733568	0.308903	-1.11777	0.640109	0.856732	NC_005101.4	116372511	116372930	420	-	Gnomon	NA	NA	XM_008760970.2	NA	NA	NA	NA	NA	NA	NA	leucine-rich repeats and IQ motif containing 4	NA	NA	NA	NA	0	0	0
312890	Gdap1	ganglioside-induced differentiation-associated-protein 1	mRNA	7.246	2.5393	0.108018	0.342992	1.01511	0.759217	0.937032	-1.09092	0.0735497	0.308997	-1.1074	0.0610677	0.327151	NC_005104.4	1347739	1347946	208	-	BestRefSeq	NA	NA	NM_001107897.1	NA	NA	NA	NA	NA	NA	NA	ganglioside-induced differentiation-associated-protein 1	GO:0000266 mitochondrial fission; GO:0000266 mitochondrial fission; GO:0006626 protein targeting to mitochondrion; GO:0006626 protein targeting to mitochondrion; GO:0006749 glutathione metabolic process; GO:0008053 mitochondrial fusion; GO:0008053 mitochondrial fusion; GO:0032526 response to retinoic acid; GO:0032526 response to retinoic acid	GO:0005634 nucleus; GO:0005634 nucleus; GO:0005737 cytoplasm; GO:0005737 cytoplasm; GO:0005739 mitochondrion; GO:0016020 membrane; GO:0031307 integral component of mitochondrial outer membrane; GO:0031307 integral component of mitochondrial outer membrane	GO:0004364 glutathione transferase activity	NA	0	0	0
25218	Vps52	VPS52 GARP complex subunit, transcript variant X3	mRNA	6.99397	1.81181	0.193127	0.443903	1.03049	0.418345	0.792298	1.06727	0.0738933	0.309752	1.03569	0.371651	0.690907	NC_005119.4	5441377	5441736	360	-	Gnomon	NA	NA	XM_008772708.1	NA	NA	NA	NA	NA	NA	NA	VPS52 GARP complex subunit	GO:0010668 ectodermal cell differentiation; GO:0010668 ectodermal cell differentiation; GO:0015031 protein transport; GO:0032456 endocytic recycling; GO:0032456 endocytic recycling; GO:0032456 endocytic recycling; GO:0048611 embryonic ectodermal digestive tract development; GO:0048611 embryonic ectodermal digestive tract development	GO:0005794 Golgi apparatus; GO:0005794 Golgi apparatus; GO:0010008 endosome membrane; GO:0048471 perinuclear region of cytoplasm; GO:0048471 perinuclear region of cytoplasm; GO:0055037 recycling endosome; GO:0055037 recycling endosome; GO:1990745 EARP complex; GO:1990745 EARP complex; GO:1990745 EARP complex	GO:0019905 syntaxin binding; GO:0019905 syntaxin binding	NA	0	0	0
362726	Atxn7l1	ataxin 7-like 1, transcript variant X2	mRNA	5.8293	2.1238	0.149806	0.396638	-1.04698	0.14991	0.575535	-1.05605	0.0740389	0.309944	-1.00866	0.791382	0.924215	NC_005105.4	52459930	52460168	239	+	Gnomon	NA	NA	XM_008764632.2	NA	NA	NA	NA	NA	NA	NA	ataxin 7-like 1	GO:0008150 biological_process	GO:0005575 cellular_component	GO:0003674 molecular_function	NA	0	0	0
293666	mrpl11	mitochondrial ribosomal protein L11, transcript variant X1	mRNA	5.00251	2.19721	0.141267	0.38606	1.00093	0.981589	0.995133	-1.07426	0.0742522	0.31055	-1.07526	0.102642	0.405775	NC_005100.4	220243469	220243678	210	+	Gnomon	NA	NA	XM_006230739.3	NA	NA	NA	NA	NA	NA	NA	mitochondrial ribosomal protein L11	GO:0000027 ribosomal large subunit assembly; GO:0006412 translation; GO:0006412 translation	GO:0005739 mitochondrion; GO:0005762 mitochondrial large ribosomal subunit; GO:0005840 ribosome	GO:0003735 structural constituent of ribosome; GO:0003735 structural constituent of ribosome; GO:0019843 rRNA binding; GO:0044822 poly(A) RNA binding; GO:0044822 poly(A) RNA binding	03010 Ribosome	0	0	0
114111	Vegfc	vascular endothelial growth factor C	mRNA	0.66878	2.10199	0.152454	0.399733	1.00886	0.940578	0.986773	1.22122	0.0745568	0.311153	1.21049	0.131778	0.452361	NC_005115.4	40554945	40555178	234	-	BestRefSeq	NA	NA	NM_053653.1	The RefSeq transcript has 1 substitution compared to this genomic sequence	annotated by transcript or proteomic data	NA	NA	NA	NA	NA	vascular endothelial growth factor C	GO:0001525 angiogenesis; GO:0001954 positive regulation of cell-matrix adhesion; GO:0001954 positive regulation of cell-matrix adhesion; GO:0002052 positive regulation of neuroblast proliferation; GO:0008284 positive regulation of cell proliferation; GO:0008284 positive regulation of cell proliferation; GO:0008285 negative regulation of cell proliferation; GO:0008285 negative regulation of cell p…	GO:0005615 extracellular space; GO:0005615 extracellular space; GO:0016020 membrane	GO:0008083 growth factor activity; GO:0042056 chemoattractant activity; GO:0042056 chemoattractant activity; GO:0043185 vascular endothelial growth factor receptor 3 binding; GO:0043185 vascular endothelial growth factor receptor 3 binding	04014 Ras signaling pathway; 04015 Rap1 signaling pathway; 04060 Cytokine-cytokine receptor interaction; 04151 PI3K-Akt signaling pathway; 04510 Focal adhesion; 04933 AGE-RAGE signaling pathway in diabetic complications; 05200 Pathways in cancer	0	0	0
295326	Mab21l3	mab-21 like 3	mRNA	-0.57592	1.80151	0.194777	0.445522	1.15274	0.455808	0.811024	1.39034	0.074571	0.311153	1.20611	0.350908	0.674562	NC_005101.4	204254433	204254661	229	-	BestRefSeq	NA	NA	NM_001106456.1	NA	NA	NA	NA	NA	NA	NA	mab-21-like 3 (C. elegans)	NA	NA	NA	NA	0	0	0
298141	Frmd3	FERM domain containing 3	mRNA	1.61113	1.8132	0.192905	0.443889	-1.05047	0.539044	0.852701	-1.15363	0.0747552	0.311646	-1.0982	0.277292	0.612158	NC_005104.4	90281863	90282327	465	-	BestRefSeq	NA	NA	NM_001106662.1	The RefSeq transcript has 5 frameshifts compared to this genomic sequence	annotated by transcript or proteomic data	NA	NA	NA	NA	NA	FERM domain containing 3	NA	GO:0005856 cytoskeleton; GO:0016021 integral component of membrane	NA	NA	0	0	0
497914	Med9	mediator complex subunit 9	mRNA	4.17406	1.86496	0.18485	0.434894	-1.05733	0.276318	0.698052	-1.092	0.0751294	0.312565	-1.03278	0.544262	0.802811	NC_005109.4	46314639	46314844	206	+	BestRefSeq	NA	NA	NM_001127302.1	The RefSeq transcript aligns at 98% coverage compared to this genomic sequence	annotated by transcript or proteomic data	TRUE	.,46314639	NA	NA	NA	mediator complex subunit 9	GO:0006357 regulation of transcription from RNA polymerase II promoter; GO:0008150 biological_process	GO:0005575 cellular_component; GO:0016592 mediator complex; GO:0016592 mediator complex	GO:0001104 RNA polymerase II transcription cofactor activity; GO:0003674 molecular_function	NA	0	0	0
373066	Ift81	intraflagellar transport 81	mRNA	5.137	2.25887	0.134513	0.377204	-1.00354	0.921429	0.981333	1.06425	0.0752299	0.31269	1.06802	0.0933417	0.389801	NC_005111.4	39420161	39420241	81	+	BestRefSeq	NA	NA	NM_199120.1	The RefSeq transcript aligns at 99% coverage compared to this genomic sequence	annotated by transcript or proteomic data	TRUE	NA	NA	NA	NA	intraflagellar transport 81	GO:0007283 spermatogenesis; GO:0007283 spermatogenesis; GO:0035735 intraciliary transport involved in cilium morphogenesis; GO:0035735 intraciliary transport involved in cilium morphogenesis; GO:0035735 intraciliary transport involved in cilium morphogenesis; GO:0042073 intraciliary transport; GO:0042384 cilium assembly; GO:0042384 cilium assembly; GO:0042384 cilium assembly; GO:0042384 cilium as…	GO:0005813 centrosome; GO:0005813 centrosome; GO:0005813 centrosome; GO:0005929 cilium; GO:0005929 cilium; GO:0030992 intraciliary transport particle B; GO:0030992 intraciliary transport particle B; GO:0030992 intraciliary transport particle B; GO:0030992 intraciliary transport particle B; GO:0036064 ciliary basal body; GO:0036064 ciliary basal body; GO:0097225 sperm midpiece; GO:0097225 sperm mi…	GO:0015631 tubulin binding; GO:0015631 tubulin binding; GO:0015631 tubulin binding; GO:0015631 tubulin binding	NA	0	0	0
100314283	Mir377	microRNA 377	precursor_RNA	-0.0654198	1.81242	0.193029	0.443889	1.20297	0.347549	0.748889	1.3942	0.0752848	0.312846	1.15896	0.469348	0.75736	NC_005105.4	133890690	133890761	72	+	BestRefSeq	NA	NA	NR_032114.1	NA	NA	NA	NA	NA	NA	NA	microRNA 377	NA	NA	NA	NA	0	0	0
24660	Pmp22	peripheral myelin protein 22	mRNA	5.84399	4.56091	0.0257206	0.183395	-1.05149	0.189547	0.621801	1.06708	0.0754493	0.31331	1.12203	0.00825844	0.147706	NC_005109.4	49538588	49538755	168	+	BestRefSeq	NA	NA	NM_017037.1	The RefSeq transcript has 1 substitution, 4 non-frameshifting indels compared to this genomic sequence	annotated by transcript or proteomic data	NA	NA	NA	NA	NA	peripheral myelin protein 22	GO:0007050 cell cycle arrest; GO:0007422 peripheral nervous system development; GO:0008219 cell death; GO:0008219 cell death; GO:0008285 negative regulation of cell proliferation; GO:0008285 negative regulation of cell proliferation; GO:0010977 negative regulation of neuron projection development; GO:0030154 cell differentiation; GO:0032060 bleb assembly; GO:0032060 bleb assembly; GO:0032288 myel…	GO:0005886 plasma membrane; GO:0005886 plasma membrane; GO:0005923 bicellular tight junction; GO:0016021 integral component of membrane; GO:0043218 compact myelin	NA	NA	0	0	0
24797	Sst	somatostatin	mRNA	5.09028	2.04636	0.159445	0.407773	1.09921	0.169823	0.599098	1.12397	0.0754601	0.31331	1.02252	0.752086	0.907029	NC_005110.4	80358172	80358459	288	+	BestRefSeq	NA	NA	NM_012659.2	NA	NA	NA	NA	NA	NA	NA	somatostatin	GO:0006972 hyperosmotic response; GO:0007166 cell surface receptor signaling pathway; GO:0007267 cell-cell signaling; GO:0009408 response to heat; GO:0010243 response to organonitrogen compound; GO:0010447 response to acidic pH; GO:0030334 regulation of cell migration; GO:0030334 regulation of cell migration; GO:0042493 response to drug; GO:0043200 response to amino acid; GO:0048545 response to s…	GO:0005615 extracellular space; GO:0005615 extracellular space; GO:0043025 neuronal cell body	GO:0005179 hormone activity	04971 Gastric acid secretion	0	0	0
65156	Dhodh	dihydroorotate dehydrogenase (quinone), transcript variant X4	mRNA	3.33343	2.55044	0.107093	0.341785	1.01731	0.733314	0.928672	-1.0929	0.0755701	0.313313	-1.11181	0.0588359	0.322148	NC_005118.4	42066103	42066303	201	+	Gnomon	NA	NA	XM_017601352.1	NA	NA	NA	NA	NA	NA	NA	dihydroorotate dehydrogenase (quinone)	GO:0006207 'de novo' pyrimidine nucleobase biosynthetic process; GO:0007565 female pregnancy; GO:0007595 lactation; GO:0014070 response to organic cyclic compound; GO:0031000 response to caffeine; GO:0042493 response to drug; GO:0042594 response to starvation; GO:0043065 positive regulation of apoptotic process; GO:0044205 'de novo' UMP biosynthetic process; GO:0055114 oxidation-reduction process…	GO:0005654 nucleoplasm; GO:0005654 nucleoplasm; GO:0005739 mitochondrion; GO:0005743 mitochondrial inner membrane; GO:0016021 integral component of membrane; GO:0043025 neuronal cell body	GO:0004152 dihydroorotate dehydrogenase activity; GO:0004152 dihydroorotate dehydrogenase activity; GO:0008144 drug binding; GO:0010181 FMN binding; GO:0048039 ubiquinone binding	00240 Pyrimidine metabolism; 01100 Metabolic pathways	0	0	0
305291	Srd5a3	steroid 5 alpha-reductase 3, transcript variant X1	mRNA	4.40487	1.77989	0.198295	0.449873	-1.03561	0.474837	0.818937	-1.08871	0.0762594	0.314659	-1.05128	0.335326	0.66304	NC_005113.4	34570136	34570423	288	-	Gnomon	NA	NA	XM_006250897.2	NA	NA	NA	NA	NA	NA	NA	steroid 5 alpha-reductase 3	GO:0006486 protein glycosylation; GO:0006488 dolichol-linked oligosaccharide biosynthetic process; GO:0006488 dolichol-linked oligosaccharide biosynthetic process; GO:0016095 polyprenol catabolic process; GO:0016095 polyprenol catabolic process; GO:0019348 dolichol metabolic process; GO:0019348 dolichol metabolic process; GO:0055114 oxidation-reduction process	GO:0005783 endoplasmic reticulum; GO:0005783 endoplasmic reticulum; GO:0005789 endoplasmic reticulum membrane; GO:0016021 integral component of membrane	GO:0003865 3-oxo-5-alpha-steroid 4-dehydrogenase activity; GO:0003865 3-oxo-5-alpha-steroid 4-dehydrogenase activity; GO:0016628 oxidoreductase activity, acting on the CH-CH group of donors, NAD or NADP as acceptor; GO:0016628 oxidoreductase activity, acting on the CH-CH group of donors, NAD or NADP as acceptor; GO:0047751 cholestenone 5-alpha-reductase activity	00140 Steroid hormone biosynthesis	0	0	0
309901	Phyhipl	phytanoyl-CoA 2-hydroxylase interacting protein-like, transcript variant X1	mRNA	6.74834	11.3027	0.000731436	0.0493539	-1.09288	0.00518241	0.205273	1.05042	0.0762297	0.314659	1.14798	0.000190019	0.0465435	NC_005119.4	19318090	19318352	263	+	Gnomon	NA	NA	XM_006256347.2	NA	NA	NA	NA	NA	NA	NA	phytanoyl-CoA 2-hydroxylase interacting protein-like	NA	GO:0005737 cytoplasm; GO:0005739 mitochondrion; GO:0005739 mitochondrion	NA	NA	0	0	0
81683	Mif	macrophage migration inhibitory factor (glycosylation-inhibiting factor), transcript variant X1	mRNA	1.10698	3.17509	0.0670018	0.276429	1.07631	0.463953	0.815781	-1.19919	0.0765816	0.315331	-1.2907	0.026948	0.239368	NC_005119.4	13715219	13715332	114	+	Gnomon	NA	NA	XM_017601782.1	NA	NA	NA	NA	NA	NA	NA	macrophage migration inhibitory factor (glycosylation-inhibiting factor)	GO:0001516 prostaglandin biosynthetic process; GO:0001934 positive regulation of protein phosphorylation; GO:0001942 hair follicle development; GO:0002035 brain renin-angiotensin system; GO:0002675 positive regulation of acute inflammatory response; GO:0002906 negative regulation of mature B cell apoptotic process; GO:0006954 inflammatory response; GO:0007166 cell surface receptor signaling pathw…	GO:0005576 extracellular region; GO:0005615 extracellular space; GO:0005615 extracellular space; GO:0005634 nucleus; GO:0005654 nucleoplasm; GO:0005737 cytoplasm; GO:0005737 cytoplasm; GO:0009986 cell surface; GO:0031982 vesicle; GO:0043209 myelin sheath; GO:0070062 extracellular exosome	GO:0004167 dopachrome isomerase activity; GO:0004167 dopachrome isomerase activity; GO:0005102 receptor binding; GO:0005125 cytokine activity; GO:0005125 cytokine activity; GO:0005126 cytokine receptor binding; GO:0032403 protein complex binding; GO:0042056 chemoattractant activity; GO:0050178 phenylpyruvate tautomerase activity; GO:0050178 phenylpyruvate tautomerase activity	00350 Tyrosine metabolism; 00360 Phenylalanine metabolism	0	0	0
288486	Zfp12	zinc finger protein 12, transcript variant X2	mRNA	4.71983	2.64534	0.0995625	0.332111	-1.07408	0.0640443	0.450007	-1.06553	0.0765964	0.315331	1.00802	0.835539	0.943317	NC_005111.4	13383819	13384034	216	-	Gnomon	NA	NA	XM_003751129.4	NA	NA	NA	NA	NA	NA	NA	zinc finger protein 12	GO:0006355 regulation of transcription, DNA-templated; GO:0045892 negative regulation of transcription, DNA-templated	GO:0005634 nucleus; GO:0005654 nucleoplasm; GO:0005813 centrosome	GO:0003676 nucleic acid binding; GO:0003700 transcription factor activity, sequence-specific DNA binding; GO:0046872 metal ion binding	NA	0	0	0
303741	Fscn2	fascin actin-bundling protein 2, retinal, transcript variant X1	mRNA	1.47102	1.95015	0.172396	0.420953	1.17611	0.201825	0.634287	1.23795	0.0771997	0.316679	1.05258	0.69398	0.881796	NC_005109.4	109528307	109534480	6174	+	Gnomon	NA	NA	XM_008768476.2	NA	NA	NA	NA	NA	NA	NA	fascin actin-bundling protein 2, retinal	GO:0007015 actin filament organization; GO:0008150 biological_process; GO:0042462 eye photoreceptor cell development; GO:0042462 eye photoreceptor cell development	GO:0005575 cellular_component; GO:0005737 cytoplasm; GO:0015629 actin cytoskeleton; GO:0015629 actin cytoskeleton; GO:0032420 stereocilium; GO:0032420 stereocilium	GO:0003674 molecular_function; GO:0030674 protein binding, bridging; GO:0032403 protein complex binding; GO:0051015 actin filament binding	NA	0	0	0
680456	LOC680456	NA	exon	2.88014	1.80975	0.193456	0.444068	-1.07085	0.306476	0.720853	-1.12144	0.0774917	0.317144	-1.04725	0.508655	0.781408	NC_005111.4	18412350	18416623	4274	-	Gnomon	Supporting evidence includes similarity to: 1 Protein, and 96% coverage of the annotated genomic feature by RNAseq alignments	NA	NA	NA	NA	NA	NA	NA	NA	NA	similar to autism susceptibility candidate 2	NA	NA	NA	NA	0	0	0
313233	Galnt12	polypeptide N-acetylgalactosaminyltransferase 12, transcript variant X1	mRNA	0.793795	2.48423	0.112724	0.349954	1.21289	0.0787066	0.475019	1.19937	0.0776011	0.317308	-1.01127	0.919048	0.974381	NC_005104.4	62718733	62719142	410	+	Gnomon	NA	NA	XM_232988.9	NA	NA	NA	NA	NA	NA	NA	polypeptide N-acetylgalactosaminyltransferase 12	GO:0006486 protein glycosylation	GO:0000139 Golgi membrane; GO:0016021 integral component of membrane	GO:0016757 transferase activity, transferring glycosyl groups; GO:0030246 carbohydrate binding	00512 Mucin type O-Glycan biosynthesis; 01100 Metabolic pathways	0	0	0
296219	Nxt1	nuclear transport factor 2-like export factor 1	mRNA	2.08049	1.79554	0.195742	0.446401	1.06594	0.320149	0.729341	1.1141	0.0778665	0.317888	1.04519	0.506827	0.780156	NC_005102.4	142993658	142993763	106	+	BestRefSeq	NA	NA	NM_001106521.2	NA	NA	NA	NA	NA	NA	NA	nuclear transport factor 2-like export factor 1	GO:0006405 RNA export from nucleus; GO:0006405 RNA export from nucleus; GO:0006611 protein export from nucleus; GO:0006611 protein export from nucleus	GO:0005643 nuclear pore; GO:0005643 nuclear pore; GO:0005654 nucleoplasm; GO:0005737 cytoplasm	GO:0008536 Ran GTPase binding; GO:0008536 Ran GTPase binding	03008 Ribosome biogenesis in eukaryotes; 03013 RNA transport; 03015 mRNA surveillance pathway; 05164 Influenza A	0	0	0
102546816	LOC102546816	uncharacterized LOC102546816, transcript variant X1	ncRNA	1.78581	2.55695	0.106557	0.340944	1.04736	0.708135	0.920902	-1.25142	0.0779399	0.318057	-1.31068	0.0539606	0.312066	NC_005108.4	11785258	11785367	110	-	Gnomon	NA	lncRNA	XR_356809.2	NA	NA	NA	NA	NA	NA	NA	uncharacterized LOC102546816	NA	NA	NA	NA	0	0	0
54278	Nr4a2	nuclear receptor subfamily 4, group A, member 2, transcript variant X3	misc_RNA	5.40259	5.23061	0.0167796	0.156385	1.10935	0.120867	0.541715	-1.12086	0.0782379	0.318531	-1.24342	0.00490813	0.124243	NC_005102.4	43119065	43122218	3154	-	Gnomon	NA	NA	XR_352325.3	NA	NA	NA	NA	NA	NA	NA	nuclear receptor subfamily 4, group A, member 2	GO:0000122 negative regulation of transcription from RNA polymerase II promoter; GO:0001666 response to hypoxia; GO:0001666 response to hypoxia; GO:0001764 neuron migration; GO:0001764 neuron migration; GO:0001975 response to amphetamine; GO:0001975 response to amphetamine; GO:0006351 transcription, DNA-templated; GO:0006351 transcription, DNA-templated; GO:0006351 transcription, DNA-templated; G…	GO:0005634 nucleus; GO:0005634 nucleus; GO:0005634 nucleus; GO:0005654 nucleoplasm; GO:0005737 cytoplasm	GO:0000977 RNA polymerase II regulatory region sequence-specific DNA binding; GO:0000978 RNA polymerase II core promoter proximal region sequence-specific DNA binding; GO:0000979 RNA polymerase II core promoter sequence-specific DNA binding; GO:0000979 RNA polymerase II core promoter sequence-specific DNA binding; GO:0001077 transcriptional activator activity, RNA polymerase II core promoter prox…	04925 Aldosterone synthesis and secretion	0	0	0
317617	Hdx	highly divergent homeobox	mRNA	2.24269	1.7586	0.20183	0.454145	-1.07215	0.392034	0.777034	-1.14919	0.0783162	0.318531	-1.07186	0.416804	0.723269	NC_005120.4	83151384	83151516	133	-	BestRefSeq	NA	NA	NM_001134568.1	The RefSeq transcript has 10 substitutions, 1 frameshift and aligns at 94% coverage compared to this genomic sequence	annotated by transcript or proteomic data	TRUE	NA	NA	NA	NA	highly divergent homeobox	NA	GO:0005634 nucleus	GO:0003677 DNA binding	NA	0	0	0
685478	LOC685478	NA	exon	0.183968	1.88455	0.1819	0.4312	-1.17697	0.231166	0.659467	-1.25923	0.0783367	0.318531	-1.06989	0.630935	0.852445	NC_005118.4	29370426	29371973	1548	-	Gnomon	Supporting evidence includes similarity to: 28 Proteins, and 96% coverage of the annotated genomic feature by RNAseq alignments, including 2 samples with support for all annotated introns	NA	NA	NA	NA	NA	NA	NA	NA	NA	similar to Serine/threonine-protein phosphatase PP1-beta catalytic subunit (PP-1B)	NA	NA	NA	NA	0	0	0
688614	LOC688614	NA	exon	-0.294977	2.6474	0.0994056	0.331996	-1.08598	0.655751	0.902996	1.34272	0.0787706	0.319491	1.45816	0.0573687	0.319424	NC_005107.4	132012014	132013604	1591	+	Gnomon	Supporting evidence includes similarity to: 5 Proteins, and 100% coverage of the annotated genomic feature by RNAseq alignments	NA	NA	NA	NA	NA	NA	NA	NA	NA	similar to heterogeneous nuclear ribonucleoprotein A3	NA	NA	NA	NA	0	0	0
64625	Bid	BH3 interacting domain death agonist, transcript variant X1	mRNA	2.9149	2.11265	0.151153	0.398551	-1.09654	0.138718	0.564026	-1.10836	0.0789788	0.319689	-1.01078	0.865051	0.955006	NC_005103.4	153463706	153465055	1350	-	Gnomon	NA	NA	XM_017592880.1	NA	NA	NA	NA	NA	NA	NA	BH3 interacting domain death agonist	GO:0001836 release of cytochrome c from mitochondria; GO:0001836 release of cytochrome c from mitochondria; GO:0001836 release of cytochrome c from mitochondria; GO:0006626 protein targeting to mitochondrion; GO:0006626 protein targeting to mitochondrion; GO:0006919 activation of cysteine-type endopeptidase activity involved in apoptotic process; GO:0006919 activation of cysteine-type endopeptida…	GO:0005737 cytoplasm; GO:0005739 mitochondrion; GO:0005739 mitochondrion; GO:0005829 cytosol; GO:0005829 cytosol; GO:0005829 cytosol; GO:0016020 membrane; GO:0032592 integral component of mitochondrial membrane; GO:0032592 integral component of mitochondrial membrane; GO:0070062 extracellular exosome; GO:0070062 extracellular exosome	GO:0005515 protein binding; GO:0031625 ubiquitin protein ligase binding; GO:0031625 ubiquitin protein ligase binding	01524 Platinum drug resistance; 04071 Sphingolipid signaling pathway; 04115 p53 signaling pathway; 04210 Apoptosis; 04215 Apoptosis - multiple species; 04650 Natural killer cell mediated cytotoxicity; 04932 Non-alcoholic fatty liver disease (NAFLD); 05010 Alzheimer's disease; 05014 Amyotrophic lateral sclerosis (ALS); 05152 Tuberculosis; 05200 Pathways in cancer; 05416 Viral myocarditis	0	0	0
362944	Ppp1r16a	protein phosphatase 1, regulatory subunit 16A	mRNA	5.62842	2.08645	0.154371	0.401667	1.05114	0.145309	0.572993	1.05907	0.0790841	0.319689	1.00755	0.829659	0.941265	NC_005106.4	117734002	117734069	68	+	BestRefSeq	NA	NA	NM_001130566.1	The RefSeq transcript has 1 substitution compared to this genomic sequence	annotated by transcript or proteomic data	NA	NA	NA	NA	NA	protein phosphatase 1, regulatory subunit 16A	GO:0050790 regulation of catalytic activity	NA	GO:0008599 protein phosphatase type 1 regulator activity	NA	0	0	0
100362909	LOC100362909	rCG30099-like, transcript variant X2	mRNA	1.39638	2.5464	0.107428	0.342024	1.04327	0.704037	0.918991	-1.22195	0.0790369	0.319689	-1.27482	0.0545156	0.312865	NC_005103.4	161696884	161696983	100	+	Gnomon	NA	NA	XM_006237430.3	NA	NA	NA	NA	NA	NA	NA	rCG30099-like	NA	NA	NA	NA	0	0	0
102554746	LOC102554746	uncharacterized LOC102554746	mRNA	-0.979884	2.57651	0.104963	0.339128	1.33709	0.068186	0.455053	1.30021	0.0790043	0.319689	-1.02837	0.860981	0.95288	NC_005114.4	45581015	45581410	396	-	Gnomon	NA	NA	XM_017599939.1	NA	NA	NA	NA	NA	NA	NA	uncharacterized LOC102554746	NA	NA	NA	NA	0	0	0
103694143	LOC103694143	uncharacterized LOC103694143	ncRNA	0.555641	2.39716	0.120637	0.359136	1.037	0.787343	0.945083	-1.27689	0.0790746	0.319689	-1.32413	0.0657863	0.338434	NC_005116.4	86854329	86854710	382	-	Gnomon	NA	lncRNA	XR_596879.2	NA	NA	NA	NA	NA	NA	NA	uncharacterized LOC103694143	NA	NA	NA	NA	0	0	0
102546746	LOC102546746	uncharacterized LOC102546746	ncRNA	1.04492	1.80186	0.194721	0.445505	-1.10872	0.289179	0.708881	-1.17968	0.0793863	0.320125	-1.06399	0.540546	0.800766	NC_005111.4	39017056	39017876	821	-	Gnomon	NA	lncRNA	XR_001840676.1	NA	NA	NA	NA	NA	NA	NA	uncharacterized LOC102546746	NA	NA	NA	NA	0	0	0
100361025	LOC100361025	protein arginine methyltransferase 1-like	misc_RNA	0.919349	3.64914	0.0477083	0.241138	-2.16901	0.323648	0.731817	2.53202	0.0797113	0.320638	5.49198	0.0296804	0.247742	NC_005113.4	93040967	93042219	1253	-	Gnomon	NA	NA	XR_595926.1	NA	NA	NA	NA	NA	NA	NA	protein arginine methyltransferase 1-like	GO:0001701 in utero embryonic development; GO:0006479 protein methylation	NA	GO:0008168 methyltransferase activity	NA	0	0	0
103692289	LOC103692289	uncharacterized LOC103692289	ncRNA	1.37745	1.80683	0.193923	0.44452	1.05476	0.684482	0.91201	1.24122	0.0798978	0.320902	1.17678	0.238606	0.572318	NC_005112.4	90589607	90591799	2193	+	Gnomon	NA	lncRNA	XR_595564.2	NA	NA	NA	NA	NA	NA	NA	uncharacterized LOC103692289	NA	NA	NA	NA	0	0	0
298712	Gpalpp1	GPALPP motifs containing 1	mRNA	4.3435	2.69338	0.0959768	0.326249	-1.08695	0.0579374	0.433283	-1.07352	0.0800629	0.32128	1.01251	0.775925	0.918256	NC_005114.4	58170852	58171022	171	-	BestRefSeq	NA	NA	NM_001024875.1	NA	NA	NA	NA	NA	NA	NA	GPALPP motifs containing 1	NA	NA	NA	NA	0	0	0
295283	Ankrd34a	ankyrin repeat domain 34A, transcript variant X1	mRNA	5.69093	1.73016	0.206659	0.4597	1.03571	0.417469	0.791946	1.07639	0.0802164	0.32169	1.03928	0.397762	0.709963	NC_005101.4	198720277	198721369	1093	+	Gnomon	NA	NA	XM_006232953.3	NA	NA	NA	NA	NA	NA	NA	ankyrin repeat domain 34A	NA	GO:0005737 cytoplasm	NA	NA	0	0	0
108349583	LOC108349583	uncharacterized LOC108349583, transcript variant X2	ncRNA	0.886546	2.62019	0.101499	0.334966	1.04851	0.656976	0.903229	-1.20979	0.0802435	0.32172	-1.26848	0.0492367	0.302294	NC_005100.4	121847144	121847222	79	-	Gnomon	NA	lncRNA	XR_001835799.1	NA	NA	NA	NA	NA	NA	NA	NA	NA	NA	NA	NA	0	0	0
289076	Rgs18	regulator of G-protein signaling 18, transcript variant X1	mRNA	-0.88855	1.7677	0.200311	0.452406	1.09461	0.620474	0.888211	1.35274	0.0803009	0.321798	1.23582	0.270303	0.606034	NC_005112.4	61591021	61591108	88	-	Gnomon	NA	NA	XM_008769548.1	NA	NA	NA	NA	NA	NA	NA	regulator of G-protein signaling 18	GO:0007186 G-protein coupled receptor signaling pathway; GO:0007186 G-protein coupled receptor signaling pathway; GO:0008277 regulation of G-protein coupled receptor protein signaling pathway; GO:0008277 regulation of G-protein coupled receptor protein signaling pathway; GO:0009968 negative regulation of signal transduction; GO:0043547 positive regulation of GTPase activity; GO:0043547 positive r…	GO:0005737 cytoplasm; GO:0005737 cytoplasm; GO:0005737 cytoplasm; GO:0005886 plasma membrane	GO:0005096 GTPase activator activity; GO:0005096 GTPase activator activity; GO:0005096 GTPase activator activity	NA	0	0	0
498003	Dusp3	dual specificity phosphatase 3, transcript variant X1	mRNA	8.81611	1.84237	0.188318	0.438804	1.023	0.747845	0.932983	1.1301	0.0803162	0.321798	1.1047	0.193009	0.527731	NC_005109.4	89918167	89918296	130	-	Gnomon	NA	NA	XM_006247402.3	NA	NA	NA	NA	NA	NA	NA	dual specificity phosphatase 3	GO:0000188 inactivation of MAPK activity; GO:0000188 inactivation of MAPK activity; GO:0000188 inactivation of MAPK activity; GO:0001701 in utero embryonic development; GO:0006470 protein dephosphorylation; GO:0035335 peptidyl-tyrosine dephosphorylation; GO:0035335 peptidyl-tyrosine dephosphorylation; GO:0043409 negative regulation of MAPK cascade; GO:0045931 positive regulation of mitotic cell c…	GO:0001772 immunological synapse; GO:0001772 immunological synapse; GO:0005575 cellular_component; GO:0005634 nucleus; GO:0005634 nucleus; GO:0005654 nucleoplasm; GO:0005737 cytoplasm; GO:0005829 cytosol; GO:0005829 cytosol; GO:0070062 extracellular exosome; GO:0070062 extracellular exosome	GO:0003674 molecular_function; GO:0004721 phosphoprotein phosphatase activity; GO:0004725 protein tyrosine phosphatase activity; GO:0004725 protein tyrosine phosphatase activity; GO:0008138 protein tyrosine/serine/threonine phosphatase activity; GO:0008138 protein tyrosine/serine/threonine phosphatase activity; GO:0019901 protein kinase binding; GO:0019901 protein kinase binding; GO:0033549 MAP k…	04010 MAPK signaling pathway	0	0	0
102549725	LOC102549725	uncharacterized LOC102549725	ncRNA	-2.99514	1.7345	0.205914	0.459226	-1.29671	0.391359	0.77699	-1.73502	0.0802882	0.321798	-1.33802	0.376859	0.695388	NC_005118.4	57543812	57544210	399	-	Gnomon	NA	lncRNA	XR_361938.3	NA	NA	NA	NA	NA	NA	NA	uncharacterized LOC102549725	NA	NA	NA	NA	0	0	0
501675	Tmem114	transmembrane protein 114	mRNA	0.716774	2.73263	0.0931544	0.321644	1.09583	0.604187	0.880189	-1.38598	0.0804077	0.322022	-1.5188	0.0410517	0.280141	NC_005109.4	7279920	7280675	756	+	BestRefSeq	NA	NA	NM_001134638.1	NA	NA	NA	NA	NA	NA	NA	transmembrane protein 114	NA	GO:0016021 integral component of membrane; GO:0016324 apical plasma membrane; GO:0016324 apical plasma membrane; GO:0016327 apicolateral plasma membrane; GO:0016327 apicolateral plasma membrane	NA	NA	0	0	0
309331	Uhrf2	ubiquitin like with PHD and ring finger domains 2	mRNA	6.36799	2.24077	0.136457	0.379891	-1.03765	0.108709	0.526419	-1.03901	0.0805448	0.322357	-1.00131	0.955247	0.987288	NC_005100.4	248228496	248228962	467	+	BestRefSeq	NA	NA	NM_001107585.1	NA	NA	NA	NA	NA	NA	NA	ubiquitin-like with PHD and ring finger domains 2, E3 ubiquitin protein ligase	GO:0006511 ubiquitin-dependent protein catabolic process; GO:0006511 ubiquitin-dependent protein catabolic process; GO:0008150 biological_process; GO:0008283 cell proliferation; GO:0008283 cell proliferation; GO:0010216 maintenance of DNA methylation; GO:0016567 protein ubiquitination; GO:0016567 protein ubiquitination; GO:0030154 cell differentiation; GO:0030154 cell differentiation; GO:0051865 …	GO:0005575 cellular_component; GO:0005634 nucleus; GO:0005654 nucleoplasm; GO:0005654 nucleoplasm; GO:0005720 nuclear heterochromatin; GO:0005720 nuclear heterochromatin	GO:0003674 molecular_function; GO:0004842 ubiquitin-protein transferase activity; GO:0008270 zinc ion binding; GO:0042393 histone binding; GO:0042393 histone binding; GO:0061630 ubiquitin protein ligase activity; GO:0061630 ubiquitin protein ligase activity	NA	0	0	0
304791	Dstyk	dual serine/threonine and tyrosine protein kinase	mRNA	6.9861	1.73298	0.206176	0.459452	-1.02862	0.380019	0.77215	-1.05654	0.0806867	0.322854	-1.02714	0.429273	0.731662	NC_005112.4	49195325	49195658	334	+	BestRefSeq	NA	NA	NM_199463.2	NA	NA	NA	NA	NA	NA	NA	dual serine/threonine and tyrosine protein kinase	GO:0018108 peptidyl-tyrosine phosphorylation; GO:0033674 positive regulation of kinase activity; GO:0033674 positive regulation of kinase activity; GO:0044344 cellular response to fibroblast growth factor stimulus; GO:0044344 cellular response to fibroblast growth factor stimulus; GO:0045743 positive regulation of fibroblast growth factor receptor signaling pathway; GO:0045743 positive regulation…	GO:0005737 cytoplasm; GO:0005737 cytoplasm; GO:0016323 basolateral plasma membrane; GO:0016323 basolateral plasma membrane; GO:0016324 apical plasma membrane; GO:0016324 apical plasma membrane; GO:0030054 cell junction	GO:0004674 protein serine/threonine kinase activity; GO:0004712 protein serine/threonine/tyrosine kinase activity; GO:0004713 protein tyrosine kinase activity; GO:0005524 ATP binding	NA	0	0	0
361418	Hsdl1	hydroxysteroid dehydrogenase like 1, transcript variant X1	mRNA	5.8214	1.77914	0.198419	0.449886	-1.01332	0.669388	0.908173	-1.05472	0.0813002	0.324234	-1.04085	0.229616	0.565628	NC_005118.4	52225390	52225486	97	-	Gnomon	NA	NA	XM_006255713.3	NA	NA	NA	NA	NA	NA	NA	hydroxysteroid dehydrogenase like 1	GO:0055114 oxidation-reduction process	GO:0005739 mitochondrion; GO:0005739 mitochondrion	GO:0016491 oxidoreductase activity	NA	0	0	0
497923	Zfp286a	zinc finger protein 286A, transcript variant X3	mRNA	3.85741	2.26648	0.133705	0.376158	1.01036	0.844707	0.960761	-1.09538	0.0816016	0.325079	-1.10673	0.0816778	0.369037	NC_005109.4	49196575	49196765	191	-	Gnomon	NA	NA	XM_017597451.1	NA	NA	NA	NA	NA	NA	NA	zinc finger protein 286A	GO:0006355 regulation of transcription, DNA-templated	GO:0005622 intracellular	GO:0003676 nucleic acid binding; GO:0003700 transcription factor activity, sequence-specific DNA binding; GO:0046872 metal ion binding	NA	0	0	0
171090	Giot1	gonadotropin inducible ovarian transcription factor 1, transcript variant X3	mRNA	3.54653	1.9059	0.178744	0.428144	-1.0602	0.199661	0.632313	-1.07848	0.0817368	0.325331	-1.01724	0.714627	0.892078	NC_005106.4	13122323	13122625	303	-	Gnomon	NA	NA	XM_017594640.1	NA	NA	NA	NA	NA	NA	NA	gonadotropin inducible ovarian transcription factor 1	GO:0006355 regulation of transcription, DNA-templated	GO:0005622 intracellular	GO:0003676 nucleic acid binding; GO:0046872 metal ion binding	NA	0	0	0
500843	RGD1565498	similar to Hypothetical protein LOC270802, transcript variant 1	mRNA	4.10296	1.876	0.183181	0.432572	-1.00755	0.818881	0.952873	-1.05771	0.0818398	0.325527	-1.04978	0.171581	0.504839	NC_005106.4	63922871	63923133	263	+	BestRefSeq	NA	NA	NM_001109287.2	NA	NA	NA	NA	NA	NA	NA	similar to Hypothetical protein LOC270802	NA	GO:0015630 microtubule cytoskeleton; GO:0015630 microtubule cytoskeleton; GO:0045171 intercellular bridge; GO:0045171 intercellular bridge	NA	NA	0	0	0
64086	Csnk1g1	casein kinase 1, gamma 1, transcript variant X1	mRNA	3.6199	1.77086	0.199786	0.451563	-1.02755	0.668552	0.907549	-1.11466	0.0818865	0.325538	-1.08477	0.232493	0.567849	NC_005107.4	71533372	71533554	183	+	Gnomon	NA	NA	XM_017595886.1	NA	NA	NA	NA	NA	NA	NA	casein kinase 1, gamma 1	GO:0006468 protein phosphorylation; GO:0006468 protein phosphorylation; GO:0016055 Wnt signaling pathway; GO:0018105 peptidyl-serine phosphorylation; GO:0018105 peptidyl-serine phosphorylation; GO:0046777 protein autophosphorylation	GO:0005737 cytoplasm	GO:0000287 magnesium ion binding; GO:0001948 glycoprotein binding; GO:0004674 protein serine/threonine kinase activity; GO:0004674 protein serine/threonine kinase activity; GO:0004674 protein serine/threonine kinase activity; GO:0005524 ATP binding; GO:0005524 ATP binding; GO:0042277 peptide binding; GO:0051219 phosphoprotein binding	04340 Hedgehog signaling pathway	0	0	0
298103	Atp6v1g1	ATPase H+ transporting V1 subunit G1	mRNA	7.17356	1.70837	0.210449	0.464084	1.02615	0.428371	0.798706	1.05715	0.0818965	0.325538	1.03022	0.387809	0.701511	NC_005104.4	79367663	79367891	229	+	BestRefSeq	NA	NA	NM_001106660.1	The RefSeq transcript has 1 substitution compared to this genomic sequence	annotated by transcript or proteomic data	NA	NA	NA	NA	NA	ATPase H+ transporting V1 subunit G1	GO:1902600 hydrogen ion transmembrane transport	GO:0005622 intracellular; GO:0005765 lysosomal membrane; GO:0005829 cytosol; GO:0005829 cytosol; GO:0005886 plasma membrane; GO:0016471 vacuolar proton-transporting V-type ATPase complex; GO:0016471 vacuolar proton-transporting V-type ATPase complex; GO:0070062 extracellular exosome	GO:0008553 hydrogen-exporting ATPase activity, phosphorylative mechanism; GO:0008553 hydrogen-exporting ATPase activity, phosphorylative mechanism; GO:0016887 ATPase activity; GO:0051117 ATPase binding	00190 Oxidative phosphorylation; 01100 Metabolic pathways; 04145 Phagosome; 04150 mTOR signaling pathway; 04721 Synaptic vesicle cycle; 04966 Collecting duct acid secretion; 05323 Rheumatoid arthritis	0	0	0
691931	LOC691931	hypothetical protein LOC691931	mRNA	1.97518	2.75973	0.0912591	0.319126	1.03795	0.580782	0.870631	-1.12365	0.0820735	0.325955	-1.16629	0.0423554	0.283346	NC_005101.4	232245068	232245319	252	-	BestRefSeq	NA	NA	NM_001109651.1	NA	NA	NA	NA	NA	NA	NA	hypothetical protein LOC691931	NA	GO:0016021 integral component of membrane	NA	NA	0	0	0
25557	Star	steroidogenic acute regulatory protein	mRNA	0.308338	2.9176	0.081041	0.302182	-1.06903	0.518818	0.844711	1.18005	0.0820965	0.325963	1.26151	0.0390912	0.275964	NC_005115.4	71040665	71040847	183	-	BestRefSeq	NA	NA	NM_031558.3	NA	NA	NA	NA	NA	NA	NA	steroidogenic acute regulatory protein	GO:0006082 organic acid metabolic process; GO:0006694 steroid biosynthetic process; GO:0006699 bile acid biosynthetic process; GO:0006703 estrogen biosynthetic process; GO:0007420 brain development; GO:0007584 response to nutrient; GO:0007623 circadian rhythm; GO:0008203 cholesterol metabolic process; GO:0008211 glucocorticoid metabolic process; GO:0008211 glucocorticoid metabolic process; GO:000…	GO:0005739 mitochondrion; GO:0005758 mitochondrial intermembrane space; GO:0005829 cytosol; GO:0030061 mitochondrial crista; GO:0043005 neuron projection; GO:0043025 neuronal cell body	GO:0005515 protein binding; GO:0015485 cholesterol binding; GO:0017127 cholesterol transporter activity	04913 Ovarian steroidogenesis; 04925 Aldosterone synthesis and secretion	0	0	0
[truncated: 17,576 more rows]
