# Supplementary material for: Transcriptomics identifies STAT3 as a key regulator of hippocampal gene expression and anhedonia during withdrawal from chronic alcohol exposure
Source: Transl Psychiatry. 2021 May 20;11:298. doi: 10.1038/s41398-021-01421-8 (PMC8170676; doi:10.1038/s41398-021-01421-8)
Supplement: Supplementary file 3 — Supplementary Table S2 [file 41398_2021_1421_MOESM3_ESM.xlsx]

## Sheet: Sheet1
ENTREZID	gene	product	gbkey	AveExpr	F	P.Value	adj.P.Val	FC.EvsC	raw.P.Val.EvsC	adj.P.Val.EvsC	FC.WvsC	raw.P.Val.WvsC	adj.P.Val.WvsC	FC.WvsE	raw.P.Val.WvsE	adj.P.Val.WvsE
289992	Fermt2	fermitin family member 2, transcript variant X2	mRNA	7.25521	33.178	1.23337e-06	0.0223463	1.00137	0.960216	0.990394	1.20818	8.83627e-07	0.00822323	1.20653	4.20316e-06	0.0253843
295425	Usp53	ubiquitin specific peptidase 53	mRNA	6.11656	29.8597	2.51559e-06	0.0227888	1.00819	0.884278	0.972055	1.43703	1.64501e-06	0.00822323	1.42535	1.03188e-05	0.0364762
312574	Lrig1	leucine-rich repeats and immunoglobulin-like domains 1, transcript variant X1	mRNA	5.42002	25.2634	7.52812e-06	0.0233604	-1.00652	0.894097	0.974149	1.32615	5.94301e-06	0.01469	1.3348	2.14712e-05	0.0364762
304983	Tagln2	transgelin 2, transcript variant X1	mRNA	4.47784	24.5575	9.02542e-06	0.0233604	-1.00025	0.995193	0.99813	1.26769	6.38175e-06	0.01469	1.26801	3.22122e-05	0.0364762
306792	S1pr3	sphingosine-1-phosphate receptor 3, transcript variant X1	mRNA	3.45394	17.9296	6.15868e-05	0.0301575	1.09825	0.407212	0.787693	1.73081	2.23011e-05	0.0202985	1.57596	0.000807392	0.064979
63836	Actn4	actinin alpha 4, transcript variant X5	mRNA	7.21244	16.3296	0.00010522	0.0329572	1.04191	0.196125	0.627355	1.17542	2.93991e-05	0.0202985	1.12814	0.00157896	0.0829208
29497	Ptbp1	polypyrimidine tract binding protein 1, transcript variant 2	mRNA	5.61856	15.253	0.00015388	0.0329572	1.12952	0.00903192	0.248246	1.23589	3.94433e-05	0.0202985	1.09418	0.0538863	0.311821
171547	Crispld2	cysteine-rich secretory protein LCCL domain containing 2, transcript variant X1	mRNA	3.31855	15.3103	0.000150732	0.0329572	1.23109	0.00851104	0.242839	1.41837	3.89108e-05	0.0202985	1.15212	0.0680875	0.343226
29687	C1qb	complement C1q B chain	mRNA	4.67033	16.5218	9.84869e-05	0.0329572	1.02004	0.723769	0.925645	1.30793	4.8069e-05	0.0210275	1.28223	0.000426976	0.0548649
25625	Tnfrsf1a	TNF receptor superfamily member 1A, transcript variant X1	mRNA	3.68827	15.3172	0.00015036	0.0329572	1.09212	0.380452	0.772328	1.58168	5.10018e-05	0.0210275	1.44826	0.00174378	0.0851606
60584	Lif	leukemia inhibitory factor, transcript variant X2	mRNA	-1.27736	14.3277	0.000216338	0.0375371	1.4517	0.241373	0.669042	3.81213	6.23038e-05	0.0216007	2.62598	0.00595265	0.134142
24842	Tp53	tumor protein p53, transcript variant X1	mRNA	4.58525	17.4335	7.24566e-05	0.0315372	-1.0286	0.579491	0.870149	1.25875	8.13267e-05	0.0245579	1.29476	0.000104039	0.0401058
25508	Pam	peptidylglycine alpha-amidating monooxygenase, transcript variant X1	mRNA	8.33448	16.1556	0.000111762	0.0329572	-1.00629	0.825255	0.955599	1.14373	8.84427e-05	0.0246285	1.15093	0.000175005	0.0465435
58840	Mapk6	mitogen-activated protein kinase 6	mRNA	6.55105	15.5306	0.000139291	0.0329572	1.00063	0.982642	0.995133	1.14524	8.76548e-05	0.0246285	1.14452	0.000295534	0.0505139
362115	Fam129b	family with sequence similarity 129, member B	mRNA	5.65636	12.8709	0.000380704	0.0416802	1.09156	0.0752888	0.46843	1.24428	9.10756e-05	0.0246285	1.13991	0.015131	0.186112
541457	Dbx2	developing brain homeobox 2, transcript variant X2	mRNA	2.15204	13.3018	0.000320849	0.0414913	1.11629	0.263114	0.687276	1.53054	9.3491e-05	0.0249099	1.3711	0.00482433	0.123272
360635	Etv4	ets variant 4	mRNA	3.20363	16.4443	0.000101145	0.0329572	-1.05658	0.685179	0.912077	1.7492	9.63951e-05	0.0249498	1.84817	0.000252899	0.0475185
361986	Slc39a1	solute carrier family 39 member 1, transcript variant X1	mRNA	5.5142	12.5683	0.000430191	0.0416802	1.05601	0.125555	0.548148	1.17041	0.000107649	0.025967	1.10834	0.0099255	0.159705
309378	Golga7b	golgin A7 family, member B	mRNA	4.58529	12.6089	0.000423147	0.0416802	1.13162	0.0180709	0.301739	1.24363	0.000108925	0.025967	1.09898	0.0732384	0.35223
29583	Pecam1	platelet and endothelial cell adhesion molecule 1	mRNA	3.7743	12.373	0.000465938	0.0424214	1.15729	0.0143672	0.283576	1.27397	0.000125974	0.0271714	1.10082	0.103812	0.408161
58940	H2afz	H2A histone family, member Z	mRNA	6.43436	13.4	0.000308726	0.0404775	1.10948	0.00216882	0.160512	1.14186	0.000137827	0.0271737	1.02918	0.357814	0.68053
310833	Arhgap29	Rho GTPase activating protein 29, transcript variant X2	mRNA	4.73259	13.6888	0.000275932	0.0381628	1.00717	0.87685	0.97054	1.22156	0.000150897	0.0284787	1.21287	0.000746913	0.064128
117062	Hmga1	high mobility group AT-hook 1, transcript variant X3	mRNA	5.81948	12.3741	0.000465719	0.0424214	1.06178	0.375636	0.769769	1.34292	0.000150597	0.0284787	1.26477	0.00330741	0.108061
171365	Snrpb	small nuclear ribonucleoprotein polypeptides B and B1	mRNA	5.20421	12.251	0.000489927	0.0428816	1.10351	0.00769063	0.234577	1.15828	0.0001546	0.0288768	1.04963	0.175562	0.508731
25414	Bcar1	BCAR1, Cas family scaffolding protein, transcript variant X1	mRNA	5.84345	12.0783	0.000526287	0.043299	1.03556	0.299614	0.714545	1.15825	0.000156975	0.0290212	1.11847	0.00452273	0.121493
25145	Cd24	CD24 molecule	mRNA	5.84929	23.0769	1.33757e-05	0.0243409	1.30278	6.61334e-06	0.0416701	1.20725	0.000165589	0.0291074	-1.07913	0.100691	0.401965
24264	Ckb	creatine kinase B	mRNA	9.6585	11.9886	0.000546376	0.0439967	1.13221	0.00870685	0.245317	1.20893	0.000170027	0.0293386	1.06776	0.157326	0.486432
303828	Etv5	ets variant 5	mRNA	6.08662	12.4504	0.000451382	0.0422494	1.04208	0.550955	0.858519	1.34927	0.000173934	0.0294518	1.29479	0.00198371	0.0909893
500242	Pcbp1	poly(rC) binding protein 1, transcript variant X1	mRNA	7.12639	12.9683	0.000366154	0.0416332	1.00966	0.764762	0.938577	1.15226	0.000176215	0.0295618	1.14123	0.000980971	0.0702856
170905	Lfng	LFNG O-fucosylpeptide 3-beta-N-acetylglucosaminyltransferase, transcript variant X1	mRNA	4.80577	11.25	0.000748294	0.0497324	1.16253	0.0573468	0.430767	1.38015	0.000181913	0.0299627	1.18719	0.0396635	0.277121
25305	Cort	cortistatin	mRNA	0.959822	15.8905	0.000122617	0.0329572	-1.20255	0.372208	0.767546	2.06949	0.000203086	0.0302003	2.48867	0.000233501	0.0475185
311647	Prex1	phosphatidylinositol-3,4,5-trisphosphate-dependent Rac exchange factor 1	mRNA	7.06596	14.2701	0.000221068	0.0375569	-1.01883	0.685246	0.912077	1.22028	0.000206389	0.0302003	1.24326	0.000263002	0.048068
292729	Snrpa	small nuclear ribonucleoprotein polypeptide A, transcript variant X1	mRNA	3.71303	12.8864	0.000378352	0.0416802	1.01063	0.861658	0.966418	1.28414	0.000200989	0.0302003	1.27063	0.00114738	0.0747777
363005	Pcbp2	poly(rC) binding protein 2, transcript variant X13	mRNA	7.66906	12.1981	0.000500758	0.042884	1.00735	0.765439	0.938577	1.11112	0.000237995	0.0302003	1.10301	0.00127249	0.0777797
309639	Anks1a	ankyrin repeat and sterile alpha motif domain containing 1A	mRNA	5.54131	11.8701	0.000574208	0.0446474	1.03247	0.468841	0.81713	1.20651	0.000202134	0.0302003	1.16857	0.00300873	0.104664
25692	Plat	plasminogen activator, tissue type, transcript variant X2	mRNA	5.68504	11.3379	0.000720392	0.0492531	1.10627	0.196441	0.627355	1.38852	0.000192418	0.0302003	1.25514	0.0100697	0.159921
24673	Ppp2cb	protein phosphatase 2 catalytic subunit beta	mRNA	7.0697	12.0966	0.000522306	0.0432107	1.10028	0.00284736	0.171337	1.12712	0.00024503	0.0302003	1.02439	0.417878	0.723391
63839	Fhl2	four and a half LIM domains 2, transcript variant X2	mRNA	4.29686	10.7125	0.000947806	0.0526759	1.11965	0.0256401	0.333726	1.21576	0.000252773	0.0303294	1.08584	0.105975	0.411611
360903	Fgfrl1	fibroblast growth factor receptor-like 1	mRNA	3.39556	15.7098	0.000130693	0.0329572	-1.10067	0.291671	0.710081	1.40943	0.000267688	0.0310895	1.55131	0.000124996	0.0419384
361363	Ccdc102a	coiled-coil domain containing 102A, transcript variant X1	mRNA	2.4148	10.279	0.00115235	0.0552383	1.10202	0.106307	0.521969	1.26443	0.000286533	0.0319375	1.14738	0.0325807	0.257301
290905	Col4a1	collagen type IV alpha 1 chain	mRNA	6.27244	10.6074	0.000993396	0.0528338	1.04577	0.31916	0.728486	1.20255	0.000296893	0.0323454	1.14992	0.00722582	0.14136
245963	Egfl7	EGF-like-domain, multiple 7, transcript variant X2	mRNA	3.78617	10.8286	0.000900126	0.0522708	1.22643	0.00957267	0.250941	1.33744	0.000301601	0.0324658	1.09051	0.252042	0.586953
361467	Lpcat1	lysophosphatidylcholine acyltransferase 1	mRNA	5.24431	10.744	0.000934611	0.0525244	1.02646	0.541422	0.853397	1.18754	0.000346695	0.0350917	1.15694	0.00391576	0.115085
81826	Slc20a1	solute carrier family 20 member 1, transcript variant X2	mRNA	7.13004	10.5351	0.00102618	0.0532399	1.03766	0.456762	0.811338	1.22487	0.00034962	0.0351912	1.18043	0.00472697	0.123057
366960	Maff	MAF bZIP transcription factor F	mRNA	0.986779	10.5911	0.00100069	0.0528338	1.26152	0.528587	0.848268	3.61759	0.000365684	0.0360079	2.86764	0.00909187	0.154097
50622	Slc23a2	solute carrier family 23 member 2, transcript variant X1	mRNA	7.47296	10.8451	0.000893588	0.0522708	1.01626	0.72234	0.924788	1.20243	0.000396823	0.0366286	1.18319	0.00230453	0.0953652
287644	Phospho1	phosphoethanolamine/phosphocholine phosphatase 1, transcript variant X3	mRNA	3.85076	10.0176	0.00129934	0.0591493	1.07188	0.314535	0.725584	1.30368	0.000384213	0.0366286	1.21625	0.0115411	0.167819
362831	Dot1l	DOT1 like histone lysine methyltransferase	mRNA	6.54887	9.51978	0.00164078	0.0659105	1.12082	0.123699	0.545115	1.33395	0.000414892	0.0379648	1.19015	0.0310662	0.25216
100360982	Relb	RELB proto-oncogene, NF-kB subunit, transcript variant X5	mRNA	1.72461	12.2978	0.000480566	0.0428816	-1.03942	0.6752	0.909393	1.40487	0.000445132	0.0391794	1.46024	0.000728429	0.064128
54301	Slc14a1	solute carrier family 14 (urea transporter), member 1, transcript variant X3	mRNA	5.98116	10.1177	0.00124071	0.0576916	1.04658	0.560703	0.863108	1.35856	0.000463951	0.0396914	1.29809	0.00466678	0.123057
313806	Rnf19b	ring finger protein 19B, transcript variant X1	mRNA	5.06505	9.92381	0.00135707	0.0599401	1.04351	0.463161	0.815162	1.25187	0.000460882	0.0396914	1.19967	0.00675189	0.139183
24770	Ccl2	C-C motif chemokine ligand 2	mRNA	-2.0524	10.5973	0.000997885	0.0528338	1.20069	0.761929	0.937778	7.17705	0.000459124	0.0396914	5.97742	0.00678747	0.139428
25125	Stat3	signal transducer and activator of transcription 3, transcript variant X3	mRNA	6.03386	10.4315	0.00107526	0.0542753	1.02127	0.720988	0.924592	1.26083	0.000473234	0.0399337	1.23458	0.00289189	0.104373
296554	Tubb4b	tubulin, beta 4B class IVb, transcript variant X1	mRNA	8.3799	10.0091	0.00130444	0.0592328	1.02898	0.559739	0.863081	1.21453	0.000486429	0.0399824	1.18033	0.00444152	0.121493
25445	Fosl1	FOS like 1, AP-1 transcription factor subunit	mRNA	-2.93314	10.2673	0.00115855	0.0552383	1.31275	0.700784	0.917544	10.0945	0.000498184	0.0402951	7.68957	0.00823571	0.147563
361594	Aen	apoptosis enhancing nuclease, transcript variant X1	mRNA	3.41798	9.37252	0.00176019	0.0667963	1.0592	0.293735	0.711136	1.22785	0.00050784	0.0406139	1.15923	0.0155523	0.188536
25116	Hsd11b1	hydroxysteroid 11-beta dehydrogenase 1, transcript variant X2	mRNA	5.61006	13.8399	0.000260343	0.0375569	1.23849	0.000263736	0.092923	1.20697	0.000515395	0.0406139	-1.02612	0.608273	0.84016
360804	Cdk2ap1	cyclin-dependent kinase 2 associated protein 1	mRNA	5.91386	10.8879	0.000876815	0.0522708	1.14848	0.00270168	0.168961	1.17168	0.000520279	0.0406311	1.0202	0.63751	0.855601
291005	Gadd45g	growth arrest and DNA-damage-inducible, gamma	mRNA	3.11273	9.29902	0.00182339	0.0674321	1.36082	0.0262801	0.334706	1.6324	0.000528554	0.0409049	1.19957	0.184551	0.518496
54320	Pdpn	podoplanin	mRNA	4.70351	9.88163	0.00138397	0.0599401	1.0355	0.642732	0.897013	1.32702	0.000558042	0.0412678	1.28152	0.00477312	0.123057
292999	Chsy1	chondroitin sulfate synthase 1	mRNA	4.8306	9.22785	0.00188701	0.0686523	1.15368	0.0222425	0.31815	1.2491	0.000572648	0.0415009	1.08271	0.199778	0.534649
361790	Ppp1r18	protein phosphatase 1, regulatory subunit 18, transcript variant X3	mRNA	3.4795	9.90049	0.00137187	0.0599401	1.02232	0.734653	0.92932	1.26994	0.000606074	0.0428939	1.24221	0.00428456	0.119764
683626	Lbh	limb bud and heart development, transcript variant X1	mRNA	5.13523	9.68984	0.001514	0.0635011	1.01882	0.632966	0.891511	1.16019	0.000602602	0.0428939	1.13875	0.0047549	0.123057
294988	Ankrd50	ankyrin repeat domain 50, transcript variant X3	mRNA	5.31571	8.71834	0.00242199	0.0754693	1.07634	0.1373	0.562964	1.20078	0.000622591	0.0434168	1.11562	0.0407317	0.279857
83781	Lgals3	lectin, galactoside-binding, soluble, 3	mRNA	1.14333	8.49442	0.0027091	0.0790377	1.29859	0.0973691	0.508826	1.73194	0.000695204	0.0456366	1.33371	0.0779627	0.361189
170602	Rnr1	s-rRNA	rRNA	11.8776	8.89114	0.0022236	0.0721749	1.08473	0.0163328	0.29245	1.12537	0.000765408	0.0473292	1.03747	0.270481	0.606283
360230	Stk40	serine/threonine kinase 40, transcript variant X1	mRNA	5.44403	9.95019	0.00134055	0.0597996	-1.00038	0.995746	0.998316	1.29822	0.000790099	0.0478763	1.29871	0.00226679	0.095023
25211	Lyz2	lysozyme 2	mRNA	4.8119	10.6863	0.000958958	0.0527573	-1.01713	0.712697	0.922791	1.18284	0.000822021	0.0480432	1.2031	0.00108945	0.0730069
362271	Elmo2	engulfment and cell motility 2	mRNA	6.50422	8.19039	0.00316163	0.0832859	1.11157	0.13028	0.554217	1.28766	0.000818405	0.0480432	1.15841	0.0508675	0.305475
299620	Sf3a2	splicing factor 3a, subunit 2, transcript variant X1	mRNA	4.53411	9.28598	0.00183486	0.0674321	1.10994	0.008086	0.239938	1.14072	0.000797319	0.0480432	1.02773	0.464256	0.754046
89829	Socs3	suppressor of cytokine signaling 3, transcript variant X1	mRNA	0.89866	8.93759	0.00217341	0.0712916	1.18604	0.60473	0.880252	2.93847	0.000830695	0.0481104	2.47755	0.0121133	0.17048
305539	Spred2	sprouty-related, EVH1 domain containing 2	mRNA	4.42108	9.84375	0.00140863	0.0603347	-1.0025	0.96763	0.991573	1.24553	0.000855906	0.0485142	1.24864	0.00244035	0.0975205
289443	Lrrc8c	leucine rich repeat containing 8 family, member C, transcript variant X1	mRNA	4.95442	8.31918	0.00296037	0.0809323	1.05915	0.304894	0.719562	1.22304	0.000856857	0.0485142	1.15473	0.0211112	0.214402
24577	Myc	myelocytomatosis oncogene	mRNA	2.08321	8.20045	0.00314537	0.0832859	1.12237	0.285732	0.705872	1.45262	0.000896004	0.0487685	1.29424	0.0283835	0.2438
81766	Rpl18	ribosomal protein L18	mRNA	6.3166	9.15476	0.00195493	0.0691917	1.10815	0.00765277	0.234211	1.13718	0.000891763	0.0487685	1.02619	0.480813	0.764664
289801	Upp1	uridine phosphorylase 1, transcript variant X2	mRNA	2.24493	11.1208	0.000791584	0.0504426	-1.10337	0.518142	0.844508	1.64046	0.00093938	0.0493217	1.81004	0.000979843	0.0702856
685621	Prr20e	proline rich 20E	mRNA	-0.644463	8.65122	0.00250432	0.076127	1.55804	0.01416	0.283576	1.82499	0.000936068	0.0493217	1.17133	0.365744	0.686831
83785	Vegfa	vascular endothelial growth factor A, transcript variant 9	misc_RNA	7.36432	10.9189	0.000864907	0.0522564	-1.04904	0.543137	0.854289	1.33236	0.000977844	0.0506188	1.3977	0.000690847	0.0635369
50719	Slc7a5	solute carrier family 7 member 5	mRNA	5.77745	10.7767	0.00092109	0.0525244	-1.02405	0.534575	0.851091	1.14672	0.001056	0.0519001	1.1743	0.000744421	0.064128
85428	Rhoq	ras homolog family member Q	mRNA	5.52391	7.76179	0.00394978	0.088857	1.08218	0.184881	0.616088	1.23245	0.001052	0.0519001	1.13886	0.0442845	0.288566
306141	Spry2	sprouty RTK signaling antagonist 2, transcript variant X1	mRNA	5.72972	7.7992	0.0038729	0.0884859	1.10844	0.263286	0.687276	1.381	0.00108432	0.052165	1.2459	0.0302538	0.248814
259272	Msi1	musashi RNA-binding protein 1	mRNA	4.12046	7.75526	0.00396338	0.0889821	1.06749	0.22354	0.653284	1.20372	0.00107982	0.052165	1.12762	0.0392087	0.276199
25695	Cebpd	CCAAT/enhancer binding protein delta	mRNA	3.46745	7.93397	0.00360945	0.0870145	1.10708	0.413076	0.790917	1.51467	0.00114157	0.0531694	1.36817	0.021683	0.216926
294048	Pik3ap1	phosphoinositide-3-kinase adaptor protein 1, transcript variant X2	mRNA	2.95179	9.80078	0.00143721	0.060982	1.33192	0.002506	0.166815	1.342	0.00116095	0.0535219	1.00757	0.93046	0.978641
64303	Pfn1	profilin 1	mRNA	6.63566	7.72603	0.00402487	0.0895527	1.02829	0.525233	0.847351	1.16608	0.00140169	0.0597549	1.134	0.0128284	0.172628
89805	Angpt2	angiopoietin 2	mRNA	2.01561	8.40124	0.00283961	0.0795962	1.01911	0.902195	0.976586	1.63245	0.00144903	0.0609132	1.60183	0.00691623	0.140323
310806	Cdc14a	cell division cycle 14A, transcript variant 1	mRNA	3.94333	7.10701	0.00561367	0.101404	1.10933	0.12612	0.549044	1.24895	0.00149732	0.0613579	1.12585	0.0951672	0.392842
362165	Creb3l1	cAMP responsive element binding protein 3-like 1	mRNA	2.82028	12.8246	0.000387857	0.0416802	-1.15069	0.135176	0.560566	1.32877	0.00158961	0.0622268	1.52901	0.000201861	0.0474977
290647	Lsm4	LSM4 homolog, U6 small nuclear RNA and mRNA degradation associated	mRNA	4.84329	7.94539	0.00358806	0.0870145	1.01195	0.759684	0.937152	1.14124	0.00156557	0.0622268	1.12776	0.00775665	0.144733
114121	Ccnl1	cyclin L1, transcript variant X1	mRNA	6.09494	7.00544	0.00593605	0.102879	1.08685	0.155455	0.583883	1.21716	0.00158857	0.0622268	1.1199	0.0714155	0.349582
24914	Lox	lysyl oxidase, transcript variant X2	mRNA	2.92193	7.26682	0.00514523	0.0989842	1.17365	0.408378	0.788468	1.8873	0.00161184	0.0625567	1.60806	0.0261707	0.235315
25336	Nfyb	nuclear transcription factor Y subunit beta	mRNA	5.51669	7.28269	0.00510115	0.0989672	1.02795	0.447343	0.807612	1.13089	0.00165109	0.0631106	1.10014	0.0198609	0.209693
680066	Lemd3	LEM domain containing 3, transcript variant X1	misc_RNA	4.99736	7.00785	0.00592816	0.102879	1.03331	0.331623	0.738074	1.11911	0.00174677	0.0643653	1.08304	0.0326553	0.257351
296072	Spred1	sprouty-related, EVH1 domain containing 1	mRNA	7.08877	6.87403	0.00638422	0.107002	1.07203	0.149111	0.574685	1.17475	0.0017141	0.0643653	1.09582	0.0765734	0.358776
54281	Furin	furin (paired basic amino acid cleaving enzyme), transcript variant X1	mRNA	5.56769	6.9048	0.00627597	0.106156	1.1443	0.096747	0.507264	1.30325	0.00171474	0.0643653	1.13891	0.124147	0.441297
312754	Ppp2r5a	protein phosphatase 2, regulatory subunit B', alpha	mRNA	5.80246	7.24746	0.00519959	0.0991643	1.11799	0.0318533	0.354763	1.18039	0.00173625	0.0643653	1.05581	0.294645	0.629166
690374	Trim47	tripartite motif-containing 47	mRNA	2.81436	7.033	0.00584656	0.102879	1.14217	0.371743	0.767111	1.59916	0.0017763	0.064803	1.4001	0.0363704	0.268603
293476	Xpo6	exportin 6, transcript variant X1	mRNA	6.70007	7.66586	0.00415486	0.0898303	1.00879	0.773437	0.940908	1.10912	0.001828	0.065383	1.09946	0.00782568	0.145015
311676	Pmepa1	prostate transmembrane protein, androgen induced 1, transcript variant X1	mRNA	3.90819	6.74577	0.00685834	0.109287	1.19979	0.1854	0.616751	1.54396	0.0018608	0.0661059	1.28686	0.0813826	0.368503
315214	Ttll8	tubulin tyrosine ligase like 8, transcript variant X1	misc_RNA	2.9317	6.83154	0.00653711	0.107459	1.19605	0.0652412	0.450185	1.35299	0.00189588	0.0670888	1.13122	0.20834	0.545085
24837	Tnnt2	troponin T2, cardiac type, transcript variant X18	mRNA	1.11423	8.24936	0.00306764	0.08234	-1.03126	0.92369	0.981805	2.55081	0.00190268	0.0671982	2.63056	0.00679653	0.139456
29373	Bmp2	bone morphogenetic protein 2, transcript variant X1	mRNA	1.59714	7.05017	0.00579159	0.102712	1.28782	0.0349471	0.366652	1.45702	0.00192224	0.0674115	1.13138	0.301617	0.636318
310132	Osmr	oncostatin M receptor, transcript variant X1	mRNA	1.75017	8.63961	0.00251888	0.076127	-1.06866	0.756594	0.936209	1.88723	0.00195747	0.067966	2.0168	0.00395339	0.115085
296078	Pak6	p21 (RAC1) activated kinase 6, transcript variant X1	mRNA	5.59755	6.96205	0.00608	0.104415	1.17062	0.0401268	0.384973	1.27346	0.00195499	0.067966	1.08786	0.273952	0.609108
688452	LOC688452	hypothetical protein LOC688452, transcript variant X2	mRNA	5.34881	6.55531	0.00763663	0.113137	1.06963	0.179982	0.610481	1.17608	0.00207912	0.0693676	1.09952	0.0772665	0.36006
310348	Larp1b	La ribonucleoprotein domain family, member 1B	mRNA	5.14944	6.56465	0.00759625	0.113137	1.08327	0.115631	0.533895	1.17646	0.0020816	0.0693676	1.08603	0.121048	0.436037
308652	Smox	spermine oxidase, transcript variant X4	mRNA	5.41166	6.60899	0.00740776	0.112972	1.1327	0.0758487	0.46934	1.24837	0.00212798	0.0695935	1.10212	0.177775	0.51134
684322	Kcmf1	potassium channel modulatory factor 1	mRNA	5.88713	7.43834	0.00469043	0.0947877	1.08251	0.0142661	0.283576	1.10385	0.0021236	0.0695935	1.01972	0.5325	0.795871
29244	Gch1	GTP cyclohydrolase 1	mRNA	-0.41323	7.81692	0.00383707	0.0884443	1.00203	0.990568	0.997505	1.6844	0.00213281	0.0696257	1.68099	0.00739792	0.142828
499772	Ier5l	immediate early response 5-like	mRNA	2.91021	7.11772	0.00558082	0.101241	1.27985	0.0228781	0.320614	1.38971	0.00214281	0.0697011	1.08584	0.435885	0.736196
64032	Ctgf	connective tissue growth factor	mRNA	4.99924	6.54313	0.00768965	0.113262	1.51454	0.0748649	0.468142	2.05871	0.00222496	0.0712134	1.3593	0.196219	0.531541
298609	Efhd2	EF-hand domain family, member D2	mRNA	7.18262	6.42558	0.00822312	0.114996	1.07178	0.215609	0.644966	1.19963	0.00227159	0.0718265	1.11929	0.0637346	0.332802
81736	Nfkb1	nuclear factor kappa B subunit 1	mRNA	5.0503	6.55559	0.00763541	0.113137	1.07788	0.0600189	0.44126	1.13211	0.00230647	0.0721987	1.05031	0.226033	0.56161
102550189	Samd1	sterile alpha motif domain containing 1	mRNA	4.22015	6.37373	0.00847145	0.117075	1.09034	0.154639	0.583262	1.20942	0.00231436	0.0722957	1.10921	0.104687	0.409483
295457	Cisd2	CDGSH iron sulfur domain 2	mRNA	6.57187	8.3794	0.00287119	0.0796635	-1.01275	0.718058	0.9234	1.12253	0.00234677	0.0729311	1.13684	0.00253506	0.0985628
289014	Mapkapk2	mitogen-activated protein kinase-activated protein kinase 2, transcript variant X1	mRNA	5.36565	7.12429	0.00556079	0.101157	1.02061	0.785887	0.944149	1.27224	0.00245131	0.0742866	1.24656	0.0107571	0.163642
313776	Perm1	PPARGC1 and ESRR induced regulator, muscle 1	mRNA	-0.925404	6.74601	0.00685744	0.109287	1.18569	0.568287	0.866175	2.41333	0.00244923	0.0742866	2.03537	0.0278492	0.241306
116510	Timp1	TIMP metallopeptidase inhibitor 1, transcript variant X1	mRNA	1.37188	6.57854	0.00753663	0.113137	1.28114	0.460267	0.813811	2.6705	0.00245189	0.0742866	2.08447	0.0401387	0.278831
682097	Taf4	TAF4 RNA polymerase II, TATA box binding protein (TBP)-associated factor	misc_RNA	4.59436	6.36253	0.00852618	0.117652	1.09799	0.0852312	0.48989	1.18294	0.00244801	0.0742866	1.07736	0.181818	0.515512
64680	Crhr2	corticotropin releasing hormone receptor 2, transcript variant X2	mRNA	1.81748	7.82065	0.00382958	0.0884443	-1.0214	0.879356	0.971112	1.52584	0.00248636	0.0747061	1.55849	0.00555825	0.131296
287986	Eif4g1	eukaryotic translation initiation factor 4 gamma, 1, transcript variant X8	mRNA	7.56724	12.6506	0.000416063	0.0416802	-1.05382	0.0844085	0.489223	1.0995	0.00261522	0.076547	1.15868	0.000136197	0.0429743
24705	Rara	retinoic acid receptor, alpha, transcript variant X4	mRNA	4.06813	6.71726	0.00696901	0.109986	1.07734	0.61447	0.885267	1.56453	0.00259266	0.076547	1.45223	0.0222065	0.218854
29222	Ptma	prothymosin alpha	mRNA	8.40414	6.20483	0.00934024	0.122371	1.06153	0.16151	0.590659	1.14566	0.00256761	0.076547	1.07925	0.0945257	0.391858
308478	Spred3	sprouty-related, EVH1 domain containing 3, transcript variant X2	mRNA	4.99439	8.21253	0.00312596	0.0831662	-1.02978	0.668855	0.907777	1.23836	0.00274418	0.0775949	1.27524	0.00284559	0.103113
58982	Ncan	neurocan	mRNA	6.97786	6.44692	0.00812329	0.11463	1.0522	0.535077	0.851149	1.30061	0.00280949	0.0775949	1.23609	0.0225716	0.219589
25464	Icam1	intercellular adhesion molecule 1	mRNA	2.40328	6.49572	0.00790002	0.113468	1.33409	0.0352726	0.367841	1.49625	0.00280916	0.0775949	1.12155	0.394895	0.707827
303008	Rhbdf1	rhomboid 5 homolog 1, transcript variant X2	mRNA	3.53903	7.73983	0.00399573	0.0894149	-1.01252	0.80872	0.949666	1.17138	0.00283855	0.0779252	1.18604	0.00451152	0.121493
116698	Trim28	tripartite motif-containing 28, transcript variant X1	mRNA	6.99428	6.30389	0.00881925	0.119422	1.02216	0.458346	0.812952	1.09929	0.00286015	0.0779252	1.07546	0.0287108	0.244561
312903	Tram1	translocation associated membrane protein 1	mRNA	6.21576	6.1879	0.00943271	0.122686	1.03258	0.367784	0.764443	1.11973	0.00285676	0.0779252	1.0844	0.0400666	0.278719
680611	Bcl3	B-cell CLL/lymphoma 3	mRNA	-0.196483	7.01137	0.00591667	0.102879	1.03833	0.894782	0.974149	2.22901	0.00291049	0.0783482	2.14673	0.0142964	0.181666
266611	Ptpn9	protein tyrosine phosphatase, non-receptor type 9, transcript variant X2	mRNA	5.68689	6.16609	0.00955328	0.123106	1.03304	0.371171	0.766716	1.12149	0.00290039	0.0783482	1.08562	0.0409323	0.280062
25516	Pnoc	prepronociceptin, transcript variant X1	mRNA	2.68611	6.27413	0.0089723	0.120584	1.07024	0.466463	0.816806	1.32497	0.00292823	0.078495	1.23801	0.0359658	0.267498
360610	Nfe2l1	nuclear factor, erythroid 2-like 1, transcript variant X1	mRNA	8.02441	6.00087	0.0105248	0.128159	1.03477	0.121181	0.541715	1.07098	0.00296334	0.0786088	1.03499	0.138565	0.462174
116646	Tpt1	tumor protein, translationally-controlled 1	mRNA	9.22042	6.52685	0.00776118	0.113262	1.1158	0.0290884	0.345589	1.16263	0.00296126	0.0786088	1.04197	0.409526	0.718971
171347	Mat2a	methionine adenosyltransferase 2A	mRNA	7.10532	5.9865	0.0106143	0.128292	1.05941	0.220194	0.649815	1.15938	0.00296831	0.0786256	1.09437	0.0764431	0.358621
305540	Slc1a4	solute carrier family 1 member 4	mRNA	4.25545	6.12298	0.00979672	0.124211	1.09258	0.370802	0.766401	1.35019	0.00297394	0.0786596	1.23578	0.0484438	0.300275
64362	Des	desmin	mRNA	2.74071	6.09102	0.00998168	0.125328	1.26471	0.0770454	0.47191	1.48091	0.00298273	0.0787771	1.17095	0.240081	0.573831
305826	Samd4a	sterile alpha motif domain containing 4A, transcript variant X1	mRNA	3.74337	6.86113	0.0064302	0.107433	1.01824	0.866561	0.967018	1.3836	0.00306121	0.0790072	1.35882	0.0118959	0.168811
317346	Bcor	BCL6 co-repressor, transcript variant X1	mRNA	4.61054	6.00367	0.0105074	0.128159	1.08053	0.351816	0.752283	1.28837	0.00315027	0.0794898	1.19235	0.0516943	0.307674
117276	Pfkfb3	6-phosphofructo-2-kinase/fructose-2,6-biphosphatase 3, transcript variant X3	mRNA	6.47835	7.35869	0.0048958	0.0972611	-1.01214	0.875315	0.969789	1.27405	0.00316335	0.0796021	1.28951	0.00520075	0.127852
313842	Hnrnpll	heterogeneous nuclear ribonucleoprotein L-like	mRNA	6.17628	6.6988	0.0070417	0.110269	1.01256	0.8283	0.956718	1.19847	0.00321266	0.0805076	1.1836	0.0114008	0.167128
84586	Fgl2	fibrinogen-like 2	mRNA	3.5188	6.76317	0.00679179	0.108801	1.02614	0.874041	0.969284	1.60366	0.00325218	0.0807894	1.56281	0.0138619	0.179441
307348	Spire1	spire-type actin nucleation factor 1	mRNA	7.47523	6.93756	0.006163	0.105242	1.08597	0.0131576	0.279353	1.10117	0.00325298	0.0807894	1.014	0.664612	0.86742
29461	Vgf	VGF nerve growth factor inducible, transcript variant X2	mRNA	5.05677	7.14346	0.00550279	0.100914	-1.01221	0.941949	0.986773	1.6445	0.00326106	0.0808159	1.66458	0.00765748	0.144369
287561	Ccl7	C-C motif chemokine ligand 7	mRNA	-2.6401	7.69106	0.00409985	0.0898303	-1.30267	0.719745	0.924146	6.26667	0.00329735	0.0809904	8.16341	0.00817663	0.147563
24225	Bdnf	brain-derived neurotrophic factor, transcript variant 2	mRNA	5.12874	6.79169	0.00668423	0.107661	1.0196	0.904592	0.977421	1.62409	0.00330742	0.0809904	1.59287	0.0113767	0.167036
362335	Nup205	nucleoporin 205	mRNA	4.85581	10.7523	0.000931162	0.0525244	-1.06137	0.159758	0.588488	1.13403	0.0033375	0.0811781	1.20362	0.000380405	0.0542846
266600	Csdc2	cold shock domain containing C2	mRNA	6.41623	6.42502	0.00822575	0.114996	1.02978	0.716313	0.923098	1.28707	0.00334641	0.0811781	1.24985	0.0159107	0.190604
84580	Hdac5	histone deacetylase 5	mRNA	6.84979	6.63307	0.00730757	0.112107	1.1687	0.018969	0.303337	1.21338	0.0033472	0.0811781	1.03823	0.562577	0.814551
171092	G3bp1	G3BP stress granule assembly factor 1	mRNA	6.98651	6.28938	0.00889349	0.120096	1.01103	0.660129	0.904638	1.08157	0.00342709	0.0821323	1.06977	0.0182427	0.202313
499929	Tgif2	TGFB-induced factor homeobox 2, transcript variant X2	mRNA	0.435614	5.82915	0.0116528	0.134364	1.21239	0.331099	0.737865	1.76938	0.00345272	0.0824417	1.45942	0.07147	0.349582
191569	Pde9a	phosphodiesterase 9A, transcript variant X1	mRNA	4.5584	6.33454	0.00866468	0.11866	1.16765	0.0277339	0.339925	1.22518	0.00348722	0.0829152	1.04927	0.486458	0.767395
25353	Spp1	secreted phosphoprotein 1, transcript variant X1	mRNA	1.52145	8.12383	0.0032716	0.083694	-1.12706	0.545441	0.855267	1.79258	0.00353849	0.0833685	2.02035	0.0025729	0.0991826
305910	Pspc1	paraspeckle component 1, transcript variant X1	misc_RNA	5.71116	8.43533	0.00279107	0.0795962	-1.04038	0.46134	0.813999	1.17772	0.00359135	0.0842852	1.22528	0.0017452	0.0851606
688288	Eif4a3	eukaryotic translation initiation factor 4A3	mRNA	5.8093	6.57652	0.00754527	0.113137	1.00564	0.873716	0.969262	1.11599	0.00359807	0.0843176	1.10972	0.0111655	0.165947
362138	Rbms1	RNA binding motif, single stranded interacting protein 1, transcript variant X2	mRNA	4.28553	8.95521	0.0021547	0.071192	-1.03938	0.354136	0.754114	1.13239	0.0036201	0.0846308	1.17698	0.00120954	0.0771632
287155	Stub1	STIP1 homology and U-box containing protein 1	mRNA	6.65209	5.80872	0.0117958	0.134759	1.02758	0.447598	0.807807	1.11654	0.00378834	0.0869925	1.08658	0.0377473	0.272152
309514	Hectd2	HECT domain E3 ubiquitin protein ligase 2	mRNA	6.34719	7.08553	0.00568017	0.101794	-1.01368	0.82558	0.95574	1.208	0.00389041	0.0879344	1.22453	0.00545086	0.130275
117016	Mark1	microtubule affinity regulating kinase 1, transcript variant X1	mRNA	6.20105	7.07994	0.00569762	0.101856	-1.00758	0.828662	0.956792	1.1132	0.00388604	0.0879344	1.12163	0.00543744	0.130275
290641	Rpl18a	ribosomal protein L18A	mRNA	6.88777	6.90739	0.00626697	0.10615	1.10661	0.0103908	0.256486	1.11732	0.00390061	0.0879344	1.00967	0.798841	0.927583
108350819	LOC108350819	uncharacterized LOC108350819	mRNA	-0.84098	5.74371	0.0122639	0.137499	1.37708	0.0595945	0.43981	1.61148	0.00405322	0.0896815	1.17022	0.352752	0.676539
54260	Itpkb	inositol-trisphosphate 3-kinase B	mRNA	6.17743	7.1314	0.0055392	0.101157	-1.02281	0.773732	0.940908	1.2684	0.00407456	0.0898137	1.29734	0.00500167	0.125166
690585	Alyref	Aly/REF export factor, transcript variant X1	mRNA	5.0009	6.6872	0.00708783	0.110463	-1.00302	0.947684	0.988096	1.14749	0.0041302	0.09017	1.15095	0.0083423	0.148304
303746	Mrpl12	mitochondrial ribosomal protein L12	mRNA	5.22553	5.64748	0.0129954	0.140119	1.02774	0.428271	0.798675	1.1094	0.00411523	0.09017	1.07945	0.0450188	0.290267
29344	Zfp36l1	zinc finger protein 36, C3H type-like 1	mRNA	5.50853	5.4277	0.0148558	0.1492	1.07491	0.186138	0.617324	1.17489	0.0042175	0.0911846	1.09302	0.124323	0.441576
314399	Ubr7	ubiquitin protein ligase E3 component n-recognin 7 (putative), transcript variant X1	mRNA	5.73601	6.81243	0.00660721	0.107459	-1.00697	0.856699	0.964651	1.12296	0.00431931	0.0922845	1.13079	0.00654935	0.138428
360471	Usp7	ubiquitin specific peptidase 7 (herpes virus-associated), transcript variant X1	mRNA	7.73483	5.64072	0.0130486	0.140119	1.0219	0.502524	0.836063	1.10291	0.00436964	0.0923742	1.07927	0.0352104	0.265226
678766	Rhou	ras homolog family member U, transcript variant X1	mRNA	6.7968	6.08434	0.0100208	0.125645	1.08359	0.0261285	0.334706	1.10764	0.00435323	0.0923742	1.0222	0.536679	0.797988
24508	Irf1	interferon regulatory factor 1	mRNA	3.11573	5.40435	0.0150703	0.150355	1.08449	0.283954	0.705001	1.2432	0.00438501	0.0924885	1.14634	0.0899319	0.384231
294925	Fndc3b	fibronectin type III domain containing 3B, transcript variant X2	mRNA	5.15506	5.58755	0.0134755	0.142831	1.04619	0.481368	0.822306	1.20851	0.00443884	0.0929746	1.15515	0.0416753	0.281783
85245	Kpna2	karyopherin subunit alpha 2, transcript variant 2	mRNA	3.71036	7.71813	0.00404169	0.0895527	-1.03443	0.53207	0.850248	1.16841	0.00445161	0.0931298	1.20864	0.00295247	0.104419
287721	Vat1	vesicle amine transport 1	mRNA	5.4027	12.5941	0.000425705	0.0416802	-1.07592	0.0474475	0.406359	1.10859	0.00455286	0.094064	1.19276	0.000124068	0.0419384
679028	Rbpj	recombination signal binding protein for immunoglobulin kappa J region, transcript variant X1	mRNA	5.88242	6.8447	0.00648931	0.107441	-1.01811	0.80242	0.948149	1.23748	0.00456015	0.094064	1.25989	0.00605882	0.134928
102547511	LOC102547511	uncharacterized LOC102547511, transcript variant X1	ncRNA	0.883108	5.86186	0.0114279	0.133219	1.05114	0.704076	0.918991	1.44501	0.00455587	0.094064	1.3747	0.0273211	0.240374
78969	Trib1	tribbles pseudokinase 1	mRNA	2.06215	5.9437	0.0108862	0.130103	1.07578	0.753135	0.934833	1.86803	0.00454959	0.094064	1.73644	0.027985	0.24202
497979	Tmem100	transmembrane protein 100	mRNA	4.50492	5.68492	0.0127052	0.139461	1.05471	0.584378	0.871188	1.32564	0.00454854	0.094064	1.25688	0.0335449	0.260174
295229	Naxe	NAD(P)HX epimerase	mRNA	4.98194	5.42892	0.0148447	0.1492	1.04048	0.388043	0.77553	1.14475	0.00457806	0.094064	1.10022	0.0572876	0.319115
292007	Dhx38	DEAH-box helicase 38	mRNA	5.22451	5.38068	0.0152913	0.151247	1.02999	0.322204	0.730735	1.09213	0.00453633	0.094064	1.06033	0.0708075	0.348701
288516	Eif3b	eukaryotic translation initiation factor 3, subunit B	mRNA	6.49568	5.34893	0.0155935	0.152467	1.04336	0.290411	0.709473	1.12678	0.00455639	0.094064	1.07995	0.077736	0.360979
362634	C1qc	complement C1q C chain, transcript variant X1	mRNA	4.20381	5.42777	0.0148552	0.1492	1.17988	0.0864114	0.491598	1.3119	0.00461982	0.0943652	1.11189	0.278504	0.613711
304859	Dhx9	DEAH-box helicase 9, transcript variant X2	mRNA	7.21622	12.7282	0.000403209	0.0416802	-1.09363	0.0437228	0.397078	1.13392	0.00463597	0.094482	1.24009	0.000112625	0.0408107
363113	Syncrip	synaptotagmin binding, cytoplasmic RNA interacting protein, transcript variant X4	mRNA	6.86869	5.30637	0.016009	0.153537	1.04278	0.278155	0.699267	1.12141	0.00465801	0.094612	1.0754	0.0826402	0.370521
302965	Tnfrsf12a	TNF receptor superfamily member 12A	mRNA	1.52477	5.85913	0.0114465	0.133282	1.08233	0.743058	0.931548	1.9285	0.00473181	0.0955753	1.78181	0.0278083	0.241252
84401	Puf60	poly-U binding splicing factor 60	mRNA	6.93294	5.37712	0.0153249	0.151247	1.02577	0.409236	0.789018	1.09615	0.00479498	0.0964212	1.06862	0.0515552	0.307363
315203	Gramd4	GRAM domain containing 4, transcript variant X2	mRNA	5.52959	5.21811	0.0169107	0.15664	1.06974	0.213959	0.643817	1.17034	0.00485013	0.0969489	1.09405	0.119159	0.433656
680717	Zfp703	zinc finger protein 703	mRNA	4.4767	5.1892	0.0172182	0.158436	1.1	0.161099	0.590659	1.21266	0.00498044	0.0987262	1.10241	0.169032	0.50111
