# Supplementary material for: Transcriptomics identifies STAT3 as a key regulator of hippocampal gene expression and anhedonia during withdrawal from chronic alcohol exposure
Source: Transl Psychiatry. 2021 May 20;11:298. doi: 10.1038/s41398-021-01421-8 (PMC8170676; doi:10.1038/s41398-021-01421-8)
Supplement: Supplementary file 4 — Supplementary Table S3 [file 41398_2021_1421_MOESM4_ESM.xlsx]

## Sheet: KEGG_2019_Human_table
Term	Overlap	P-value	Adjusted P-value	Old P-value	Old Adjusted P-value	Odds Ratio	Combined Score	Genes
TNF signaling pathway	9/110	8.87796e-07	0.000273441	0	0	8.79765	122.591	SOCS3;CREB3L1;IRF1;BCL3;LIF;CCL2;NFKB1;ICAM1;TNFRSF1A
Spliceosome	9/134	4.60742e-06	0.000709543	0	0	7.22195	88.7422	SF3A2;PUF60;PCBP1;ALYREF;EIF4A3;DHX38;LSM4;SNRPA;SNRPB
Kaposi sarcoma-associated herpesvirus infection	10/186	9.87475e-06	0.00101381	0	0	5.78102	66.6293	PREX1;ANGPT2;MYC;MAPKAPK2;STAT3;TP53;NFKB1;ICAM1;TNFRSF1A;VEGFA
PI3K-Akt signaling pathway	13/354	2.86138e-05	0.00220326	0	0	3.94873	41.3101	ANGPT2;BDNF;PPP2R5A;OSMR;NFKB1;VEGFA;PPP2CB;COL4A1;MYC;CREB3L1;SPP1;PIK3AP1;TP53
Human papillomavirus infection	12/330	6.4125e-05	0.0028215	0	0	3.91007	37.7504	LFNG;PPP2CB;COL4A1;CREB3L1;IRF1;SPP1;PPP2R5A;RBPJ;TP53;NFKB1;TNFRSF1A;VEGFA
Fluid shear stress and atherosclerosis	8/139	4.80207e-05	0.00295807	0	0	6.1886	61.5387	PECAM1;CCL2;PLAT;TP53;NFKB1;ICAM1;TNFRSF1A;VEGFA
Transcriptional misregulation in cancer	9/186	6.30303e-05	0.00323555	0	0	5.20291	50.322	MYC;DOT1L;RARA;PLAT;TP53;ETV4;NFKB1;ETV5;GADD45G
Epstein-Barr virus infection	9/201	0.000114156	0.00390666	0	0	4.81464	43.707	USP7;MYC;STAT3;RBPJ;TP53;NFKB1;ICAM1;GADD45G;RELB
Viral carcinogenesis	9/201	0.000114156	0.00439499	0	0	4.81464	43.707	HDAC5;USP7;CREB3L1;MAPKAPK2;STAT3;ACTN4;RBPJ;TP53;NFKB1
Human T-cell leukemia virus 1 infection	9/219	0.000217455	0.00669761	0	0	4.41891	37.267	FOSL1;NFYB;MYC;CREB3L1;TP53;NFKB1;ICAM1;TNFRSF1A;RELB
Human cytomegalovirus infection	9/225	0.000265668	0.00743872	0	0	4.30108	35.4119	MYC;CREB3L1;STAT3;CCL2;TP53;NFKB1;BCAR1;TNFRSF1A;VEGFA
HIF-1 signaling pathway	6/100	0.000344953	0.00817273	0	0	6.45161	51.4329	PFKFB3;ANGPT2;STAT3;TIMP1;NFKB1;VEGFA
AGE-RAGE signaling pathway in diabetic complications	6/100	0.000344953	0.00885379	0	0	6.45161	51.4329	COL4A1;STAT3;CCL2;NFKB1;ICAM1;VEGFA
Chagas disease (American trypanosomiasis)	6/103	0.000404377	0.00889629	0	0	6.2637	48.9393	C1QB;PPP2CB;CCL2;NFKB1;TNFRSF1A;C1QC
MAPK signaling pathway	10/295	0.000457147	0.00938676	0	0	3.64498	28.0317	ANGPT2;BDNF;MYC;MAPKAPK2;TP53;NFKB1;GADD45G;TNFRSF1A;RELB;VEGFA
Hepatitis C	7/155	0.000628491	0.0120984	0	0	4.85605	35.7997	SOCS3;PPP2CB;MYC;STAT3;TP53;NFKB1;TNFRSF1A
Pancreatic cancer	5/75	0.000671996	0.012175	0	0	7.16846	52.3674	STAT3;TP53;NFKB1;VEGFA;GADD45G
Sphingolipid signaling pathway	6/119	0.000868493	0.0148609	0	0	5.42152	38.215	PPP2CB;PPP2R5A;S1PR3;TP53;NFKB1;TNFRSF1A
Influenza A	7/171	0.00111889	0.0181378	0	0	4.40169	29.9113	SOCS3;CCL2;FURIN;KPNA2;NFKB1;ICAM1;TNFRSF1A
Osteoclast differentiation	6/127	0.00121723	0.0187453	0	0	5.08001	34.0929	FOSL1;SOCS3;FHL2;NFKB1;TNFRSF1A;RELB
mRNA surveillance pathway	5/91	0.00160693	0.0235683	0	0	5.90807	38.0092	PPP2CB;ALYREF;EIF4A3;PPP2R5A;MSI1
Small cell lung cancer	5/93	0.00176928	0.023693	0	0	5.78102	36.6353	COL4A1;MYC;TP53;NFKB1;GADD45G
IL-17 signaling pathway	5/93	0.00176928	0.02477	0	0	5.78102	36.6353	FOSL1;CCL7;CCL2;MAPK6;NFKB1
Prostate cancer	5/97	0.00212962	0.0273302	0	0	5.54262	34.0972	CREB3L1;PLAT;TP53;NFKB1;ETV5
C-type lectin receptor signaling pathway	5/104	0.00288484	0.0355412	0	0	5.16956	30.2331	IRF1;MAPKAPK2;BCL3;NFKB1;RELB
Insulin resistance	5/108	0.00339445	0.0387219	0	0	4.9781	28.3035	SOCS3;CREB3L1;STAT3;NFKB1;TNFRSF1A
Acute myeloid leukemia	4/66	0.00333119	0.0394618	0	0	6.51678	37.1745	MYC;STAT3;RARA;NFKB1
Adipocytokine signaling pathway	4/69	0.00391063	0.0415336	0	0	6.23344	34.5586	SOCS3;STAT3;NFKB1;TNFRSF1A
Prolactin signaling pathway	4/70	0.00411799	0.042278	0	0	6.14439	33.7474	SOCS3;IRF1;STAT3;NFKB1
Cellular senescence	6/160	0.00388347	0.0427181	0	0	4.03226	22.3832	MYC;MAPKAPK2;TP53;NFKB1;ZFP36L1;GADD45G
Thyroid cancer	3/37	0.00487437	0.0484292	0	0	8.7184	46.4147	MYC;TP53;GADD45G
Pertussis	4/76	0.00551965	0.0515167	0	0	5.65931	29.4252	C1QB;IRF1;NFKB1;C1QC
