# Supplementary material for: Transcriptomics identifies STAT3 as a key regulator of hippocampal gene expression and anhedonia during withdrawal from chronic alcohol exposure
Source: Transl Psychiatry. 2021 May 20;11:298. doi: 10.1038/s41398-021-01421-8 (PMC8170676; doi:10.1038/s41398-021-01421-8)
Supplement: Supplementary file 5 — Supplementary Table S4 [file 41398_2021_1421_MOESM5_ESM.xlsx]

## Sheet: rat-human_concordant
Gene	Rat logFC	Rat q-value	Human logFC	Human q-value		Rat WGCNA module
MAPK4	0.575895	0.104869	0.386845	0.182083		0
IL1R1	0.235428	0.0740755	0.752261	0.0155835		43
PLA1A	0.724069	0.0744749	0.602606	0.167612		7
IFITM3	0.618319	0.064803	0.671164	0.0327593		12
SEC14L4	0.624921	0.0652047	0.181476	0.192734		10
SERPING1	0.36603	0.0769532	0.394076	0.118854		0
RPSA	0.165799	0.0532828	0.18123	0.154255		5
RPSA_1	0.165799	0.0532828	0.182694	0.157541
PLEKHA1	-0.175069	0.0406139	-0.410138	0.117198		6
C2CD5	-0.0894853	0.136996	-0.305228	0.179898		2
TNFRSF1A	0.661457	0.0210275	0.318011	0.177014		1
FIG4	-0.0911196	0.198095	-0.395362	0.175605		2
PBXIP1	0.313232	0.0473292	0.340205	0.182083		7
RPL23A	0.12912	0.14246	0.19884	0.135622		5
RPL23A_1	0.12912	0.14246	0.207751	0.0908177
PNP	0.209229	0.0613579	0.34259	0.179898		0
TAGLN2	0.342203	0.01469	0.455129	0.135622		1
HAPLN1	-0.309835	0.10199	-0.43354	0.141364		2
RPS2	0.132295	0.197773	0.192587	0.154255
RPS2_1	0.132295	0.197773	0.216311	0.118854
RPS2_2	0.132295	0.197773	0.185117	0.154255
VWF	0.365053	0.0630224	0.651464	0.154255		7
PTPRD	-0.181792	0.181427	-0.393333	0.152174		15
IPO13	-0.140068	0.0831435	-0.212339	0.199732		2
TUBE1	-0.18996	0.171534	-0.196462	0.157541		2
PECAM1	0.349328	0.0271714	0.6076	0.139349		1
EMD	0.175368	0.17284	0.23329	0.175219		5
KLF9	0.186299	0.193783	0.301423	0.118854		12
GPR85	-0.181474	0.136305	-0.587641	0.135622		2
YBX3	0.116011	0.186347	0.490666	0.194168		10
CRELD1	-0.137492	0.101664	-0.256218	0.173761		2
PLP1	-0.245912	0.174309	-0.324881	0.157541
OSMR	0.91627	0.067966	0.780527	0.0607391		1
IFITM2	0.34765	0.117487	0.52946	0.154255		1
RHOC	0.239198	0.0359904	0.290572	0.172422		7
TGM2	0.362605	0.060027	0.605029	0.176033		10
CLASP2	-0.172565	0.0411408	-0.287559	0.175605		2
MPDZ	-0.181885	0.173873	-0.218734	0.179898		6
SLC14A1	0.442082	0.0396914	1.29436	0.0112307		1

## Sheet: rat-human_comparison
Gene	Rat logFC	Rat q-value	Human logFC	Human q-value
ELMO2	0.364749	0.0480432	-0.0100539	0.943253
CREB3L1	0.410096	0.0622268	0.0814506	0.735303
RPS11	0.0887792	0.281731	0.0254137	0.867541
PNMA1	-0.393745	0.146969	-0.114869	0.633461
MMP2	0.670461	0.141417	-0.00026	0.965609
TMEM216	-0.0275672	0.874566	0.102861	0.712512
ZHX3	0.00818776	0.943024	0.145355	0.399313
ERCC5	-0.0583758	0.570413	-0.0446512	0.758613
APBB2	0.0546442	0.445026	-0.143605	0.42907
RXFP3	0.0374517	0.942906	0.0146234	0.939767
KLHL13	0.0120504	0.923531	-0.337113	0.510574
NAPRT	-0.16597	0.328164	-0.0114891	0.957643
PDCL3	0.0866002	0.372765	-0.17743	0.471022
AEN	0.296137	0.0406139	-0.0557522	0.751001
DECR1	-0.0301326	0.820199	0.137358	0.501557
SALL1	0.151144	0.268426	-0.0742637	0.689884
CADM4	-0.0237466	0.855715	-0.0893701	0.543919
RPS18	0.0453665	0.615427	0.127849	0.414174
RPS18_2	0.0453665	0.615427	0.127849	0.414174
RPS18_3	0.0453665	0.615427	0.127849	0.414174
SLC10A7	0.155531	0.478617	-0.119707	0.506877
BRIX1	0.0174954	0.870726	-0.0834347	0.659839
PXYLP1	0.0844651	0.44537	-0.0286727	0.878534
LMAN1	0.0309383	0.719362	0.0249764	0.905323
CHD8	0.0229525	0.7626	-0.0554889	0.711125
SUMO1	-0.0284878	0.719362	-0.121921	0.578587
UQCR11	-0.068409	0.533587	-0.0780837	0.624796
DDB1	0.0651542	0.216711	-0.0226937	0.903788
MYO9B	0.0717684	0.456557	-0.0783812	0.778284
XAB2	0.0682245	0.487212	-0.0513073	0.69468
RTN1	0.0543382	0.532509	-0.232591	0.595717
KLHL14	-0.196	0.496535	-0.0782549	0.587545
TBX10	0.109489	0.800469	0.0431623	0.825991
CENPQ	0.10982	0.690569
DTNBP1	0.0467436	0.673355	0.0864559	0.65503
KBTBD8	-0.0126281	0.954715	0.0137456	0.929109
ZEB1	-0.0148775	0.848916	-0.104536	0.58447
FAT4	-0.339945	0.267429	-0.0287948	0.948119
MIER1	0.0187197	0.838272	-0.0702293	0.673372
CHD9	-0.0727473	0.269098	-0.0707434	0.57069
STK16	0.107021	0.194494	-0.0401038	0.816579
ARID3C	-0.372363	0.725035	0.0691321	0.70256
TOB2	0.0993297	0.658919	0.145395	0.504316
INIP	0.0298228	0.772821	-0.0669268	0.652637
GRM2	-0.170305	0.409154	-0.265928	0.456605
PROSC	-0.00170925	0.990505	-0.0630176	0.640953
PIR	0.00216782	0.990915	0.11007	0.58639
IPO9	0.0496109	0.475447	-0.0679813	0.712512
EVC	-0.183218	0.173482	0.0910468	0.578834
CXCL13	-0.263638	0.799033
SORL1	0.0147277	0.900238	-0.247226	0.422384
NAT10	0.0708841	0.45821	0.00428137	0.99403
CHD1	0.212289	0.0413575	-0.0978767	0.552225
SYN3	-0.193104	0.307103	0.264556	0.412792
SLC22A2	-0.0585695	0.947467	0.0660821	0.688953
SERPINF1	0.351224	0.22798	-0.0873361	0.95252
WDR34	-0.100314	0.41503	-0.0168613	0.932378
SUGCT	-0.114101	0.618578	0.00793376	0.954792
LHB	0.112601	0.621479	0.0195301	0.947746
STK25	0.0246437	0.754759	-0.00136903	0.973219
TAOK3	0.0204015	0.826864	-0.112284	0.503236
CDC25B	-0.0903182	0.33355	-0.0109626	0.943998
BMP3	-0.284397	0.411397	-0.15718	0.548272
POU3F1	0.00504842	0.978122	0.00519808	0.999091
HIGD1B	0.1171	0.596211	-0.0608633	0.865007
USP6NL	0.120201	0.0729311	0.0450641	0.789768
ABCD4	-0.116834	0.298505	0.0744892	0.592581
LARP7	0.0370817	0.745723	-0.0648657	0.714115
SLC25A46	0.0562549	0.399735	-0.14139	0.554085
TEK	0.023341	0.91833	-0.125786	0.71751
PHF20	0.0120196	0.889678	-0.113149	0.451764
CPNE4	-0.231676	0.136212	-0.182966	0.772885
GTPBP1	-0.0369229	0.671536	0.138941	0.262116
RAB33B	-0.0678806	0.585073	-0.154897	0.315827
ALDOC	-0.0106242	0.949227	0.145604	0.601808
NUDT1	-0.437292	0.109929	0.0520212	0.791961
GDPD5	0.0583641	0.843735	0.00569263	0.972769
PDCD4	-0.0599727	0.46059	-0.141829	0.563481
CEP350	0.00642662	0.982558	0.0753749	0.571888
CIAO1	0.0357092	0.799365	-0.0704742	0.641802
LTBP4	0.00684897	0.954626	0.0680428	0.656859
CCL19	-0.0380698	0.944581	0.138759	0.641495
SIRT6	0.0254759	0.801174	0.0603255	0.735535
PPIL1	-0.0165632	0.906948	-0.0931696	0.567073
ABR	0.0681465	0.40756	-0.0199849	0.909722
FOXE1	0.0831034	0.970434	0.12807	0.621364
SIAH3	-0.259516	0.524236	0.063677	0.748985
GML	0.882165	0.430593
CD38	-0.161888	0.341553	0.0503649	0.907118
ZDHHC6	0.0544603	0.485774	-0.193082	0.229083
NEFH	0.0167498	0.95096	-0.217122	0.767261
CTDSP2	-0.00508525	0.969432	0.0648839	0.747932
PGBD5	0.125645	0.272354	0.0476103	0.938244
CCNY	-0.0521854	0.555849	-0.00874076	0.934504
EXOSC7	-0.0637663	0.646268	-0.0109472	0.943045
ROR2	-0.171806	0.579411	-0.00205616	0.973326
MAOA	-0.0583196	0.534988	0.37766	0.282629
TNNT3	-0.406979	0.411397	0.0986714	0.558469
GYPC	0.164904	0.468368	0.0986321	0.668348
RNF4	0.156074	0.164158	0.0364681	0.770816
EMC1	-0.0283604	0.760927	-0.136604	0.466152
HDAC7	0.194872	0.0693676	0.142706	0.390084
PLEKHG4	0.0509726	0.885844	0.0216112	0.913294
GRB2	0.11562	0.510843	-0.05707	0.773761
DUS3L	0.14022	0.192436	0.10252	0.504482
EIF1	0.155525	0.156582	-0.0399092	0.802632
FPGT	0.0344996	0.838272	-0.164825	0.455697
CHST15	-0.0413769	0.709987	-0.0133956	0.926382
GPN2	0.013261	0.940373	0.0535968	0.718893
GDF10	-0.539391	0.289239	0.160204	0.345585
COQ9	-0.0231587	0.789662	-0.0281808	0.893843
TRAPPC9	0.0509923	0.626142	-0.0992739	0.49242
GCC2	0.00806814	0.930525	-0.114992	0.5891
PLXNA1	-0.0755841	0.385624	-0.0203216	0.899623
PMF1	0.111833	0.737416	-0.0299352	0.87325
FNDC1	-0.238141	0.670393	-0.0117972	0.981249
HS2ST1	0.102274	0.146969	-0.0400938	0.862864
CRELD2	0.00336587	0.986868	-0.0339752	0.779119
C8G	-0.199054	0.357961	0.00916487	0.961686
CD82	0.107148	0.353563	-0.102834	0.739195
PIRT	0.1827	0.65166	0.0633763	0.925227
MMP16	-0.185018	0.171534	-0.244149	0.47347
MMP16_2	-0.185018	0.171534	-0.0343672	0.896474
DRD3	-0.0425478	0.952518
PTP4A2	0.154797	0.13846	-0.129848	0.555613
HPCA	-0.0844336	0.516331	0.142505	0.865738
SEC14L1	0.124038	0.228384	0.254269	0.172164
METTL25	-0.116357	0.385073	-0.0616048	0.735398
EMILIN1	-0.0437195	0.864266	0.0483474	0.790719
CHFR	-0.128718	0.162781	-0.0467773	0.660571
NDUFS4	-0.0287557	0.646268	0.0429531	0.774821
COL18A1	0.231872	0.135653	0.0493502	0.808916
PDZD3	-0.307657	0.350319	0.0890515	0.641658
FAXC	-0.20205	0.223005	-0.176956	0.662697
SF3B6	-0.0416385	0.705735	-0.0212639	0.940135
EMX2	0.170608	0.343761	0.251889	0.35928
FUS	-0.0044147	0.977924	0.00188311	0.951345
TF	0.220666	0.172068	-0.529099	0.213525
CLCN4	-0.20104	0.0790072	-0.388087	0.236305
ELAC2	0.0526862	0.552957	-0.0879301	0.672673
CELA1	1.17298	0.234839	0.00368392	0.976989
NPR1	-0.182949	0.297166	0.144412	0.514019
ASS1	-0.0274414	0.924999	-0.119441	0.731676
USP42	0.0915703	0.311153	-0.0513909	0.684291
EMC8	0.0700995	0.485266	0.0511566	0.762421
SEC23IP	-0.0222518	0.808583	-0.0648479	0.711047
POLR2J	0.052017	0.609441	0.0736551	0.593823
UQCRC1	0.0723355	0.345885	-0.140205	0.589998
ADAM23	5.25391e-05	0.999637	-0.232002	0.621364
POLG	0.0859941	0.318531	0.0361899	0.838736
TFR2	-0.586873	0.0692966	0.0337832	0.905501
RICTOR	0.0470312	0.568228	-0.16385	0.466152
IDO2	-0.318781	0.819007
SNAPC1	0.0469174	0.735616	-0.124754	0.560549
GNA11	-0.0624944	0.463584	0.0894782	0.624378
GNA11_2	-0.0624944	0.463584	0.0808542	0.698478
FSIP1	0.0393482	0.935754	0.0645731	0.757921
UPF3A	0.150543	0.123788	-0.01063	0.974567
IGSF11	0.0350584	0.735524	-0.0294595	0.832181
LAGE3	-0.0103307	0.951491	-0.0994425	0.456114
UNC13B	-0.0216648	0.894955	-0.136373	0.478231
TTLL4	0.0662831	0.590406	-0.0892953	0.695693
SDC2	0.13088	0.212679	0.243771	0.349682
METTL21A	-0.187643	0.268426	-0.0922292	0.501557
COX7A2	0.138254	0.450854	-0.114424	0.641658
PDP1	0.0375302	0.920828	-0.187626	0.644617
AHCYL2	0.126695	0.278596	0.0113296	0.974133
LRRTM3	-0.00889817	0.962292	-0.335017	0.43297
HABP4	0.0760285	0.362967	-0.0589021	0.772885
CNTN2	-0.0624122	0.602234	-0.233933	0.484491
ASNSD1	-0.0242671	0.835623	-0.120858	0.559563
FUT4	-0.156792	0.484034	0.00628029	0.958947
HGH1	-0.00834175	0.963583	0.0822566	0.58872
HGH1_2	-0.00834175	0.963583	0.083627	0.58872
RP9	-0.0782088	0.628888	0.0226505	0.843721
ARAP1	0.167282	0.0807273	-0.00822205	0.984449
CDH8	-0.161388	0.281862	-0.335419	0.516415
AGPS	0.00935994	0.960739	-0.237373	0.227898
UNG	0.0166996	0.961639	0.163293	0.494799
GSTP1	0.00971585	0.94211	0.133778	0.620808
DCUN1D5	0.0729652	0.489111	-0.0912811	0.66619
SLC9A3R1	0.192174	0.283254	-0.0445314	0.862864
CHMP7	0.0348236	0.654993	-0.0132193	0.932084
REM2	0.0906625	0.718583	-0.0851067	0.625786
DNHD1	-0.0271988	0.880589	0.0066965	0.975573
DNHD1_2	-0.0271988	0.880589	0.0806969	0.678299
DNHD1_3	-0.0271988	0.880589	-0.0401209	0.85381
DNHD1_4	-0.0271988	0.880589	0.0324263	0.868701
FKBP4	-0.00272774	0.982713	-0.217509	0.213014
BST1	-0.0957359	0.891923	-0.00405697	0.999091
KISS1R	-0.16188	0.531649	0.111575	0.553305
UBE2W	-0.0622838	0.492098	-0.145288	0.610982
SCN11A	-0.570785	0.722203	0.100618	0.678961
FHL1	0.037842	0.713679	0.256267	0.361971
SMC6	0.0160847	0.875976	-0.108816	0.679677
OSGEP	-0.157408	0.206186	-0.0995984	0.624896
LPIN3	-0.14579	0.410183	0.134679	0.484807
RBPMS	0.3576	0.108772	0.223858	0.434612
PRPF3	0.165768	0.210326	0.0721899	0.602197
IRX3	-0.178114	0.630432	0.0668476	0.752512
ELFN1	-0.164257	0.185123	-0.0754713	0.703801
RBM6	0.0253744	0.801493	-0.127741	0.306129
CYSTM1	0.0299469	0.820973	0.0804315	0.641749
KLF4	-0.0167084	0.977696	-0.151	0.760345
IFITM10	0.245632	0.201383	-0.132554	0.58872
BTK	0.160918	0.685345	0.00941861	0.974012
KRCC1	-0.0332992	0.728535	-0.00290613	0.998327
SYTL5	-0.0239003	0.91846	0.203445	0.783893
PRND	-0.174226	0.834946	-0.0983782	0.881903
MOB1B	0.0482237	0.656459	0.00973337	0.993785
PIGL	0.113907	0.423131	0.0374779	0.850585
HUS1	0.0233659	0.813667	0.0272995	0.859896
DNAJC30	-0.0376828	0.826948	0.0513765	0.829111
HID1	-0.0662835	0.395446	-0.0525664	0.712512
UIMC1	0.085402	0.309462	0.111621	0.600084
UIMC1_2	0.085402	0.309462	0.0320257	0.830943
UIMC1_3	0.085402	0.309462	0.111621	0.600084
FXYD2	0.368435	0.473915	0.0770822	0.644797
ZCCHC12	-0.0788419	0.499789	0.139595	0.864162
ATP7B	-0.315249	0.0695935	0.161062	0.466321
POLD2	-0.0172461	0.929126	0.0229358	0.911647
ACOT2	-0.133377	0.367354	0.0201993	0.934504
PPARGC1A	0.0657372	0.351766	-0.0191423	0.965609
ETFA	0.0560036	0.552347	0.0684054	0.715118
POLRMT	0.0799723	0.406605	-0.0861654	0.514228
KLHL6	-0.297105	0.143473	0.0300498	0.865928
NENF	0.199681	0.181492	-0.0544676	0.73222
PRSS22	-0.125775	0.843246	0.0632485	0.725477
CASC4	0.0183254	0.83629	-0.00377087	0.976592
CUL4B	0.0577679	0.486782	-0.0478725	0.760838
CENPJ	-0.137952	0.278596	0.0593321	0.7926
AKIRIN1	0.0999006	0.372397	0.0381135	0.827059
CELSR3	0.0891699	0.400422	0.0933506	0.669288
DNAJC9	-0.0104776	0.929334	-0.0784228	0.702289
DNAJC9_2	-0.0104776	0.929334	-0.00512371	0.966001
ITSN1	-0.0211805	0.822761	-0.0574016	0.758444
DCTN1	-0.0338034	0.656459	-0.0375536	0.805006
LIN28B	-0.04549	0.787435
TNKS2	0.0207252	0.952307	-0.0713217	0.676914
TMEM241	-0.119279	0.507081	-0.017444	0.924752
C1QBP	0.115014	0.142873	0.004825	0.999091
CADPS2	-0.144302	0.647583	-0.10721	0.823985
SRMS	-0.893761	0.108416	0.115035	0.572984
TRIM45	-0.500265	0.246998	-0.101193	0.463117
OSER1	0.0454831	0.686362	-0.0131271	0.951179
TCP1	0.103234	0.27873	-0.25405	0.279448
CENPL	-0.147654	0.31162	-0.174074	0.316019
FST	0.22905	0.670743	0.112906	0.520448
PAWR	0.29898	0.28009	-0.0366399	0.916524
ABCC12	-0.391472	0.604667	-0.00671616	0.984449
LDLR	-0.199915	0.281687	-0.185705	0.502417
ASTN2	-0.0629552	0.687179	-0.0197538	0.932982
TAB2	0.0518749	0.460199	-0.0398923	0.823293
GPATCH8	-0.0524512	0.471894	0.0337145	0.837277
TANC2	0.120643	0.35299	-0.112035	0.678299
FAM161A	0.245913	0.281687	-0.0307223	0.880846
KIF4A	-0.386406	0.319091	-0.044396	0.873741
PGM1	-0.0441747	0.691027	0.0164287	0.945614
CPD	0.0540837	0.658908	-0.127822	0.567251
SNCAIP	0.131658	0.487212	-0.0897458	0.714976
ANXA8	0.417004	0.54675	0.0392473	0.878071
DCT	0.710916	0.653792	0.00150126	0.99293
PROSER3	-0.0734479	0.610709	0.0760572	0.519565
UPK1B	1.06993	0.298279
DNAJB4	-0.134137	0.108416	-0.267471	0.356974
PECR	-0.0693347	0.625399	-0.0254772	0.855771
WFIKKN1	0.211937	0.306319	0.125364	0.448043
HSPA2	0.0538674	0.755016	-0.132937	0.703801
SERP1	0.0375349	0.5917	0.105215	0.596438
SYDE2	0.113505	0.517806	0.0185764	0.973025
SVOPL	-0.893029	0.167755	-0.006447	0.984824
TACR2	-0.314265	0.49049	0.0877466	0.590554
NUP85	-0.0160039	0.890201	-0.0293294	0.821869
LGR5	0.0597807	0.786618	-0.108338	0.831393
DCAF11	-0.028547	0.687375	-0.122476	0.550699
USP9Y	1.28091	0.567122	-0.0701991	0.543673
PLEKHM3	-0.116184	0.187039	-0.120456	0.730567
PLEKHM3_2	-0.116184	0.187039	-0.0634992	0.752528
LRP1B	-0.0801507	0.628642	-0.23918	0.33715
XAF1	0.217116	0.483066	-0.356197	0.238792
ENKUR	0.0846662	0.585232	-0.0837302	0.808739
ANKDD1A	-0.808147	0.0246285	0.0440482	0.838143
DAND5	0.104882	0.900524	0.0246104	0.933198
SPAG6	0.0628531	0.737416	-0.161412	0.908009
CCDC60	0.599776	0.103387	0.0131905	0.961082
ZDHHC22	-0.164305	0.398701	-0.0673521	0.851994
THOC7	0.170407	0.114906	-0.151212	0.640379
TCTA	-0.105113	0.189803	-0.0640457	0.59333
B2M	0.121432	0.14272	0.0299146	0.920265
SQLE	-0.0895524	0.435451	-0.413305	0.175605
GLIPR2	0.807477	0.0487685	-0.107703	0.698226
SEPHS1	0.0219391	0.781976	-0.0654822	0.711322
PLRG1	0.0794638	0.352811	-0.147011	0.451764
SPG7	0.0428644	0.647327	0.0271356	0.908934
PARD6G	0.207548	0.464695	0.112006	0.551951
MIR221	-0.311918	0.332646
GRPEL2	0.0391756	0.708902	-0.00904826	0.941135
INPP5B	-0.0483685	0.666989	-0.0799783	0.602166
PPID	-0.00157387	0.989016	-0.430752	0.135622
IL20RA	-0.517376	0.582002	-0.0009105	0.965302
UBE2J1	0.0484571	0.570413	-0.092841	0.590759
ERMARD	-0.0965681	0.314375	-0.106291	0.591812
UTS2R	0.470955	0.753435	0.100612	0.68303
SAFB2	0.0448849	0.602504	0.0541144	0.688857
DNAJC25	0.195505	0.239202	0.0450923	0.812352
E2F4	0.136833	0.205582	-0.0525276	0.600581
TAC1	0.251162	0.262732	-0.588677	0.344961
TRAIP	-0.224887	0.318955	0.13718	0.501557
ERCC8	-0.0357718	0.721336	-0.0872862	0.572984
GPX4	0.101828	0.183696	-0.0730474	0.712512
MSS51	0.0745485	0.597468	-0.000822947	0.992302
GPR157	0.00491262	0.986357	-0.00850658	0.99123
FAM199X	-0.0720811	0.816615	0.0638576	0.737062
ALG9	-0.0543859	0.645149	-0.0862828	0.570655
BTBD10	0.0665868	0.315949	-0.0539316	0.751801
SDK2	0.252095	0.271916	0.0971238	0.724781
BAIAP3	0.0733741	0.671716	0.00149963	0.969817
RABGGTB	0.114393	0.207403	-0.121572	0.549261
RABGGTB_2	0.114393	0.207403	-0.136855	0.802135
ANKRD40	0.071492	0.409129	-0.0345018	0.932801
SNCA	-0.104266	0.498347	-0.117576	0.698836
SPATS2L	-0.0203977	0.913513	-0.16047	0.523764
ESRRB	0.233154	0.272354	0.120353	0.416193
ARHGAP26	0.0392171	0.771545	0.123148	0.58872
SLC48A1	-0.100907	0.33417	0.0199737	0.938774
TDRD9	0.86991	0.094064	0.150127	0.610896
CDK16	0.00613754	0.954362	-0.00780661	0.959977
HRAS	0.0735431	0.250526	-0.0344764	0.799448
JAGN1	-0.00869055	0.936997	-0.0678435	0.671484
BSDC1	-0.000961273	0.991164	-0.0569618	0.663423
RNF43	0.0504293	0.830707	0.0614224	0.713824
NDUFAF1	-0.0722047	0.594831	-0.204474	0.568993
PHF12	0.130852	0.175096	-0.0683223	0.583652
FOLR2	0.721517	0.131926	-0.119398	0.532727
WSB1	0.0697847	0.454193	-0.297386	0.235113
OSTN	0.380677	0.853916
PROS1	0.236032	0.0870373	0.111698	0.878978
PROS1_2	0.236032	0.0870373	0.00331924	0.983572
SOCS4	0.0933682	0.570104	-0.033792	0.84755
PSMB8	-0.0683277	0.891807	0.0739243	0.708474
PSMB8_2	-0.0683277	0.891807	0.0739243	0.708474
PSMB8_3	-0.0683277	0.891807	0.0739243	0.708474
DDIT4L	0.203593	0.716837	0.0403174	0.898189
SDR39U1	-0.120135	0.249439	0.00724134	0.997347
MAS1	-0.159001	0.322327	-0.0260431	0.951013
TBCCD1	-0.218168	0.19734	-0.0455686	0.751848
ZBTB7C	0.214712	0.517966	0.139915	0.402975
AP2S1	0.0114894	0.914069	0.0660255	0.828631
VAT1	0.148726	0.094064	0.0506124	0.753084
SHANK3	-0.054542	0.807776	0.12631	0.665207
TUFM	0.00739064	0.942906	0.0102572	0.952751
THEG	-0.0949272	0.885047	0.0134559	0.933466
SGSM3	0.108577	0.35299	0.0139283	0.974567
TOMM22	0.0780615	0.402049	-0.202692	0.649149
TOMM22_2	0.0780615	0.402049	-0.0652778	0.712512
SOCS3	1.55506	0.0481104	0.378961	0.232639
POP4	0.0262751	0.818786	-0.0660644	0.730438
MALL	-0.492011	0.383304	0.12394	0.493121
PARK2	-0.16386	0.248932	-0.00824053	0.952751
TMEM132A	0.0596809	0.620204	0.0481178	0.905484
RUVBL2	0.119359	0.184232	-0.0198789	0.887389
CGRRF1	-0.0832043	0.505657	0.0539198	0.851119
PIANP	0.0521631	0.561271	0.0810438	0.784429
WNT10B	-0.376681	0.48185	0.0112789	0.984251
BAIAP2L2	0.0951246	0.74454	0.0648201	0.712512
ISCA1	-0.113243	0.076547	-0.184141	0.546347
ISCA1_2	-0.113243	0.076547	-0.062895	0.711125
RPAP1	0.0470564	0.656459	0.0811504	0.491127
NXPE2	0.0873436	0.762822
RPL27	0.193824	0.0480432	0.0451878	0.739195
EPN1	-0.00974477	0.905925	0.176749	0.357891
SLC35A1	-0.0737758	0.454282	-0.258126	0.401336
GAL	0.717827	0.156783	0.00519279	0.997671
RDH11	-0.0353493	0.720886	-0.0616456	0.672673
LSMEM2	-0.18894	0.600492	0.0720193	0.708474
AUH	0.00569384	0.960557	-0.0848892	0.61918
MBD2	0.0373114	0.661669	0.00259861	0.986222
ABHD14B	0.0295136	0.877844	0.0987477	0.491818
PIGT	-0.0188043	0.84704	-0.00764297	0.965676
ALAS1	0.0406098	0.740873	-0.118951	0.523657
FOXO1	-0.155813	0.286429	0.215059	0.276284
PPP1R17	-0.096318	0.929214	0.167693	0.732902
CRLF3	-0.0883662	0.392688	-0.25039	0.270172
FARS2	-0.0525639	0.654479	-0.0934034	0.738506
CCDC28A	-0.169791	0.230739	-0.0543984	0.862281
NPHP3	0.126749	0.431046	0.0130075	0.932982
TSEN54	-0.0343668	0.787288	0.0122606	0.911629
HMGXB4	0.057987	0.476211	-0.0778295	0.612638
CBX2	-0.0522678	0.861138	-0.0455105	0.791488
ZC3H14	0.022425	0.786228	-0.0497441	0.740618
DDX50	0.113222	0.235654	-0.0821008	0.581092
STYXL1	-0.139726	0.538131	-0.132897	0.395363
BLVRB	-0.130848	0.29293	0.0792134	0.590759
CCZ1B	0.0319405	0.656459	-0.0733986	0.602229
CCZ1B_2	0.0319405	0.656459	-0.0815026	0.577086
MMP24	-0.075944	0.427533	0.163527	0.28386
GRID1	0.0337669	0.809329	-0.0439983	0.724136
BANF1	0.0788092	0.415976	-0.0193851	0.877466
FAM13A	-0.0838877	0.593964	-0.0256122	0.916616
HMBS	0.0385836	0.801174	0.0382931	0.758955
SLC25A24	0.00151892	0.995153	-0.0271635	0.913598
CCDC129	0.713118	0.0436571	-0.0247039	0.901961
ACER3	-0.0678241	0.479744	-0.254261	0.405889
MRO	-0.177084	0.0879344	0.356696	0.395403
SLC25A15	0.0251507	0.837118	-0.176172	0.436884
TDP1	-0.261309	0.109929	-0.203261	0.278819
RFK	0.0172541	0.855715	-0.20534	0.50631
ZFYVE9	-0.0286909	0.768689	-0.24738	0.364551
GBA2	-0.0474797	0.557214	-0.228315	0.316033
HSD17B13	0.126886	0.710866
NDUFB3	0.0429634	0.727681	-0.141791	0.528522
GRIN3A	-0.0528911	0.774739	-0.374042	0.479287
FMNL1	0.162381	0.247717	0.0148119	0.927566
CHTOP	0.00288324	0.992756	-0.0113581	0.933198
SEPT7	0.0156752	0.878858	-0.228065	0.264584
GRAMD1C	-0.251712	0.160641	0.287163	0.477187
FAM83A	0.109508	0.941202	0.101052	0.549259
USP38	0.034197	0.726322	-0.041476	0.813842
ARMCX3	0.0156018	0.884892	-0.202759	0.333619
ARHGDIB	0.175512	0.435374	-0.000635868	0.998322
AK1	0.00832807	0.959107	-0.0153591	0.962609
ACSS3	-0.0314143	0.880647	0.15017	0.619353
DNAJB13	-0.301072	0.136305	-0.00267132	0.980537
NEU2	0.21499	0.671716	0.0166633	0.944563
FAM20B	0.00121276	0.99021	-0.122304	0.602229
INTS7	0.0376192	0.77648	-0.28844	0.303972
AMPH	-0.116023	0.135233	0.033949	0.981866
UCKL1	0.0326346	0.735377	0.00470705	0.984449
HNRNPH1	0.0488076	0.646268	-0.0378198	0.784785
ALDH1L1	-0.392105	0.0597549	0.550492	0.118854
RBM4B	0.0104759	0.939212	-0.207266	0.200595
THAP4	0.108214	0.340008	0.0433636	0.804611
THAP4_2	0.108214	0.340008	0.0433636	0.804611
OGFRL1	-0.0353758	0.869126	0.157416	0.623908
PPP1R15A	0.228384	0.360079	-0.00632853	0.984449
BMF	-0.235687	0.229941	0.0198907	0.884471
MAN1A1	0.223801	0.158618	-0.371695	0.416193
NKAIN1	-0.0243319	0.884859	-0.116354	0.578339
ALOX12	-0.23288	0.507167	-0.0283903	0.92367
RB1CC1	-0.0143538	0.878858	-0.203848	0.467746
NEIL2	-0.086031	0.808802	-0.00106447	0.981024
TMEM255B	0.207853	0.351766	0.108358	0.581092
EIF4E	0.0954841	0.389151	-0.083396	0.585966
SIGLEC15	-0.28734	0.535474	0.0984031	0.612519
ABHD5	-0.0259804	0.804179	-0.00419932	0.994281
EXOC4	-0.02274	0.850994	-0.0918648	0.533895
HEATR5A	-0.0737472	0.503855	-0.166847	0.47347
SLC29A4	0.165348	0.516333	-0.0428684	0.894421
HTR4	-0.0495873	0.84436	-0.0318217	0.894421
URGCP	-0.01478	0.905273	-0.0647552	0.724781
EMB	0.063345	0.688175	0.030951	0.885854
TRAF6	-0.0126837	0.949202	-0.151907	0.249257
LPAR3	0.00819368	0.988225	0.258828	0.504887
LMNB1	0.0592653	0.670565	6.27105e-05	0.998322
CKMT1B	-0.0740208	0.454268	-0.242318	0.590144
FAM19A5	0.0453404	0.652108	0.11364	0.575038
SHE	-0.181114	0.257111	0.149536	0.501557
PIK3C2B	-0.0282274	0.801691	-0.217582	0.300421
AKR1E2	-0.17011	0.0779252	0.164141	0.350755
USP15	0.00956926	0.919428	-0.0738076	0.750955
PTGER2	0.286582	0.427145	0.0785728	0.66505
FAM184B	-0.0461864	0.805009	0.0119662	0.938244
SLC31A1	0.129414	0.482136	0.0263857	0.916616
IFT172	-0.0605461	0.378525	-0.111698	0.514561
GFOD1	-0.0400382	0.672117	0.176465	0.436884
GFOD1_2	-0.0400382	0.672117	-0.0175508	0.943253
ST7L	-0.0211449	0.930735	-0.00108055	0.999956
PKN3	0.131734	0.235497	0.114041	0.589159
CNTD1	-0.00732341	0.986974	0.0430174	0.807233
COMMD1	-0.0545556	0.555849	-0.0197107	0.888894
FOXN3	-0.0168694	0.895275	-0.0949424	0.579577
NTRK2	0.126299	0.121261	-0.00165616	0.978402
OCM2	0.0649021	0.96101	0.138517	0.674864
OCM2_2	0.0649021	0.96101	0.117575	0.691324
MFGE8	0.183457	0.120639	0.0135058	0.953161
PFKFB2	-0.00695525	0.933929	-0.30922	0.474606
ENTHD1	0.116914	0.95914
PRMT5	0.0113274	0.906948	-0.0565377	0.757468
DCAF4	-0.0553226	0.667982	-0.0202849	0.930346
LCLAT1	-0.00674727	0.967396	-0.0862318	0.630994
TSKU	0.55761	0.0481104	0.0937874	0.656399
KRTCAP3	0.726334	0.165663	0.0568853	0.736095
PDLIM1	0.337359	0.320461	0.489378	0.259307
KCNS2	-0.123981	0.462072	0.0138284	0.978679
RNF126	0.0827427	0.426722	0.0519571	0.787238
CEP63	-0.0226439	0.872436	-0.122815	0.466757
CLIC4	0.00387329	0.981286	-0.105978	0.633971
ACR	-0.0807813	0.922893	0.143559	0.502417
ACR_2	-0.0807813	0.922893	0.204853	0.28386
KLK7	0.293344	0.591209	0.0904298	0.821084
ALOX5AP	0.410423	0.171894	0.102696	0.804611
RIPK3	0.404137	0.257786	0.101336	0.615375
BIRC6	0.0400553	0.788848	-0.0957826	0.502417
ELP6	-0.00201779	0.990505	-0.0249492	0.905019
RFT1	-0.0790943	0.480656	0.102686	0.709292
RFT1_2	-0.0790943	0.480656	0.0109902	0.984275
SLC8A2	-0.164878	0.413587	-0.0614767	0.861165
TACC1	0.0968744	0.215896	0.0911838	0.506877
SAMHD1	-0.0704943	0.702392	0.251513	0.416193
SH3PXD2B	0.122407	0.353527	0.0648932	0.712189
EPC2	-0.041573	0.607547	-0.109133	0.560246
ATP13A2	0.0307226	0.751322	-0.00938192	0.924137
MDM2	0.146983	0.103736	-0.0874695	0.590759
SNX18	0.170993	0.153964	0.0322264	0.828315
PCDH20	0.0368896	0.86158	0.0597559	0.958947
KCNK9	0.0258534	0.873414	-0.0437437	0.852413
KLHDC3	0.00170025	0.986264	-0.0693484	0.769617
IPPK	0.0312662	0.86158	-0.0294941	0.874087
EFHD2	0.262592	0.0718265	-0.0957553	0.823293
NBEA	-0.0733661	0.38195	-0.130305	0.699324
ABCA6	-0.239851	0.528814	-0.174007	0.711019
GALR3	-0.414916	0.661669	0.0446931	0.878534
CLDN3	0.708225	0.199924	0.0664822	0.771133
AKT2	0.19151	0.0409049	0.0533839	0.672673
EGFR	0.1914	0.0740755	0.188379	0.474606
ZDHHC3	0.0483649	0.445026	-0.0280862	0.893715
ZDHHC3_2	0.0483649	0.445026	0.0586785	0.726161
SLC25A4	0.0695216	0.357603	-0.264257	0.417392
CYB5B	-0.118154	0.123928	0.0147272	0.995079
NDRG1	0.272091	0.0246285	0.0542695	0.867102
CPXM1	-0.104628	0.731673	0.0559839	0.799806
CDHR4	0.343008	0.0302003	-0.00542039	0.983459
FARP2	0.0416613	0.801357	-0.140965	0.28386
MRPL46	0.0270556	0.85001	-0.147201	0.504335
MAPKAPK3	0.166782	0.114735	0.0374759	0.827109
NCAM2	0.0671673	0.694911	0.000211868	0.962447
PRKD2	0.0494893	0.84704	0.0977101	0.6193
CYSLTR1	-0.360365	0.198095
ZFP36L1	0.232531	0.0911846	0.0377606	0.930305
CCNB2	0.289552	0.576003
TMEM175	-0.155775	0.0775949	0.0463649	0.778717
FAM134A	-0.0514194	0.347291	-0.0548337	0.730227
PCNP	0.0778734	0.213877	-0.104865	0.616745
PCNP_2	0.0778734	0.213877	-0.0801153	0.70944
CREB1	0.0964051	0.400625	-0.198468	0.166853
NAA38	0.0950678	0.320461	-0.0227422	0.849484
LAT	0.0106579	0.973093	0.0839358	0.602702
KCNA3	0.0877813	0.747467	-0.0974078	0.823293
SKIV2L2	-0.0104474	0.91821	-0.154838	0.401336
ZHX2	0.0024385	0.989376	0.104802	0.612519
CDT1	0.287078	0.548838	0.000180711	0.984818
CD28	-0.145716	0.827774	0.00166647	0.982544
SEPT2	-0.0349119	0.600859	-0.0238007	0.925227
ZNRF3	0.125175	0.473434	0.217786	0.319511
GPATCH3	0.0685506	0.743572	0.0610901	0.702599
AGL	-0.036278	0.616541	-0.122606	0.502417
QRICH2	-0.162189	0.759686	-0.151417	0.405995
PSD4	0.133361	0.668239	0.136441	0.502417
CCNB1IP1	-0.212477	0.653987	-0.172174	0.422384
OBFC1	-0.0895934	0.564222	-0.0911063	0.658017
KCNG3	-0.158955	0.852136	0.14192	0.692117
ENPEP	0.656083	0.0529947	0.0464168	0.887221
SKI	0.193017	0.31331	0.147211	0.451764
SHISA4	-0.214426	0.133042	0.145806	0.464228
SEC61G	0.118687	0.295062	-0.0791067	0.714115
ATXN7L3	0.0246717	0.786989	-0.0442841	0.887141
DBNDD1	-0.0517903	0.810267	0.00330761	0.992673
SZT2	0.00269187	0.985348	-0.0102286	0.924752
ANKRD36	-0.400348	0.115929	-0.248637	0.3425
TACSTD2	-0.738699	0.454814	0.0918012	0.591078
EIF3J	0.0341195	0.73919	-0.0806481	0.602229
PPP2R2A	0.0726326	0.307639	-0.15612	0.404478
TEKT4	0.12878	0.72723	0.0746594	0.727151
PVALB	0.133164	0.308131	-0.314489	0.714115
F10	0.483605	0.615567	0.0349867	0.839183
FAM134C	-0.0287331	0.732624	0.038019	0.813236
COMP	0.259914	0.69016	0.0899844	0.712512
SCLT1	0.00643057	0.977348	-0.124783	0.309753
TAL1	0.106358	0.517648	-0.0483142	0.82764
ACSL1	0.103011	0.216764	-0.123797	0.716188
ABCC5	-0.0453087	0.453058	-0.263685	0.330777
ABL1	-0.0617351	0.727385	-0.0546638	0.774481
RBBP7	0.0552363	0.496535	-0.0596061	0.692365
PTPRG	0.178363	0.099035	0.0658091	0.769635
NCOR1	-0.00317948	0.982113	-0.0436234	0.684993
CMTR1	-0.0696551	0.2811	-0.0323093	0.828315
CMTR1_2	-0.0696551	0.2811	0.0524729	0.617674
TXNRD1	0.0691284	0.394472	-0.127575	0.529917
UBE2H	0.033155	0.585207	0.0461431	0.678623
CCNE2	-0.0297625	0.907469	-0.34764	0.334574
CALCR	1.19526	0.191935
SLC6A8	0.0514578	0.650704	0.217161	0.364551
CDC45	-0.0568547	0.870221	0.0584118	0.678597
CWC22	0.0772766	0.565524	-0.0929163	0.629275
PPP1CB	0.0231699	0.718901	-0.0869162	0.623544
ABHD8	-0.180058	0.0531694	0.106578	0.479287
ARF5	0.0632335	0.370335	0.00717547	0.99867
SLC24A4	0.0793535	0.79615	0.287902	0.556213
CCT3	0.0882462	0.332207	-0.134159	0.434579
SLC3A2	0.133346	0.179643	0.145181	0.516748
RAD50	-0.105452	0.329436	-0.129636	0.462957
IER5	0.377909	0.132245	0.027702	0.862864
MTHFD1L	-0.140832	0.27994	-0.0158676	0.925854
MBTPS2	-0.226301	0.0643653	-0.105699	0.640718
MVK	-0.169919	0.216764	0.041519	0.854859
FAM110D	0.197848	0.597059	0.0673725	0.705287
NCL	0.103794	0.257786	-0.0499679	0.698371
PSMD10	0.0972483	0.505074	-0.185872	0.444191
MOBP	0.0524371	0.793609	-0.229647	0.612519
HRH1	-0.0435529	0.802837	-0.106572	0.600524
NUDT16L1	-0.0456005	0.653174	0.00407939	0.989307
RASGRP3	0.0901502	0.783752	-0.658353	0.157541
PRKRIP1	0.02849	0.86158	0.0487312	0.76248
MED21	0.114241	0.295062	-0.130164	0.577086
SYT11	-0.0159437	0.85001	-0.0869359	0.723676
NTSR2	0.0340671	0.843079	0.170097	0.640379
LRMP	-0.357519	0.0792685	0.0359179	0.970692
SPTBN2	0.0277796	0.78102	0.0448305	0.932084
BHLHE40	0.233926	0.251355	-0.0372954	0.889419
RNF111	0.0737707	0.438933	-0.186763	0.304676
IST1	-0.0476086	0.422247	-0.086001	0.495337
NME5	-0.204036	0.21988	-0.207748	0.568586
DDX21	0.113735	0.318531	-0.0662292	0.691344
LRSAM1	-0.117274	0.244791	-0.00554392	0.965065
HDAC11	-0.047947	0.645072	-0.124884	0.509497
VMO1	-0.351388	0.47169	0.211548	0.336234
MTO1	0.118555	0.341808	-0.139374	0.458734
ADAR	-0.037678	0.557571	-0.0770578	0.670947
P2RX1	0.123974	0.822691	0.00394989	0.97107
EN2	0.840351	0.370335	0.0526851	0.775799
TM9SF2	0.0334883	0.616424	-0.263285	0.335979
TOX2	0.1814	0.341808	0.0399473	0.823041
TOX2_2	0.1814	0.341808	-0.0836351	0.644162
HBB	-1.5009	0.0202985	0.759035	0.269212
MED15	0.0434748	0.778392	0.00370526	0.974012
CASR	-0.518539	0.217805	0.0183539	0.926514
MTPN	-0.0687071	0.479237	-0.129835	0.663423
UNC50	0.0149061	0.881238	-0.0193969	0.887783
IRF2	0.00435021	0.976917	0.0815408	0.57069
PGR	0.0075029	0.979181	-0.00414026	0.993882
GPR84	0.359053	0.193651
SPATA6L	-0.313732	0.129138	0.116406	0.626847
BRE	-0.0105152	0.930254	-0.0262586	0.885382
SRPX	0.193259	0.668239	0.203796	0.637818
FGF10	-0.366583	0.31738
SDC3	0.000835089	0.995296	0.143142	0.49187
TMEM218	-0.159224	0.201867	-0.0497406	0.821829
SOX6	-0.0417957	0.818786	-0.0944672	0.671278
MAPK11	0.0313722	0.791303	0.0213214	0.935812
TBC1D22A	-0.012853	0.949159	0.0443773	0.768447
COL4A6	0.254291	0.335831	0.0294332	0.829111
NAB1	0.0723909	0.403857	-0.111985	0.444539
ASIC4	-0.0636581	0.73919	0.0349384	0.867541
TSPAN18	-0.191616	0.444402	0.132994	0.832017
TRMT10A	0.036169	0.786281	-0.0922893	0.628213
MED31	-0.0129004	0.938133	-0.147336	0.484654
CAPSL	0.17524	0.386778	0.0909073	0.820062
PLG	0.170671	0.781341
ASB14	0.0448827	0.950522
LAMTOR4	-0.096202	0.350834	0.00969866	0.962609
FBLN7	0.255699	0.464895	0.0752664	0.742863
NOL7	-0.0245774	0.817579	-0.091393	0.632766
BRMS1L	-0.0162806	0.924148	-0.194576	0.584792
PANK2	0.0512848	0.606576	-0.0404617	0.794437
TAF8	-0.00823125	0.947584	-0.000777763	0.996894
RNF139	0.00798115	0.966871	-0.0647536	0.643294
ADAM8	-0.115331	0.460199	0.146293	0.379575
MAN2B2	-0.0219375	0.876814	0.0381936	0.853818
RGS12	-0.00702523	0.977723	0.0123375	0.95352
LRRIQ1	0.0587412	0.77648	-0.0310861	0.970538
GPR150	-0.117216	0.453079	0.0834711	0.77175
RAPGEF5	0.142385	0.410183	-0.326179	0.259307
CHP1	0.0317002	0.67134	-0.180368	0.573712
ZCCHC2	0.110557	0.287368	0.0867306	0.687991
ZCCHC2_2	0.110557	0.287368	-0.0639067	0.741296
ACAP2	0.06837	0.612836	0.0170605	0.953345
PPP4R2	0.0796339	0.378178	-0.088972	0.673591
CDCA2	-0.279594	0.771545
PTGFRN	0.158878	0.193853	-0.0847993	0.664463
SIGLEC5	-0.641452	0.10999	0.0952005	0.590301
GUCD1	-0.00830674	0.982253	0.084487	0.573285
LRRN4CL	-0.0538783	0.914267	0.040128	0.882538
NMUR2	-0.1495	0.767278	0.127393	0.469192
DAGLA	0.00353997	0.985915	0.0484685	0.916373
NEUROD6	-0.185574	0.209367	-0.559312	0.436884
CHCHD6	-0.005078	0.974271	0.0962328	0.709862
FBXL3	-0.050175	0.385799	-0.0867852	0.645933
CA5B	0.186468	0.369441	0.0877327	0.742698
KIZ	-0.00686562	0.970434	-0.160819	0.403469
MPHOSPH9	-0.0167807	0.925645	-0.115651	0.443412
HCN4	-0.0903776	0.766324	0.0925831	0.633644
SH2D4B	0.37981	0.604667	0.05583	0.739195
TBC1D15	-0.00238979	0.983473	-0.146306	0.436884
FAM168A	-0.0486189	0.459778	0.0577762	0.669965
MRPS21	-0.0381015	0.746425	-0.0667926	0.75432
NONO	0.061695	0.22798	-0.0441856	0.764625
CLEC5A	0.615824	0.156783
ITCH	0.00254497	0.982558	-0.154177	0.384846
MGAT3	0.026868	0.711917	0.0597819	0.776069
MBP	0.0255171	0.895884	-0.108342	0.609773
RPP25	0.201343	0.372397	-0.03377	0.830233
SOSTDC1	-0.11367	0.799437	-0.107181	0.933278
HRC	-0.174726	0.754759	0.0331438	0.862281
DOK5	0.427476	0.141417	-0.50789	0.135622
HELZ	-0.0858839	0.41503	-0.07102	0.544266
ADRB3	-0.501512	0.338458	0.14223	0.373273
PTRH2	-0.0812583	0.408256	-0.0216915	0.911841
MPEG1	-0.0354047	0.906826	-0.178536	0.577086
DMD	-0.154872	0.140267	0.00784682	0.992893
NDUFA12	-0.00554814	0.98339	-0.0983129	0.60386
STAMBPL1	0.00725225	0.952997	-0.114376	0.718326
ADCY2	-0.0887675	0.253429	0.0175791	0.974007
KLHL20	-0.0866898	0.309462	-0.0860199	0.662543
SRM	0.102164	0.738649	0.0440507	0.850585
OTC	0.29944	0.557001
ANKRD33B	0.291559	0.278596	0.180103	0.487116
TMIE	-0.378682	0.134658	-0.0685169	0.712512
SNX8	0.0805284	0.410183	0.0914478	0.637148
CHURC1	0.0533166	0.810327	-0.100197	0.726909
KLC2	0.02219	0.819051	-0.0227758	0.905323
HDAC1	0.100516	0.236289	0.0283633	0.889527
ELMOD3	-0.12165	0.272779	-0.199443	0.135622
FNDC3B	0.273224	0.0929746	0.0943019	0.711704
MTCP1	-0.103897	0.729726	0.0814861	0.564382
VMA21	-0.0550505	0.838702	0.0553944	0.725328
JAKMIP3	0.0347143	0.774816	-0.0734969	0.684291
CAV2	0.190191	0.174309	-0.0946789	0.768033
ATRNL1	-0.115832	0.282887	-0.287587	0.473014
AREL1	-0.0757523	0.317818	-0.0619347	0.793286
MED26	0.126964	0.527902	0.0689517	0.718893
DUS1L	0.0531685	0.611226	0.128921	0.445815
KDM2B	0.030906	0.828473	-0.111358	0.533895
NEK9	0.030881	0.734076	-0.07083	0.663005
CHRM3	-0.164312	0.129479	-0.0700454	0.890265
WARS2	-0.0840409	0.599563	-0.0253049	0.919751
RIMKLA	-0.0980271	0.309875	-0.0399305	0.857692
ASF1A	-0.0316622	0.735079	-0.141677	0.611824
TOMM40	0.136918	0.275554	-0.118953	0.484654
TUBGCP5	-0.0807851	0.309465	-0.139348	0.560229
IGSF6	0.513617	0.443982	-0.0321844	0.932378
TPPP	-0.118894	0.251722	-0.0881672	0.590759
BTD	0.013066	0.922737	-0.0645128	0.714115
SNRPB2	0.0195749	0.878858	-0.0893771	0.602998
ERICH1	-0.0388049	0.757489	0.0650453	0.663963
HAUS7	-0.0510117	0.766525	0.0769999	0.656357
MKX	-0.289883	0.215289	0.0869764	0.646184
RAB28	0.098312	0.177213	-0.092916	0.648423
CTSO	-0.157022	0.306312	0.0541809	0.827523
SH3GL2	-0.119037	0.146969	-0.148972	0.745086
RPN2	0.0692822	0.300098	-0.0406459	0.88701
SFMBT1	0.0566362	0.516251	0.0102893	0.938886
HSF5	0.317607	0.535232	-0.142832	0.477187
TTC9B	0.174258	0.156783	-0.15755	0.461845
UPF2	-0.0943951	0.385624	-0.0257469	0.887221
CD101	-0.412917	0.268989	0.00465758	0.967307
SORBS3	-0.0122459	0.929993	0.206897	0.424835
ALB	0.358141	0.240033
JPH1	-0.187743	0.324938	-0.142452	0.730438
AGBL2	0.118953	0.561818	0.0316865	0.936443
DOPEY1	0.0475603	0.599658	-0.129393	0.515384
TERF1	0.0502253	0.732845	-0.0237286	0.881903
TERF1_2	0.0502253	0.732845	-0.142272	0.529917
KIF22	-0.175564	0.770344	0.0722626	0.641802
KIF22_2	-0.175564	0.770344	0.0747086	0.62682
GSE1	0.0925593	0.488867	-0.0632272	0.723484
NINJ1	0.217651	0.184232	0.101842	0.510574
SEC61A2	0.0115795	0.924653	-0.270264	0.337947
SFXN4	-0.0382369	0.795858	-0.0920048	0.542174
UCP3	0.0722813	0.941048	0.0179851	0.911998
VAMP7	-0.161471	0.107511	-0.132547	0.566493
VAMP7_2	-0.161471	0.107511	-0.132547	0.566493
SLC13A3	-0.0961289	0.730669	-0.134826	0.484807
N4BP2L1	2.68757e-05	0.999945	-0.023572	0.921457
TIMP4	-0.117971	0.526898	0.277226	0.217474
HAUS3	0.0486669	0.712167	-0.0905436	0.609409
SLIT2	-0.0354635	0.819007	-0.467254	0.241617
RSF1	-0.0081045	0.933963	-0.0452393	0.712512
RSF1_2	-0.0081045	0.933963	-0.0602148	0.708549
MYLK3	0.257763	0.728633	0.113231	0.663796
CCP110	0.0148299	0.933651	-0.207565	0.487152
MON1A	-0.0567959	0.586968	0.0302949	0.882491
LONRF1	-0.110871	0.289239	-0.0308136	0.864132
CACNG6	0.180478	0.522971	0.0279676	0.862432
CEP128	0.0364742	0.867056	0.0535308	0.747341
LRIT3	-0.0935408	0.897735
HMGXB3	0.035614	0.764612	0.00135387	0.981866
ZSWIM3	0.0392259	0.722328	-0.0245561	0.903527
WDR83	-0.0295273	0.837896	0.0364253	0.724136
KCNMB4	-0.0739466	0.621214	0.118203	0.654932
DENND6B	0.112361	0.269098	0.114681	0.478918
GALNS	-0.0385259	0.857342	0.00490726	0.957643
HIST1H1C	-0.167273	0.301185	0.197263	0.386287
STX6	-0.116966	0.199787	-0.0170743	0.918931
PDK3	-0.103242	0.188188	-0.0982005	0.786736
CASP4	0.484757	0.0480432	0.234271	0.360777
KCNJ11	0.0552516	0.638613	0.000852947	0.992973
TPR	0.0470183	0.52216	-0.0147186	0.939411
ZSCAN20	-0.00639654	0.978122	-0.0929237	0.551267
MTX2	0.059873	0.503359	-0.257187	0.379006
HIST1H2BH	-0.0132568	0.941031	0.10929	0.614966
LYRM7	-0.22174	0.0684834	-0.199017	0.449564
BRD3	0.108208	0.140267	0.0474981	0.750202
SLC45A1	0.0236019	0.84704	-0.00575274	0.992205
FBXO39	0.057411	0.950928	-0.0291952	0.856382
KCNJ16	-0.0693523	0.701812	-0.266449	0.391233
FBXL4	0.00106897	0.994733	-0.153694	0.296151
BMP2K	-0.0302392	0.784252	-0.0233364	0.938277
UGT8	-0.164013	0.485774	-0.785388	0.0462162
SLC25A23	-0.0353233	0.783225	0.073899	0.808739
MAPK4	0.575895	0.104869	0.386845	0.182083
HINT1	0.100897	0.230029	-0.0909065	0.656786
SFXN5	-0.138543	0.363548	0.00125445	0.999091
FAM3D	0.123434	0.901228	0.122398	0.45769
RHOBTB1	0.1012	0.652371	-0.193079	0.444191
SLC4A4	0.072214	0.569635	0.0783439	0.895669
RPL38	0.228886	0.202143	0.0521353	0.75255
KAZN	0.0667774	0.454362	0.0149443	0.965432
KAZN_2	0.0667774	0.454362	-0.173232	0.271103
AP2A2	0.00634697	0.95096	-0.0398263	0.826288
ZBTB46	0.0235073	0.895509	0.0669957	0.692365
MAP7D1	0.148995	0.178365	0.0604305	0.739195
AOX1	-0.442682	0.0410504	0.0847334	0.786379
CYR61	0.941159	0.594587	-0.190611	0.710666
JRKL	-0.0476183	0.701361	-0.154892	0.444191
DTNA	0.0618405	0.433741	0.252655	0.389624
TMOD3	0.101358	0.418738	-0.0639548	0.787688
EEA1	0.0375919	0.740444	-0.0342723	0.872705
ADCK5	0.0239078	0.849383	0.107302	0.538249
PLK5	-0.840671	0.110071	0.0579287	0.737371
IL1R1	0.235428	0.0740755	0.752261	0.0155835
KTN1	-0.00279484	0.980178	-0.0605005	0.802632
RELL2	0.139594	0.255667	-0.0991392	0.588548
MAB21L1	0.0175458	0.954626	0.0881481	0.698103
PHKB	-0.0796207	0.255968	-0.133387	0.456334
TBC1D8B	-0.132949	0.414895	-0.269641	0.474606
LAPTM4B	0.0467898	0.62071	-0.169513	0.577086
LCN8	-0.362748	0.756354	0.0439037	0.777862
LCN8_2	-0.362748	0.756354
TMEM147	0.132019	0.297346	-0.0477779	0.770712
SYT4	-0.146283	0.0794898	-0.32818	0.577476
GGT5	0.176354	0.576539	0.368699	0.165731
XPO7	-0.024385	0.71586	-0.0770927	0.731676
GPR75	-0.14728	0.256289	0.246899	0.393306
TRIM5	0.0761257	0.603631	0.05132	0.814234
APOC1	-0.299224	0.340374	-0.0322758	0.943253
APOC1_2	0.256391	0.611674	-0.0322758	0.943253
PARD6B	0.151635	0.42122	0.0621995	0.7358
ARID1A	0.0982851	0.252303	0.08535	0.568031
RRAGB	-0.17451	0.472635	-0.133063	0.590652
SLC38A11	0.035987	0.965442	0.0242538	0.935254
HIST2H2BE	-0.399573	0.0302003	-0.131395	0.673384
RCN2	-0.0202396	0.801611	-0.208193	0.49242
STARD7	0.000262421	0.997762	-0.111969	0.501323
SHMT2	0.123089	0.27168	0.0458574	0.855419
MLYCD	0.019607	0.841744	0.214291	0.166853
UQCRH	0.0244473	0.857656	-0.155873	0.562546
UQCRH_2	0.0244473	0.857656	-0.0548156	0.81537
NCLN	0.0513536	0.639373	0.115015	0.407349
SDHA	-0.00452599	0.95914	-0.0390236	0.844915
MEDAG	-0.539627	0.0323454	0.055308	0.736095
RCBTB2	0.00516848	0.969812	-0.200795	0.472973
VEGFB	0.0369182	0.729089	-0.00376305	0.984449
COLQ	-0.640378	0.0740755	0.0552473	0.752512
DRG2	0.0268369	0.760927	-0.00582205	0.954096
ALPK2	-0.13998	0.776973	0.088977	0.626506
DNASE2B	0.14654	0.912913
SAFB	0.0577632	0.429588	-0.0350567	0.778402
SRSF12	-0.0779956	0.633127	0.0491779	0.843721
RFX2	0.111176	0.517724	0.0112188	0.970692
MAPK8IP1	0.0703261	0.474375	0.052861	0.820086
FANCD2	-0.0296572	0.918928	-0.0100093	0.950193
ANKZF1	-0.0386637	0.68397	0.0839128	0.610338
DUSP8	0.0380159	0.719007	0.0622541	0.823356
SENP5	0.0791035	0.72881	-0.172502	0.479011
LBR	0.0248102	0.884291	0.00794913	0.975573
LZTS2	0.0218547	0.823519	0.0172619	0.910281
IL2RG	0.14356	0.761691	0.0430983	0.83307
CCDC51	-0.116448	0.363064	-0.0798597	0.746551
KLF3	-0.00179109	0.990306	-0.0412203	0.820086
ANKRD37	0.15849	0.514141	-0.293667	0.360112
FZR1	-0.0864676	0.432176	0.0302704	0.894234
SLC44A4	0.696165	0.0211805	0.0574663	0.777862
SLC44A4_2	0.696165	0.0211805	0.0574663	0.777862
SLC44A4_3	0.696165	0.0211805	0.0574663	0.777862
ESPL1	-0.659385	0.191158	0.0322429	0.826288
GMPR2	-0.0863572	0.38309	-0.0472581	0.731676
TBC1D19	-0.127616	0.159863	-0.157377	0.486135
ERGIC1	-0.0024923	0.987635	0.0476972	0.770712
ERBB4	0.00434918	0.988171	-0.200561	0.533911
MAP4	-0.0216392	0.820199	0.0185542	0.953818
GPHN	0.0297154	0.721408	0.00390089	0.986099
SLC6A2	0.614355	0.586135	0.0215158	0.895669
ORC3	-0.0722724	0.579192	-0.113117	0.651193
HIVEP1	0.189261	0.0540276	-0.0909343	0.758379
EIF4EBP2	0.02545	0.831721	0.244528	0.295644
DFFB	-0.074482	0.637936	0.0383167	0.814234
ANKRD34B	-0.0972472	0.496535
HSPB6	0.0237087	0.849823	0.129624	0.563752
IER2	0.246482	0.703971	-0.222675	0.440662
AIFM1	-0.0117177	0.906612	-0.115529	0.687847
WWC2	0.00811836	0.952997	-0.082516	0.612519
MRPL4	0.00698328	0.953629	-0.025666	0.840701
EPB41L4A	0.00952011	0.967759	0.0197293	0.959665
SH2D6	-0.289613	0.555849	0.0700557	0.675666
TAF4B	0.0987969	0.44123	-0.0606445	0.813086
GAL3ST3	-0.160424	0.128178	-0.0169373	0.890947
RTDR1	0.248644	0.51793	-0.0309727	0.828198
MALT1	-0.058925	0.645478	0.00453924	0.981045
ARVCF	-0.0307144	0.801353	0.0244374	0.915872
MEX3B	0.0373032	0.863529	0.0798255	0.663779
FBXO16	-0.0881609	0.706644	-0.0628642	0.802951
C1QC	0.391654	0.0943652	0.164291	0.777977
KIF7	0.041436	0.798142	0.0801725	0.579185
FAM127C	0.034433	0.817194	0.0596659	0.787039
ZBED3	0.0626526	0.773331	0.14482	0.433337
KDM4D	-0.759151	0.205582	0.190834	0.278854
CLGN	-0.421442	0.0202985	0.0407802	0.90149
SLC25A37	0.164397	0.220551	0.192255	0.436884
SLC25A37_2	0.164397	0.220551	0.0744333	0.745519
SMARCC2	0.0980143	0.100125	-0.0189579	0.887276
FAM109A	-0.0981099	0.40192	0.208509	0.236305
CCDC12	0.0172084	0.893286	-0.0333416	0.839485
CLHC1	-0.473711	0.155677	-0.0598521	0.783348
AMBRA1	0.0618635	0.516685	0.00592808	0.984449
USF2	0.139514	0.0718265	-0.000765842	0.996894
DEPDC7	-0.0304253	0.891459	-0.0638011	0.785733
DSP	-0.105054	0.85058	0.249938	0.590966
FAM20A	-0.0170133	0.954715	-0.00941742	0.995081
IRF2BP2	0.177052	0.117487	-0.0225104	0.888894
MSN	0.338575	0.0302003	0.215962	0.367351
SLC9A5	-0.0310351	0.826472	0.0901538	0.724136
EPDR1	-0.131754	0.115422	-0.0212209	0.903443
MUSK	0.343941	0.588694	0.0176049	0.953419
SMARCD1	0.11669	0.175929	-0.0239056	0.851819
SH3RF3	0.153894	0.35299	0.103507	0.574087
GTF2E1	-0.0196322	0.874472	-0.100136	0.662543
ATAD2B	0.105192	0.565583	0.0670832	0.609008
ARHGAP17	0.100853	0.383204	-0.0786922	0.611824
KCNIP3	0.04195	0.850132	-0.129208	0.499952
SFPQ	0.146092	0.224259	-0.0742003	0.513915
GFRA4	-0.0462677	0.848462	0.0369911	0.866586
AKR1B10	0.0421425	0.905912
RGS16	-0.151204	0.52216	0.134832	0.611824
URB1	0.126097	0.236398	-0.16039	0.278819
RTL1	1.04708	0.135736	0.144519	0.474606
NFATC4	0.218106	0.46877	0.0282493	0.848715
TOP3B	-0.0102988	0.919428	-0.0670312	0.710331
BMPR1A	0.110981	0.288076	-0.0426659	0.851994
BMPR1A_2	0.110981	0.288076	-0.0456746	0.861802
STAG2	0.0337222	0.759997	-0.121219	0.584792
MOB3C	0.107035	0.53974	0.119802	0.496202
MIR149	-0.0740961	0.939209	0.0288492	0.890014
CD55	-0.399391	0.119443	-0.172306	0.463043
RPS23	0.143397	0.109929	0.137186	0.560246
FBXO27	0.140023	0.446541	0.0514377	0.812404
SYNGR3	-0.149162	0.343398	-0.0437275	0.830641
EML1	-0.129572	0.413916	-0.00869479	0.975573
NUP93	-0.0204602	0.877879	-0.142142	0.688098
SMAD3	-0.147258	0.374358	-0.0313913	0.876521
TBC1D12	0.0758947	0.770155	-0.236031	0.236305
MRVI1	-0.13962	0.332301	0.456622	0.125878
CDK12	-0.00718602	0.965946	0.0539474	0.584257
CACNB3	-0.188189	0.225149	-0.0676804	0.827712
GALNT13	-0.189655	0.131084	-0.0680764	0.817955
SPO11	-0.709123	0.227163
NEDD4	-0.072952	0.268537	0.0950026	0.590759
NEK4	-0.0716961	0.600438	0.0106216	0.94505
PRKAR2A	0.104566	0.219413	0.0367839	0.853081
ATP6V0B	0.0092183	0.944581	-0.231402	0.447196
CACNA1E	-0.097686	0.395262	-0.00863039	0.952847
SKP1	-0.00305192	0.976806	-0.129289	0.633971
PEX14	0.037681	0.745246	0.0151942	0.97107
ZBTB38	-0.0641443	0.435374	-0.0718836	0.626506
ZBTB38_2	-0.0641443	0.435374	-0.193797	0.399313
FBLIM1	0.615224	0.147376	0.083827	0.668329
FYCO1	0.143838	0.196432	0.0337532	0.851376
RAPH1	0.11143	0.237681	-0.0222772	0.907608
PLTP	-0.128015	0.340064	0.135856	0.746708
MINK1	-0.04316	0.517289	0.13093	0.551951
DOCK8	-0.0278729	0.906365	-0.25583	0.636473
EZH2	0.164205	0.338694	0.0291835	0.873741
SLC25A1	-0.0460226	0.677484	0.040039	0.848034
PLEKHB1	-0.033387	0.829674	-0.0635153	0.739484
GRB7	0.013997	0.98563	-0.0118683	0.992575
ZFP37	0.107708	0.678235	-0.00940595	0.961919
MRPL33	-0.158782	0.099035	-0.0793952	0.676914
ARMC1	0.0696775	0.298936	-0.242571	0.224863
RNASEK	0.0451063	0.590812	-0.0585628	0.734492
SPRN	-0.266662	0.136793	0.026711	0.904524
BORA	-0.182337	0.2956	-0.107565	0.373273
HBEGF	0.292049	0.483915	-0.197842	0.450106
PI4KA	0.0404633	0.600514	-0.14999	0.647568
MRPL12	0.149774	0.09017	-0.00734308	0.941685
R3HDM4	-0.0531388	0.600438	0.100597	0.590854
RASAL1	-0.344297	0.0306786	-0.0934781	0.695122
ZC3H3	-0.00971402	0.93085	0.109358	0.43297
DDAH1	0.150846	0.278596	-0.0578097	0.837277
ACBD5	-0.141472	0.149121	-0.151845	0.514929
CCDC137	0.0844239	0.5384	0.0297602	0.860324
TIPARP	0.239784	0.129466	0.0560979	0.812638
EXD2	-0.0897016	0.246613	-0.0865832	0.573285
TRIM72	-0.339353	0.427688	0.0527688	0.828958
DBX2	0.614037	0.0249099	0.0226639	0.918701
MAP3K14	-0.0432369	0.846292	0.0940933	0.628872
PIBF1	-0.0244253	0.871474	-0.0409233	0.859935
PDE6D	-0.0674649	0.527556	-0.0765878	0.637238
CCSER1	-0.03182	0.84704	-0.0836158	0.805657
CLK2	0.0724237	0.328834	-0.0332314	0.829111
NKRF	0.061598	0.686321	-0.25966	0.391233
DUSP2	0.489191	0.388127	0.0265114	0.888806
TNFSF15	-1.20889	0.130389	-0.004323	0.999999
SECISBP2	0.0302098	0.825962	-0.0491274	0.770506
SPRTN	0.00917993	0.943502	-0.0968894	0.552225
GABRR2	-0.31232	0.451077	-0.0616116	0.832205
URI1	0.0431074	0.621395	-0.159926	0.309139
GNG10	0.0595318	0.47839	-0.0480317	0.809257
PAG1	-0.258749	0.215632	-0.105015	0.514561
PIK3C3	-0.0218899	0.794048	-0.0302015	0.836605
GPCPD1	-0.0398471	0.75288	-0.328757	0.227898
ANKRD28	0.0415823	0.788763	-0.138531	0.400132
STMN3	-0.0224078	0.868795	0.0737396	0.75781
RAB14	0.089551	0.157023	-0.227295	0.351425
CDK2AP2	0.0215253	0.934354	0.0146898	0.95798
HDDC3	-0.115669	0.504469	0.0608524	0.632033
RIPPLY3	-0.0530544	0.939245	0.118916	0.523764
COMMD7	-0.0735747	0.422043	-0.0534086	0.750202
CXXC1	0.0570408	0.533068	-0.093198	0.504335
HMCN1	-0.0627375	0.861056	0.00838192	0.932982
ESYT3	-0.0640208	0.729631	-0.00315247	0.984449
CD40	0.251992	0.46176	0.0511474	0.786969
DYNC1LI2	-0.0405542	0.493168	-0.119472	0.579577
EFCAB7	0.172403	0.429186	-0.176491	0.481895
GDI1	-0.0107122	0.897651	-0.115778	0.612519
CCDC186	-0.0279272	0.742124	-0.124031	0.531384
VSNL1	0.028055	0.781976	-0.319948	0.629275
PIH1D1	-0.186267	0.205582	-0.119969	0.47347
EFTUD2	0.0830779	0.28009	-0.151878	0.525011
HSPB11	-0.0740606	0.538131	-0.0126924	0.963053
MED10	0.0377863	0.837572	-0.0119319	0.946148
SCN4A	-0.231675	0.346365	0.0957803	0.602229
FAM135A	0.0386944	0.723098	-0.0901358	0.578578
ARHGAP4	-0.0139051	0.916017	0.0300979	0.899084
EHMT2	0.0523347	0.470189	-0.0765876	0.568993
EHMT2_2	0.0523347	0.470189	-0.0765876	0.568993
STRIP2	0.0776023	0.514412	-0.276172	0.640718
UFD1L	0.0181755	0.832064	0.00175547	0.984449
COA5	0.0312406	0.660503	-0.020547	0.89352
WTIP	0.237536	0.283673	-0.00101084	0.99867
ERMP1	-0.130346	0.107965	-0.328663	0.219419
HACE1	-0.0517835	0.486782	-0.250818	0.232753
LSG1	-0.0149561	0.911064	-0.0927083	0.589839
MAL	-0.0487744	0.844081	-0.0310008	0.913104
GPR22	-0.0616292	0.670743	-0.128222	0.817829
WDR5B	-0.137291	0.465749	-0.0735933	0.778564
RD3	0.0540923	0.915461	0.0742663	0.724066
ARMC8	0.0735963	0.294449	-0.0264814	0.916231
GRIN2C	0.142172	0.436692	0.0528013	0.848034
SLC47A1	0.0148946	0.98816	0.169908	0.845949
DMPK	0.0785983	0.455398	0.118012	0.494799
DHRS13	0.0465354	0.801174	0.0414342	0.780287
SMC1A	0.0326856	0.701361	-0.0475228	0.851353
SMYD5	0.0369928	0.713692	-0.0201957	0.892066
TUSC2	0.921656	0.545435	-0.0569809	0.678597
CCDC155	-0.42352	0.199481	0.07225	0.641749
CRHR2	0.609608	0.0747061	-0.177099	0.683225
PDZD9	-0.0291876	0.96081
ATP2C1	-0.0638855	0.358191	-0.2104	0.423901
TMEM230	0.0181132	0.880589	-0.166097	0.432953
MAMSTR	-0.111638	0.718583	0.045389	0.809247
CROT	-0.0437107	0.656459	0.0137413	0.967539
EGR1	0.373927	0.229157	-0.313804	0.513915
THSD1	0.0262944	0.91962	-0.0346636	0.900854
KHK	-0.177406	0.242972	0.0883622	0.514929
SLC12A2	0.187627	0.165075	-0.480396	0.0893668
TMEM8A	-0.0225375	0.865567	0.0469531	0.819723
STOX2	-0.00159177	0.989579	0.048063	0.836002
DNAH1	0.249916	0.306079	0.0250135	0.890233
ZIC4	-0.479568	0.0767816	0.0922098	0.572984
PSMC6	0.041665	0.679069	-0.189272	0.450106
PSMC6_2	0.041665	0.679069	-0.193774	0.466757
TMEM252	0.525433	0.255986	0.0580455	0.779393
STRADA	-0.164477	0.0969895	0.0313794	0.843721
LLGL1	-0.0841164	0.505509	-0.128131	0.510283
USP54	0.0655694	0.737777	-0.12457	0.651725
MTF1	0.0388817	0.704216	0.00436916	0.998782
CCDC81	-0.0381344	0.906351	0.0722283	0.839698
SCUBE1	-0.466278	0.435163	-0.0174973	0.937976
ZSCAN10	0.420895	0.394472	0.109683	0.606683
HUWE1	0.0792531	0.394516	-0.034588	0.763178
CD180	0.140938	0.711659
LYRM5	-0.193847	0.209721	-0.15252	0.472973
TMPO	0.111849	0.205582	-0.171099	0.412192
ACCS	-0.167318	0.52671	0.0956118	0.520804
HDGFRP3	0.0197479	0.7959	-0.143438	0.437592
OXCT1	-0.121052	0.181317	-0.312022	0.469098
RRAS2	-0.131102	0.151272	0.101801	0.529917
LTBP2	0.630248	0.5673	-0.0162239	0.975632
SV2B	-0.145409	0.254102	-0.198314	0.74154
PKD1L2	0.220761	0.863117	0.0469458	0.854231
MAP10	0.0691471	0.802308	0.0215898	0.922871
PPM1M	-0.0203885	0.910163	0.0672659	0.630737
GP6	0.324935	0.711563	0.12025	0.520825
LEF1	-0.0507619	0.818408	-0.253416	0.514228
EYA1	-0.116396	0.505898	0.0705494	0.826288
EPS8L1	0.0740146	0.934612	0.0595179	0.766804
MAPK14	-0.0247621	0.747789	-0.102997	0.563128
GTF2F2	-0.0660834	0.489333	-0.0301603	0.882491
PLA1A	0.724069	0.0744749	0.602606	0.167612
PPP1R42	0.148063	0.715557
SATB2	0.2072	0.517998	-0.359561	0.491127
KCNJ9	-0.151434	0.435374	-3.22632e-05	0.962609
RRP36	0.118445	0.285614	-0.0743573	0.74782
MOCS3	-0.0629952	0.620204	-0.16574	0.551017
PPHLN1	0.0233937	0.764026	-0.0215929	0.898572
RAPGEF1	0.0556068	0.55209	0.0543774	0.700036
MAP3K8	0.0499005	0.830637	0.0891463	0.63863
DLG4	0.0477932	0.584765	0.0584699	0.899677
NCCRP1	-0.45104	0.345885	0.0983306	0.652416
STC1	-0.153441	0.419799	0.187512	0.559901
EFCAB14	0.0833435	0.339237	0.00404732	0.981249
CPSF3	0.0206879	0.847876	-0.0934892	0.663882
TMEM14A	-0.0276998	0.95131	-0.181397	0.545835
MYH3	0.249387	0.74454	-0.0202814	0.976989
GPKOW	0.0876001	0.403698	0.047438	0.724329
HOGA1	-0.337165	0.0969489	0.196072	0.335979
SULT1A1	0.09734	0.895884	0.193367	0.437141
SPON1	-0.112685	0.219495	0.451959	0.249257
RAB23	-0.0402983	0.605683	0.0241996	0.927368
PLA2G4A	0.0261226	0.925879	0.0487283	0.872705
MAPRE3	0.0569695	0.370392	0.0211306	0.989863
GGPS1	-0.0497897	0.560547	-0.174775	0.336234
EXOC3L2	0.169931	0.49526	0.109285	0.595114
MAP2K2	0.049063	0.517879	0.0768204	0.583549
RNF19B	0.324085	0.0396914	-0.142792	0.470909
ANO2	-0.452123	0.391416	0.0879347	0.753084
TLR8	0.280377	0.714472
CARS2	0.0271958	0.798221	-0.141036	0.295644
UNK	0.103955	0.416208	0.060426	0.703784
EXOC8	-0.0459858	0.639373	-0.0196167	0.920849
MAML3	0.28603	0.156456	0.0834586	0.726225
SAMD1	0.274315	0.0722957	0.0534305	0.80212
RSPO4	-1.08908	0.272953	0.128006	0.535645
LDHA	0.0877912	0.335831	-0.151788	0.659388
MRPL20	0.0832389	0.275946	0.00762708	0.981328
MRPL20_2	0.0832389	0.275946	0.00762708	0.981328
FAM229B	-0.073179	0.761054	-0.120913	0.517097
ATP5S	-0.131529	0.290209	-0.0353769	0.84427
PHF19	-0.100588	0.730454	0.154109	0.424614
TTC5	-0.0223461	0.826961	-0.0605842	0.78101
XKR5	-0.0516253	0.941313	0.0645976	0.689884
TCTN1	-0.0138421	0.934151	0.0409925	0.880944
PPP2R5C	-0.0437622	0.463713	-0.0156875	0.912896
CAPG	-0.266673	0.121261	0.269219	0.203921
MPZL1	-0.0921071	0.376708	0.00206755	0.968524
VPS9D1	0.0642476	0.472741	0.0424485	0.820821
ARSB	-0.133812	0.164158	0.0338778	0.826866
TDH	0.093327	0.824476	0.00565455	0.973219
PARPBP	0.56162	0.48515
CRISPLD1	-0.213137	0.339147	-0.086318	0.836758
MAD1L1	-0.0741394	0.685606	0.0218064	0.864723
SPIN4	-0.203751	0.456684	-0.0957836	0.481072
DPYSL5	0.0335309	0.916681	-0.455155	0.0880677
INPP1	-0.0866402	0.419623	-0.264487	0.238792
ANKRD11	-0.036738	0.539824	0.0543499	0.678597
ANKRD11_2	-0.036738	0.539824	0.221106	0.502889
NPAS4	-0.0673901	0.939212	-0.298636	0.559946
NFKBID	0.0869112	0.786679	-0.000150105	0.992893
CPM	-0.0301928	0.81802	-0.217079	0.501557
SLC26A4	-0.360568	0.252767	-0.271923	0.485063
PLD5	-0.0853644	0.762424	-0.237103	0.565485
FBXO5	0.372349	0.205842	-0.0260028	0.86295
SIPA1L1	-0.0674139	0.560547	0.0268734	0.965065
ATG4D	-0.0295167	0.75927	0.0452546	0.749256
TGM3	-1.14467	0.397776	-0.107091	0.698836
MTCH1	0.0545001	0.512818	-0.0371259	0.790025
HK1	0.103805	0.150595	-0.134673	0.587177
CDC26	-0.0825971	0.361976	0.0265491	0.862864
CDC26_2	-0.0825971	0.361976	0.0305558	0.891793
GALNT12	0.26228	0.317308	0.0249982	0.908233
MRPL35	-0.00138234	0.992511	-0.191354	0.466321
TNKS	-0.0316726	0.804445	-0.073371	0.653323
SLC30A4	0.00354035	0.974334	-0.242827	0.277954
TUB	-0.0501802	0.499501	0.042881	0.851994
TRMT13	0.00903121	0.959002	-0.262782	0.166778
ARHGEF18	0.128645	0.185123	-0.0430236	0.739484
ARRB1	0.02236	0.808216	-0.061072	0.767092
KCNK1	0.211195	0.138822	-0.32159	0.362372
RUNDC3B	0.0944502	0.340392	0.0214743	0.962609
SCAMP5	-0.076045	0.282748	-0.0148267	0.937415
ADAMTS20	-0.189589	0.219249
IL17RB	0.0606592	0.923245	0.216519	0.442265
MCAM	0.130277	0.568408	-0.0939653	0.804611
POLR3E	0.0815647	0.340392	0.00919037	0.962447
AQR	0.0690211	0.446541	-0.137178	0.404339
IPMK	0.0322308	0.730454	0.0363394	0.864565
CDCA7	0.129046	0.786797	-0.0784931	0.821528
CAMP	-0.287862	0.654148	0.0218544	0.877123
GRHL3	0.0947945	0.800469	-0.0215136	0.885854
ADAMTSL2	0.116996	0.612712	0.00338592	0.984449
DENND5B	0.0622738	0.614523	-0.0983028	0.637384
CLMN	-0.120074	0.341803	0.0503951	0.882296
SSTR3	0.165229	0.370561	0.13427	0.416193
OVOL2	0.274787	0.710581	0.0428727	0.785109
RBL2	-0.0659264	0.393561	0.0524049	0.74547
PYGO2	0.0415412	0.721291	0.0257073	0.892515
PPP1R10	0.120169	0.319285	-0.0822813	0.534532
PPP1R10_2	0.120169	0.319285	-0.0822813	0.534532
PPP1R10_3	0.120169	0.319285	-0.0822813	0.534532
CSE1L	-0.0230079	0.808473	-0.239398	0.342688
LCA5	0.12218	0.306444	-0.0145813	0.982775
RDH16	-0.177174	0.463499	0.0407213	0.821528
ASRGL1	-0.0704742	0.456899	0.174054	0.556213
TOM1	0.0270909	0.77477	0.0643071	0.754422
PTX3	0.231389	0.646268
MRPL50	-0.0310529	0.807924	-0.0871926	0.578339
RCAN3	0.053342	0.856871	-0.0734706	0.782336
SLC26A11	-0.167444	0.128412	0.0329827	0.910175
STYX	-0.0227199	0.823306	-0.0703307	0.737062
CINP	0.0678946	0.465267	-0.0598704	0.712512
MARCH7	0.0308397	0.768253	-0.0598869	0.738545
PFKM	-0.0596735	0.4224	-0.147769	0.607826
SGMS1	0.0558899	0.603789	-0.10839	0.586666
RIOK3	0.0410545	0.672469	-0.0653823	0.713195
PPP1R12C	0.137334	0.109929	0.170454	0.264584
GRAMD4	0.226927	0.0969489	-0.0167378	0.931217
ATG9A	-0.111427	0.1456	0.032994	0.879299
MRPS26	0.0867385	0.534375	0.0250362	0.874896
ELP3	-0.0499721	0.454362	-0.150673	0.459507
GPAT2	0.666735	0.531152	0.130831	0.487097
PELI1	-0.0230017	0.845524	-0.0849782	0.773254
PPT1	0.0258883	0.79268	-0.154922	0.54594
SLC35C2	0.0261304	0.799274	0.167735	0.416783
RFC4	-0.028749	0.845524	0.0271669	0.902001
GNB2	0.101165	0.270863	0.119867	0.281462
KAT2A	-0.00328939	0.973225	-0.0541755	0.731676
C7	0.420794	0.158759	0.291575	0.563128
SULT4A1	0.0406184	0.730336	-0.176604	0.718578
CCDC130	0.0737183	0.353527	0.0805264	0.533726
ARRDC4	-0.132866	0.434581	-0.0591729	0.904539
GLYCTK	-0.133323	0.52216	0.0801943	0.63906
MTUS1	-0.00795938	0.971902	0.00750139	0.967835
LEMD3	0.162357	0.0643653	-0.107269	0.523767
PLEKHF2	0.134598	0.22798	0.0276388	0.901539
DYNLRB2	0.109992	0.670565	-0.0749577	0.850505
CNOT10	0.0535488	0.493168	-0.073421	0.678597
GTF3C2	0.0231635	0.79914	-0.0165197	0.87412
DIMT1	-0.0905535	0.40586	-0.0584218	0.758202
MR1	-0.255761	0.325963	0.20177	0.383395
SLITRK6	-0.0584784	0.799437
LIX1	-0.341325	0.0609403	0.336168	0.421091
ATL3	0.0372507	0.798358	0.0588765	0.794359
ATL3_2	0.0372507	0.798358	0.0769025	0.706238
F8	-0.0734521	0.506883	0.05466	0.778284
KPNA5	-0.020582	0.841905	-0.1954	0.424554
ACHE	0.0570338	0.697134	0.0737952	0.719938
TCAIM	0.078422	0.82794	-0.199352	0.416193
MIEF1	-0.0483391	0.5673	-0.0481787	0.75082
TNFRSF12A	0.94748	0.0955753	0.113523	0.436884
EGR3	0.568867	0.27873	-0.0598722	0.771525
OASL	0.689941	0.244625	0.0508959	0.843798
SERPIND1	-0.734387	0.265013	0.0648526	0.884276
IFRD1	0.269253	0.116466	-0.151155	0.499644
WDFY1	0.0352407	0.569619	-0.118361	0.331847
ZBTB6	0.0255831	0.818786	-0.0634164	0.717453
PRRT3	-0.106801	0.303713	-0.0137744	0.911429
FBXL19	-0.0501291	0.426722	0.0721966	0.653415
ACTN2	-0.0333292	0.811463	-0.158807	0.578032
TXNIP	-0.289255	0.298936	0.740797	0.0243524
ATG9B	0.171992	0.749404	-0.00316003	0.994532
RPL36AL	0.154238	0.242585	0.0811318	0.61886
HEBP2	-0.0566072	0.859475	0.241621	0.227898
RAP2B	0.0413836	0.820709	0.153793	0.624786
CHAD	-0.36451	0.586883	-0.129061	0.611559
TLR3	-0.00244556	0.991631	0.0141423	0.945598
CAMK2G	-0.0841675	0.580454	-0.124615	0.695122
HMGB2	-0.136926	0.637655	0.444784	0.0155835
FGF14	-0.0468577	0.664659	-0.185223	0.62563
TRPM5	-0.120455	0.888871	0.128124	0.552225
KIF3B	-0.0962212	0.268719	0.0487614	0.779541
PRICKLE2	-0.0390368	0.608792	-0.102497	0.74247
CSRNP3	-0.085696	0.682003	-0.185417	0.648423
MTMR9	-0.135651	0.300867	-0.224793	0.416193
NSDHL	-0.180844	0.0674115	-0.102855	0.635397
GLRA3	0.319017	0.54675	0.0164169	0.995644
POLR2D	-0.058065	0.773925	-0.0884132	0.577086
DMRTA2	0.132824	0.570269	0.0962696	0.58872
TOPORS	0.0258212	0.831621	-0.00485853	0.979084
C1QL4	1.23082	0.334388	0.100768	0.624796
CLDN19	-0.246299	0.270045	0.0264968	0.92025
RNF165	0.0188018	0.918958	-0.0298145	0.853918
RNF165_2	0.0188018	0.918958	0.0433854	0.874212
DHRS9	-0.0202064	0.988171
MVB12B	0.00535344	0.974762	-0.0713999	0.678597
FXR1	0.0700774	0.419223	-0.203536	0.219862
DNAH2	-0.0110592	0.965442	0.0750155	0.808612
ZMYM3	-0.0566558	0.538235	-0.00744347	0.916231
CASP3	0.0736203	0.430491	-0.0505262	0.809257
FAM120C	-0.0890406	0.334799	-0.0382081	0.843227
SCLY	-0.00102777	0.99546	-0.186896	0.146771
ENTPD5	-0.136654	0.173183	0.0101651	0.946725
PDIA5	0.0271759	0.945717	-0.00495776	0.987472
TMEM67	-0.101031	0.17733	-0.107753	0.761261
WDR47	-0.0242384	0.740637	-0.291822	0.474096
KCTD20	-0.00797955	0.948053	0.000750974	0.986402
AGO1	-0.11499	0.215632	0.00218858	0.995117
CLDN12	-0.0345025	0.711011	-0.262752	0.416193
PRKCE	-0.0756682	0.452334	-0.0857552	0.802159
ITGAM	0.0348324	0.890735	-0.0884039	0.7358
WDR31	-0.0639857	0.672238	-0.00527505	0.981883
SKA3	-0.0761255	0.846508
RGS2	0.13787	0.48185	-0.231777	0.527219
MST1R	-0.166545	0.517998	0.0599629	0.725329
GLIS1	0.0548201	0.902319	0.0692729	0.739069
PTMA	0.196173	0.076547	-0.0367484	0.826288
PTMA_2	0.196173	0.076547	-0.0840544	0.595267
PTMA_3	0.196173	0.076547	-0.125714	0.437592
PTMA_4	0.196173	0.076547	-0.0915395	0.501557
PRDM11	0.0232779	0.854266	-0.00780992	0.980537
NAPA	-0.115454	0.326586	-0.0636374	0.812506
DIRAS3	0.33781	0.224139	0.201622	0.595076
ASGR2	-0.379394	0.270802	-0.0107772	0.957013
PIK3R4	-0.0802307	0.307103	-0.218057	0.335979
C1QTNF4	-0.0945837	0.520369	0.0904458	0.636169
ARMC3	0.184087	0.556366	-0.136366	0.886156
BTBD3	-0.0470198	0.716314	-0.0542461	0.89756
NDUFV3	-0.0341558	0.687133	-0.0214603	0.853081
PPP1R2	0.145322	0.160545	0.0246116	0.943218
PPP1R2_2	0.145322	0.160545	-0.0248464	0.895998
FOSL2	0.425533	0.199934	0.0929463	0.728847
TUBA4A	0.162129	0.216764	-0.326153	0.472501
RHPN1	-0.175346	0.405688	0.0833199	0.673384
EEF2	0.0829564	0.169913	0.0915411	0.594055
EPHA3	-0.188985	0.266718	-0.203196	0.383162
EDIL3	-0.0417442	0.835805	-0.243727	0.484654
SERGEF	0.23156	0.215632	0.00231561	0.999479
KIF26A	-0.0950366	0.773925	0.0300756	0.857208
B3GALT4	-0.0281552	0.894554	0.132968	0.356974
B3GALT4_2	-0.0281552	0.894554	0.132968	0.356974
B3GALT4_3	-0.0281552	0.894554	0.132968	0.356974
OSCAR	-0.144441	0.816165	0.073901	0.633215
NPFF	-0.0478972	0.871644	-0.0996683	0.660324
DEDD	0.0551442	0.577903	-0.00526908	0.983459
SCYL2	-0.0468159	0.56543	-0.0569758	0.865738
PTPN1	-0.0310305	0.810899	0.110492	0.501522
SKAP1	-0.847458	0.115426	0.0679339	0.674699
GADD45G	0.706991	0.0409049	0.25235	0.349682
IFITM3	0.618319	0.064803	0.671164	0.0327593
SLU7	-0.0145616	0.875672	-0.159167	0.563128
PAPD5	0.0721184	0.389143	-0.0821469	0.688953
SAP130	0.022829	0.802308	0.0412029	0.798637
UBE2S	0.0439862	0.667372	0.0748214	0.664463
UBE2S_2	0.0439862	0.667372	0.107954	0.48189
ANAPC11	-0.0418957	0.549817	0.0339086	0.837093
ANAPC11_2	-0.0418957	0.549817	0.0198892	0.917276
NIFK	0.0877642	0.484438	-0.102013	0.535094
ATP6V1B2	0.0346263	0.747677	-0.283807	0.563128
CAPZA1	0.0589713	0.557594	-0.103549	0.516886
CDYL2	0.0928447	0.463499	0.0960024	0.545926
GLRX3	0.116087	0.107965	-0.00534705	0.97364
CRYGD	-0.253597	0.622124
NUS1	-0.0343038	0.67879	-0.0219369	0.915032
PGRMC1	0.0294314	0.731646	-0.195743	0.533895
MYOM2	-0.139136	0.50769	0.0227709	0.967998
CHM	-0.0494045	0.621198	-0.117641	0.624378
FAM105A	-0.217301	0.132711	-0.123487	0.641069
CCNL1	0.283519	0.0622268	0.0153902	0.945816
TOMM6	0.0359924	0.815735	0.0413211	0.822348
NAP1L3	-0.0512749	0.548838	-0.204947	0.674775
B3GALNT1	0.0265738	0.798142	-0.0601285	0.843721
GDAP2	0.0353596	0.725492	-0.0677514	0.653327
DMKN	0.968924	0.443608	0.00378571	0.953072
COX6B1	-0.233042	0.611674	0.00764558	0.969277
DNASE2	0.0987189	0.346365	0.0730774	0.619548
MSH5	-0.853683	0.113022	0.028174	0.836473
LGMN	0.142426	0.149686	-0.157244	0.5018
USP31	0.0123111	0.941202	-0.135974	0.416193
NTMT1	-1.92483e-05	0.999945	0.0102772	0.963927
SDCBP	-0.0394768	0.68433	-0.0968529	0.66563
NUDT11	-0.0379607	0.690227	-0.0487404	0.882572
PYGL	-0.233606	0.523724	0.339603	0.27552
SNPH	0.0151665	0.845524	0.0704911	0.549799
B3GNT4	0.113406	0.823468	0.0224583	0.943645
NUBPL	-0.177448	0.305528	-0.15965	0.444539
NOD1	0.0325028	0.870066	0.0338453	0.865416
CDH22	0.15101	0.41078	0.0315695	0.932062
NUBP1	0.0863422	0.482314	-0.147261	0.568548
DSCAM	0.0795657	0.413574	0.0487015	0.817345
DGKI	-0.187346	0.0812048	-0.127438	0.663423
FAM136A	-0.0434272	0.76243	-0.0189552	0.934984
RIN3	-0.0425629	0.8933	0.0754312	0.695122
SLC16A6	-0.0828442	0.73919	0.39271	0.514929
AKAP1	0.0237368	0.778796	0.0162815	0.959066
YBEY	-0.0992341	0.713931	-0.0205988	0.95015
DIP2B	0.0156517	0.905542	-0.199519	0.421091
OOSP2	-0.683131	0.502809
PIGA	-0.0194308	0.946548	-0.0538186	0.761261
RREB1	-0.271757	0.136996	0.0913245	0.684291
SP1	0.124585	0.105195	0.0260149	0.894125
TOX4	0.0297426	0.714472	-0.0893013	0.653154
HSPA9	0.146698	0.120694	-0.12081	0.531658
APOBEC1	-0.00938041	0.982166	0.0430396	0.751761
SLC35E4	0.129142	0.173461	-0.0127766	0.95208
LSM5	0.0720587	0.650022	-0.049266	0.822012
ZBTB1	0.132401	0.314799	-0.20593	0.295644
GTF2F1	0.022138	0.841348	0.0684104	0.663423
SRRM3	-0.00306063	0.985641	0.176092	0.407349
RPS15A	0.0313901	0.82815	0.0532202	0.688857
GINS4	-0.013047	0.964448	-0.0417354	0.802632
MYO15A	-0.306325	0.348257	0.0578361	0.662697
GIMAP7	-0.110407	0.84555	0.178393	0.539007
ATP6V1E2	0.073472	0.939212	0.126218	0.421091
UTP3	0.140329	0.215794	-0.0467537	0.803154
PLEKHN1	-0.21853	0.176481	0.0327854	0.858022
MBNL1	0.00751009	0.951872	-0.0316344	0.829441
NUP160	0.102589	0.215632	-0.0772183	0.703801
NUP160_2	0.102589	0.215632
SLC1A1	-0.0343047	0.734714	0.0238745	0.965432
DHX57	-0.11506	0.126938	-0.037772	0.820062
FREM3	0.0152801	0.951483
PTPN21	0.299162	0.0302003	-0.000577158	0.975383
MOK	-0.0524267	0.647009	0.0486082	0.806107
TBR1	-0.0113267	0.971719	-0.234444	0.621364
IQGAP1	0.214333	0.0783422	-0.112834	0.693446
FOS	0.584197	0.483076	-0.45091	0.502889
FIGNL1	-0.232981	0.569635	-0.0906312	0.657063
PUS7	-0.0878953	0.524105	-0.0832946	0.709639
TUBB6	0.624916	0.130095	0.127426	0.509676
BAZ2A	0.0774955	0.382445	-1.81579e-06	0.986135
KCNQ2	-0.14532	0.0550227	0.0773633	0.777451
SECISBP2L	-0.0540825	0.676531	-0.186979	0.416193
MARCH6	0.025503	0.663282	-0.108017	0.602229
CCDC33	-0.530197	0.0918397	0.018312	0.908676
RBM11	-0.171346	0.249391	-0.0853535	0.785733
EPHA6	-0.172272	0.463713	-0.0549748	0.875208
SLC43A1	0.149261	0.800816	0.0623134	0.685951
NTN1	0.104951	0.645629	0.102057	0.559109
ING4	-0.0480106	0.479945	-0.110943	0.279734
DPH2	-0.0145326	0.944744	0.105496	0.496181
PCDHB10	0.0621819	0.722635	-0.175765	0.504482
FBXL21	0.212714	0.162812	-0.0768107	0.861961
DIAPH1	0.0910698	0.280603	0.0574165	0.776483
CEP76	-0.0614731	0.614728	0.0546005	0.780897
CORO1A	0.0712256	0.585207	-0.0133995	0.915296
RRM2	-0.0271387	0.961639
OS9	-0.0199221	0.788802	0.043961	0.816459
COG5	-0.0803223	0.504601	-0.071376	0.697013
SLC4A1AP	-0.0773015	0.28265	-0.156935	0.533014
COPS8	0.00415005	0.973469	-0.151176	0.628636
NGLY1	-0.0743931	0.306683	-0.213236	0.290637
NCBP2	-0.241143	0.496535	0.0185252	0.945614
GPSM3	0.283472	0.512574	-0.0431461	0.826288
GPSM3_2	0.283472	0.512574	-0.0328	0.872705
GPSM3_3	0.283472	0.512574	-0.0431461	0.826288
SIL1	0.0251367	0.871644	-0.00954816	0.9562
ASB6	0.0847998	0.334766	0.0874521	0.609773
MIR124-3	0.433874	0.498719
UNC93A	0.204851	0.774559	0.106523	0.624378
SNX30	-0.0745471	0.250534	0.00629018	0.98652
FMO5	-0.302571	0.178428	0.257227	0.184303
ATRIP	-0.056198	0.720886	-0.00987932	0.969817
CEBPG	0.0658529	0.414816	-0.00632821	0.969387
TNFRSF1B	0.243209	0.354102	0.133222	0.501557
CLEC1A	-0.222046	0.56156	-0.0308392	0.943017
FAM69A	-0.0637073	0.486782	-0.262105	0.265235
IQSEC1	0.067163	0.400036	0.0346252	0.925948
PATZ1	0.0176481	0.853916	0.0516274	0.749936
RBM22	0.0147413	0.901362	-0.0956561	0.560381
BAG2	0.000980297	0.995296	-0.147135	0.393609
PAQR5	0.143041	0.656102	0.000857	0.96214
THNSL1	-0.0614954	0.603425	-0.0669949	0.808241
SHROOM3	0.00265483	0.990306	-0.136125	0.664463
ISM2	0.051553	0.895307	0.0303298	0.862864
JAM2	-0.0424409	0.620477	-0.0579483	0.811619
ALX4	0.168565	0.797842	0.0426616	0.85211
CACNA1S	0.0605479	0.960111	0.0317148	0.842187
GCFC2	-0.0062195	0.979861	-0.0622778	0.699379
CORIN	0.15651	0.807717	-0.0895686	0.603544
PLEKHG6	0.0813466	0.901492	-0.0383006	0.887087
LRRC40	-0.16262	0.059148	-0.200732	0.563752
VWA7	0.296809	0.489111	0.00402439	0.98286
WNT2B	-0.450124	0.0436571	0.00159468	0.983572
MRPL49	-0.128122	0.108812	-0.00635518	0.968987
ASNS	-0.137374	0.0884808	-0.200637	0.601646
ISG20	0.550614	0.173183	0.0124857	0.912637
SMU1	0.0699348	0.375588	-0.0930122	0.573696
POLR1D	0.00787983	0.949818	-0.067693	0.700036
CASZ1	-0.200673	0.671536	0.0610967	0.692365
CASZ1_2	-0.200673	0.671536	0.0853474	0.598095
CASZ1_3	-0.200673	0.671536	0.134234	0.499952
GJD2	-0.0790531	0.769255	0.00653842	0.970867
GIN1	-0.0768698	0.542315	-0.110773	0.545681
ANKRD29	0.0269055	0.846812	-0.00903384	0.969902
KRR1	0.0246912	0.827031	-0.0833928	0.676914
CDKN2AIP	0.0148789	0.918587	0.0395818	0.826633
CXCL1	1.89327	0.170212	0.17039	0.581908
EPM2A	-0.177452	0.388631	-0.161841	0.491127
PC	0.00207752	0.988094	0.0292458	0.911418
PDZRN4	0.135484	0.586968	-0.227056	0.308238
FAH	-0.0891948	0.578385	0.141517	0.504718
DNTTIP1	0.0700397	0.425251	0.0838631	0.450106
TMEM116	-0.420697	0.200602	-0.0625641	0.84467
PAX8	0.340657	0.824385	0.0541724	0.751848
MRPL40	-0.0475908	0.686662	0.0494974	0.692365
SLC2A4	0.133005	0.602234	0.150325	0.436884
PKMYT1	0.0133923	0.982416	-0.0104247	0.961157
FEZF2	0.111761	0.463964	0.0417651	0.968251
SLC26A9	-0.0499906	0.982154	-0.0950782	0.621604
MAP2	0.013901	0.891459	-0.0997991	0.813981
LYL1	0.239962	0.305411	0.0560644	0.737183
SLC25A19	-0.0582675	0.720472	-0.0891087	0.549259
NOS3	0.0062185	0.980205	0.0671219	0.772196
FAM43A	-0.0699953	0.776973	0.0597614	0.786817
KLF14	-0.201225	0.839879	0.136333	0.496202
FLRT2	0.108841	0.369602	-0.318155	0.320188
WRN	-0.218641	0.171534	-0.0332762	0.878947
SDF2	-0.0194017	0.799506	-0.00338842	0.967307
DZIP3	-0.0689118	0.38588	-0.215929	0.420964
RIT1	-0.185322	0.0487685	0.0464978	0.843721
FAM210A	-0.0119594	0.901316	-0.100434	0.591078
RHBDF2	0.133197	0.589348	0.146625	0.558758
FBXW11	-0.0474081	0.432723	-0.10999	0.484807
TMEM201	-0.0400973	0.722203	0.0278025	0.893843
ETAA1	-0.0440408	0.870066	0.0199217	0.933958
AKT1S1	0.0218126	0.84704	0.042853	0.795221
SLC12A5	0.0488937	0.543012	-0.2127	0.678995
NRIP3	-0.144966	0.215702	-0.00785637	0.986222
TMEM121	0.00996832	0.967759	0.0592551	0.75255
NOS1AP	-0.00393998	0.982713	0.0552859	0.842355
TMX1	0.0815643	0.409265	-0.0646634	0.832017
SAP30BP	-0.0771303	0.38588	-0.0210739	0.891677
WDR76	-0.151601	0.499501	0.0960229	0.564037
DGCR6	0.0201819	0.896661	0.0558603	0.796702
MEAF6	-0.0187027	0.846508	-0.172945	0.484387
MAP9	0.0184327	0.859153	-0.0776026	0.785733
BCDIN3D	-0.164597	0.393582	0.00791826	0.952847
DSCR3	0.0358064	0.75927	-0.102918	0.577698
ZFAND3	0.0564772	0.43059	0.134301	0.387004
SPSB3	0.0437767	0.710581	0.048752	0.739484
TMEM198	0.0555918	0.755979	0.112044	0.622359
SLC39A3	-0.0781406	0.442057	0.0144398	0.953818
DISP2	-0.0907817	0.335831	-0.0251713	0.888615
MKRN3	-0.421568	0.27168	-0.0373416	0.881025
CBLN3	0.172133	0.896539	0.0221212	0.902214
TTYH1	0.120316	0.230683	0.156047	0.607605
ZMYND12	-0.170066	0.623478	0.11756	0.645678
SPATA21	-1.03121	0.298565	-0.0140562	0.951755
ATP13A5	0.335123	0.0643653	0.116176	0.836882
RANBP10	0.00726546	0.939212	0.0314001	0.867102
DENND1C	0.112959	0.378951	0.0195486	0.910704
RBMS3	0.00504275	0.977787	0.149778	0.558055
SLC41A3	-0.106088	0.618025	-0.00576321	0.949072
TMEM128	0.0013176	0.990505	0.0496594	0.787042
CSNK1G3	0.0475129	0.513942	-0.122593	0.5653
TSPAN6	0.000675564	0.995296	0.354976	0.441114
MATN2	-0.208319	0.115426	-0.0465591	0.880846
ST6GALNAC2	-0.169619	0.564901	-0.0643638	0.941314
FAM162A	0.0881266	0.229379	-0.0321421	0.891474
MPP3	-0.0314438	0.671716	0.078411	0.731802
ARHGEF6	0.0700183	0.634908	0.167504	0.525986
TGFBR2	0.273232	0.0333535	0.0690702	0.821084
IL33	-0.0763843	0.410183	-0.177053	0.65956
DEAF1	-0.0126243	0.923245	0.225433	0.167612
AMN	0.454454	0.427533	0.0947517	0.668361
RNF212	-0.24321	0.692915	0.110696	0.649199
CIB1	-0.114896	0.426297	0.118564	0.573285
TTC23L	-0.137102	0.848035	-0.166116	0.549259
CTNNAL1	0.0382393	0.727534	0.0272748	0.888826
TLE6	0.193964	0.63135	0.0291819	0.899642
CIT	0.042569	0.812035	0.102136	0.802698
HERC4	-0.00203222	0.987223	-0.210946	0.265235
DRAP1	0.185272	0.0302003	-0.00571389	0.894421
ADPRM	0.0265263	0.855456	0.0377646	0.902605
PEMT	-0.231257	0.308903	0.0133941	0.952847
RGP1	-0.0397026	0.507081	0.00142618	0.982937
MYO1F	-0.0595968	0.770155	-0.0486431	0.876275
RAB11A	0.0219758	0.823519	-0.145137	0.573285
PLCD3	0.163268	0.289242	0.0976207	0.657512
PTBP2	-0.0838874	0.1786	-0.188672	0.404339
CLEC18A	-0.0424111	0.901807	0.0663807	0.786817
CLEC18A_2	-0.0424111	0.901807	0.0252159	0.92025
CLEC18A_3	-0.0424111	0.901807	0.0109029	0.966001
VSX2	0.315163	0.372135	0.0207419	0.904297
SETD7	-0.079041	0.505074	0.0591867	0.751848
VANGL1	-0.119871	0.546235	0.0577021	0.721178
CHAF1B	-0.027012	0.944676	0.110741	0.708622
NDUFA3	0.178008	0.288877	0.0895542	0.630296
DESI2	0.108032	0.181741	-0.0658236	0.780287
SHARPIN	0.0108554	0.936286	0.0934261	0.542174
TTC23	0.0717822	0.832084	0.0152361	0.930346
UGP2	0.0118274	0.867413	-0.151753	0.662697
ANKIB1	-0.0074524	0.943359	-0.109584	0.506811
CIRBP	0.0194535	0.918958	0.0762978	0.825991
SEC14L4	0.624921	0.0652047	0.181476	0.192734
VPS52	0.0939251	0.309752	-0.0673139	0.568586
VPS52_2	0.0939251	0.309752	-0.0673139	0.568586
VPS52_3	0.0939251	0.309752	-0.0871574	0.470832
GPRIN3	-0.229254	0.227267	-0.105453	0.676914
PPM1F	-0.0508453	0.647242	0.0999018	0.545344
TSR1	0.112409	0.685826	-0.0638034	0.711346
ZFHX3	0.0443712	0.827774	0.108375	0.577476
CCDC85A	-0.379795	0.108852	0.0491049	0.899272
PCSK5	0.0306225	0.841268	-0.054613	0.821972
HEMK1	-0.200842	0.141766	0.017382	0.910178
SCRIB	0.0576714	0.442562	-0.00974116	0.961919
RSRC2	0.048827	0.582232	-0.0706699	0.672347
AURKC	-0.0581771	0.649696	0.0519703	0.713824
FZD6	0.0506314	0.841777	0.0366904	0.884471
CUX1	0.17794	0.11869	0.0531152	0.731676
UNC119	0.0521409	0.709211	0.104583	0.50558
GPX3	-0.0532124	0.859159	0.332336	0.560246
NOV	-0.406108	0.194657	-0.277808	0.481072
TBCK	-0.155077	0.236204	-0.200484	0.286463
CDC42SE2	0.0755912	0.326937	-0.281508	0.276569
EIF2S2	0.106799	0.198095	0.0127961	0.984449
RNF130	-0.0159915	0.909997	-0.181137	0.356974
CKAP5	0.070883	0.373551	-0.0831913	0.718308
SMIM15	-0.0555258	0.552693	-0.143989	0.464955
DYX1C1	0.0114194	0.976856	-0.00810608	0.972545
KCNMB2	-0.19847	0.339837	-0.205213	0.449391
ANK3	-0.0498219	0.517998	-0.201529	0.41027
CDH12	0.0383026	0.84283	-0.435768	0.404022
QRSL1	0.040307	0.814457	-0.109312	0.593823
SHC4	-0.052907	0.867321	-0.253353	0.334574
CCDC22	0.0790758	0.384221	-0.0356347	0.778402
SNX24	0.151849	0.0519001	-0.131495	0.542174
RARS	0.0663582	0.585232	-0.122465	0.507903
MORC2	0.00699862	0.932308	-0.0893137	0.481895
PPP1R14C	-0.0633314	0.570401	-0.0187071	0.92903
FOXD1	0.398159	0.270041	0.19434	0.350755
DSN1	-0.114646	0.744053	0.110223	0.676894
AMT	-0.0432627	0.625649	0.0951367	0.493118
DIS3L	-0.0656213	0.549209	-0.102147	0.631746
RASL11A	0.109759	0.812504	-0.0686901	0.847681
GPRC5B	-0.101071	0.284236	-0.142328	0.512586
FRMD7	-0.736246	0.341808	0.0428236	0.798037
STRN4	0.0780332	0.463584	0.0368368	0.860324
KITLG	-0.34847	0.105582	-0.240571	0.545926
HDGF	0.0596344	0.283219	0.0238746	0.862864
SETX	-0.048092	0.530696	-0.139381	0.360777
DDR2	-0.0725507	0.711789	0.127646	0.751252
DDR2_2	-0.0725507	0.711789	0.111458	0.800012
KCTD12	-0.137454	0.181727	0.0967736	0.650979
TMEM2	0.0560384	0.554251	-0.00296105	0.984449
TNFSF9	0.118075	0.797428	0.0529372	0.773488
PPFIA4	-0.116949	0.294282	0.0763009	0.802241
CNIH3	-0.00926544	0.97088	-0.148686	0.675814
MAP4K4	0.0412087	0.754058	-0.226692	0.501557
ALS2CR12	-0.161713	0.530549	0.0785751	0.791255
DOCK3	0.111183	0.357872	-0.16892	0.544386
STX16	-0.0486693	0.466726	0.0059645	0.992796
PAQR9	-0.0503409	0.687179	-0.00376976	0.973239
KIF21B	0.295068	0.0519001	-0.221776	0.393306
FEZ2	0.00950814	0.937317	-0.00104653	0.972544
DLAT	0.0185531	0.840506	-0.0943853	0.687132
CDC5L	0.0687891	0.449149	-0.13123	0.473832
IGIP	-0.0260432	0.726733	-0.0678277	0.651815
TMEM119	-0.263689	0.470908	-0.0174083	0.959066
CRIP3	-0.196846	0.836575	-0.01995	0.923726
TEPP	-0.153873	0.754887	0.00745324	0.9562
GNGT2	0.290041	0.529426
TTLL8	0.436153	0.0670888	0.0689263	0.685034
APLF	-0.0633825	0.739703	0.0324937	0.888894
WNK1	-0.0470683	0.581881	-0.0760747	0.695674
WNK1_2	-0.0470683	0.581881	-0.0634891	0.716462
GSDMD	0.0909437	0.559748	0.0832167	0.669099
PPA1	0.0240645	0.818408	-0.155267	0.494799
ST7	0.0755939	0.6145	-0.0414613	0.799806
POPDC3	-0.384825	0.28242	-0.425322	0.230831
ACOX2	-0.539919	0.400516	-0.011154	0.995567
ATCAY	-0.0085975	0.929214	-0.0238976	0.902001
TM4SF19	0.361039	0.550544	0.0571806	0.777451
MFSD9	-0.0758188	0.625575	0.0200823	0.941999
ERN1	0.139528	0.215585	0.126449	0.427246
PDHB	-0.00237929	0.983727	-0.206924	0.416193
B3GALT1	-0.0137482	0.914267	-0.00587276	0.962609
ADAMTS5	0.34393	0.20805	-0.00574534	0.998802
NOTCH3	0.115093	0.598201	-0.0204534	0.948501
CALHM2	-0.0883431	0.659997	0.0478813	0.742698
FBXO32	-0.203895	0.472836	-0.184714	0.579641
CLPP	0.11588	0.273132	0.116751	0.335979
NXPH1	-0.0407846	0.75032	-0.262646	0.263794
MTMR3	0.0125292	0.866233	-0.0139501	0.923604
MTMR3_2	0.0125292	0.866233	0.0919969	0.666429
PAM16	0.15067	0.185123	0.0535436	0.737218
ATP1B3	0.164725	0.0391794	-0.0912388	0.68844
TRIM25	0.182418	0.36044	0.0808112	0.63906
SDCBP2	-0.356788	0.248495	0.152865	0.268776
HOXB2	0.159583	0.910163
ANP32B	0.0629978	0.570606	0.0768191	0.777536
GATM	0.059368	0.696339	-0.194212	0.445939
AP4E1	-0.066625	0.516251	-0.099883	0.528074
RASA3	0.0568984	0.590797	0.0460508	0.810254
PGD	-0.0145297	0.916017	0.0735287	0.762304
CDKN3	0.525466	0.227163
CDH4	0.133646	0.265469	0.117514	0.591613
RND1	0.070965	0.605528	-0.246473	0.474606
MPG	-0.051594	0.830903	0.00668963	0.967603
GAD1	0.105169	0.363944	-0.381318	0.400132
DHX36	0.142092	0.413916	-0.0957929	0.663423
TNFAIP8L2	-0.163642	0.449015	-0.00320979	0.978555
PHTF2	0.0231071	0.843246	-0.0849558	0.657104
CCDC112	0.000764293	0.996012	-0.094428	0.735758
IQCC	-0.0991087	0.797428	0.042124	0.793539
HEYL	0.139763	0.361006	0.301354	0.227898
APPL1	0.0150404	0.85088	-0.0855625	0.552994
RAB43	0.0522821	0.816165	-0.0268168	0.875956
RAB43_2	0.0522821	0.816165	0.0317161	0.913414
WAC	0.101286	0.357714	-0.00769666	0.946148
ADCY9	0.0246173	0.83629	0.0126513	0.970867
PYCRL	-0.0029869	0.985803	0.104501	0.542174
CELF4	-0.0320965	0.72184	0.0750467	0.894421
CDKAL1	-0.0134677	0.941658	-0.0729298	0.579577
PDYN	-0.502302	0.196249	0.0163934	0.993141
MTMR11	0.0496609	0.73379	0.00602937	0.980223
DAPL1	-0.437143	0.805844	-0.0163512	0.929704
VAV3	-0.105894	0.242718	-0.196806	0.725328
STXBP3	-0.0150332	0.914296	-0.24583	0.278819
EIF3G	0.104778	0.232089	-0.00167618	0.969123
ARHGAP22	0.0311748	0.878458	-0.0395852	0.865738
NPC1	0.0172308	0.901692	-0.292299	0.282629
NPFFR1	-0.107672	0.796651	0.0623692	0.778284
ALDH9A1	-0.162432	0.208207	0.0912795	0.767092
SLC18B1	-0.17906	0.152841	0.100183	0.789999
RASSF1	0.49779	0.455379	0.0573957	0.725477
PITPNB	0.076727	0.277415	-0.159913	0.514019
ADD2	0.028462	0.731896	0.023308	0.998327
PKD2L2	-1.11397	0.269111
LRP11	-0.0584341	0.431046	-0.0596817	0.635397
CDKL1	-0.153457	0.180487	-0.0351569	0.894149
PRODH2	0.0550417	0.934227	0.0663524	0.691324
ATMIN	0.0316954	0.748324	0.0393756	0.823033
BTG3	0.270122	0.165799	0.0874651	0.698374
ATP2B1	-0.0544952	0.766335	-0.2396	0.611985
PARM1	0.0463333	0.828992	-0.167541	0.688857
SLC25A43	0.255806	0.550007	0.151683	0.444191
FCHSD1	-0.00306307	0.990455	0.0757207	0.685122
CAMK2N2	0.282994	0.126938	0.0736366	0.745113
ELAVL3	-0.085651	0.339894	-0.0650669	0.682696
UBE2J2	0.0853247	0.270008	-0.0166322	0.905826
GNL2	0.028714	0.781619	-0.124455	0.451764
PRR3	-0.00698453	0.949159	-0.00864658	0.934726
CCDC88A	-0.0266408	0.797842	-0.166257	0.350137
KLHL24	-0.0893039	0.311417	-0.165407	0.309982
SGPP1	-0.0849371	0.38719	-0.0757116	0.560549
SLC35B4	-0.0894624	0.194657	-0.196313	0.479587
ARNT2	0.0642256	0.443271	-0.0764221	0.724066
CBR1	-0.285671	0.625947	-0.0995111	0.675524
ITPR3	0.103737	0.630439	0.100904	0.615375
TRAPPC6B	-0.021054	0.801691	-0.111589	0.75432
AMZ1	-0.377262	0.0302003	0.108272	0.563481
ZNHIT6	-0.000691546	0.995526	-0.137554	0.524495
WDSUB1	-0.0111622	0.943873	-0.147315	0.43297
APBA1	-0.0371488	0.800469	0.00757389	0.984449
RAB2A	-0.0614211	0.388631	-0.143476	0.577086
HPSE2	-0.548036	0.16147	-0.0629188	0.860324
PLCE1	0.0969828	0.580179	0.142877	0.542174
DLG1	0.158158	0.162657	-0.299566	0.135622
GSKIP	0.0642195	0.463713	-0.285139	0.464228
TFIP11	0.106638	0.281731	-0.0710903	0.641658
PIGX	0.0762828	0.438258	-0.199057	0.501557
FIBIN	-0.0424296	0.882704	-0.0254359	0.933278
GRAP2	-0.528324	0.266531	0.0257834	0.880103
POLR2G	-0.043408	0.628695	0.0736208	0.625898
CNBP	0.127572	0.219495	-0.0420835	0.817096
RTKN2	-0.0221179	0.939046
WASF1	-0.0338695	0.778455	-0.0543831	0.888806
HSPB1	1.18184	0.0434168	-0.000806289	0.979689
INPP5E	-0.0841325	0.274127	0.0434774	0.76742
ZCCHC16	-0.261895	0.076547	0.0425374	0.849168
CUBN	-0.496191	0.154406	0.0474038	0.813232
IGF1	0.00406292	0.985568	-0.228956	0.351269
ITPK1	0.0979849	0.224139	-0.00309932	0.992418
NAALAD2	-0.0487943	0.922737	-0.111325	0.712399
G3BP1	0.113123	0.0821323	-0.0644971	0.664463
CYP39A1	-0.339736	0.337802
NT5DC1	0.136553	0.346749	-0.277741	0.546809
POLK	-0.0833562	0.653174	-0.0293394	0.864723
RBM15	0.14963	0.623141	0.00252337	0.981328
AMZ2	-0.211828	0.0475201	-0.0113612	0.933335
GDF15	0.855587	0.181492	0.0876594	0.671533
GZMM	-0.384358	0.277813	0.0590184	0.76419
PAIP1	0.0670274	0.383304	-0.100365	0.577698
STK32C	-0.0339245	0.798358	0.0247952	0.928377
CACNA2D1	-0.0819961	0.353007	-0.294988	0.501557
SH3BP4	-0.0623632	0.618738	0.0995904	0.624378
PON3	0.0424017	0.915864	0.148953	0.647614
UBB	-0.0115452	0.875544	-0.102984	0.585537
ADCK1	0.0159935	0.918493	-0.14128	0.38706
ANKRD13B	0.101688	0.360621	0.0666038	0.679901
TCF25	0.0520807	0.45226	0.0293735	0.933198
SLC38A5	-0.388413	0.243374	-0.05596	0.897332
PPP1R13B	0.00969639	0.919428	0.0385609	0.84467
ARL2	-0.0599497	0.539997	-0.0085145	0.90432
TOP3A	0.0172076	0.931591	-0.0181611	0.888789
SLC16A14	-0.113647	0.482697	-0.170619	0.538215
FXYD6	0.0327801	0.853916	-0.232006	0.542861
BBC3	0.123795	0.656459	0.101112	0.594055
UNC5A	0.028896	0.776412	0.206702	0.416193
PI4KB	-0.0159087	0.838272	-0.0379522	0.756402
B3GAT1	-0.170242	0.147265	0.167508	0.495386
OAZ2	0.00492731	0.952611	-0.0647647	0.643294
SUSD2	-0.0938979	0.555119	0.0668759	0.688116
NOC4L	0.00920457	0.956974	0.0626937	0.694496
FADS1	-0.00504237	0.976858	-0.0218086	0.925128
DKK2	0.118103	0.730336	0.156449	0.679901
RHOT1	0.0467625	0.471011	-0.21196	0.401336
OXT	0.473669	0.651953	0.0553534	0.810715
GPR153	0.0354572	0.910146	0.0831417	0.642676
ARL4A	0.158758	0.285532	-0.0570566	0.74247
CACTIN	0.0442106	0.686108	0.12074	0.467746
USE1	-0.0137876	0.885248	-0.168548	0.346169
CCDC166	-0.00438771	0.99364	0.11416	0.678597
PCGF3	0.0873211	0.507081	0.138858	0.474606
HNMT	-0.251471	0.0444713	-0.133081	0.529917
ASPRV1	0.397209	0.42388	0.0310759	0.868089
APOBR	-0.363033	0.196397	0.0907883	0.69468
RWDD2A	-0.0516486	0.890056	-0.130436	0.603061
TENM4	0.0738672	0.529278	-0.0470729	0.770193
UCMA	0.519051	0.70093	0.0594943	0.652362
KPNA2	0.224548	0.0931298	-0.221095	0.561051
KPNA2_2	0.224548	0.0931298	-0.218275	0.557892
MACROD1	0.0966595	0.472388	0.173171	0.345166
DSCC1	-0.385765	0.306931	-0.169853	0.423664
BIRC5	0.00755856	0.989249	0.00859284	0.954824
BIRC5_2	0.00755856	0.989249
PRR16	-0.009603	0.973036	-0.0303379	0.881865
FAM63B	-0.0571789	0.438381	-0.0448781	0.828198
KATNB1	0.000595436	0.995296	0.0436364	0.868104
CPLX3	0.24594	0.656459	0.0228078	0.912896
CPLX3_2	0.24594	0.656459	-0.19716	0.546209
WNT8B	0.364533	0.524042	0.0783368	0.624378
GHR	-0.125772	0.253429	-0.16188	0.436884
CCDC124	0.0632157	0.555723	0.0397472	0.852003
BCLAF1	0.123576	0.185123	-0.0426601	0.853443
GOLGA3	0.0132767	0.867413	0.0319683	0.818042
ARHGAP39	-0.0569628	0.372183	0.0743842	0.711912
BBS7	0.0496245	0.656459	-0.232358	0.450106
MGAT4B	-0.0812219	0.271494	0.14879	0.344961
GLE1	-0.0247176	0.847737	0.00444747	0.981328
SERPINB9	-0.0542793	0.629972	0.152572	0.484807
KNTC1	-0.335908	0.142167	0.0291079	0.860324
CCDC57	-0.126747	0.42388	0.079228	0.612519
LAIR1	-0.189717	0.734774	-0.0101962	0.984449
GTF3C3	-0.0445892	0.571297	-0.166728	0.481072
LRRC8D	-0.0405128	0.658114	-0.193719	0.334726
METTL2B	0.0481708	0.817945	-0.124876	0.633683
DNAJC5	0.0653464	0.363864	0.0377909	0.890248
RASGRF1	-0.0562342	0.612741	-0.141943	0.576172
RASGRF1_2	-0.0562342	0.612741	-0.284691	0.545207
ALDH2	0.024541	0.851744	0.0697276	0.824681
RIBC1	-0.204264	0.502452	0.0185075	0.916616
EMP2	-0.0147971	0.964411	0.203199	0.556677
C3	-0.791269	0.0263775	-0.216469	0.75267
SRSF6	0.0109668	0.905925	-0.369131	0.0785316
TRIM41	0.0372466	0.672469	0.0651196	0.740618
POLE3	0.054339	0.483076	0.0782566	0.606612
TRIM2	-0.0452304	0.590406	-0.252492	0.263794
NELFE	0.113107	0.201474	-0.00180739	0.972544
NELFE_2	0.113107	0.201474	-0.00180739	0.972544
NELFE_3	0.113107	0.201474	-0.00180739	0.972544
UBR3	0.0344915	0.602955	-0.183697	0.514929
DNM1	-0.038927	0.602962	-0.0720019	0.871718
HYOU1	0.0192498	0.849395	-0.0665426	0.730441
KRT26	-0.0103214	0.976494
USP7	0.14131	0.0923742	-0.11836	0.590144
HNRNPR	-0.0162221	0.898065	-0.132182	0.360777
SERPING1	0.36603	0.0769532	0.394076	0.118854
TPCN1	-0.00153814	0.989579	0.158525	0.43297
STARD13	0.120975	0.585207	-0.223037	0.288829
KLRG2	-0.240568	0.502215	-0.0623437	0.766324
ADI1	-0.01433	0.906838	0.157371	0.472501
SLC7A3	0.266918	0.188987	-0.145252	0.493118
WBSCR22	0.0164935	0.909343	-0.0132214	0.924927
LRRC4C	0.00895678	0.937456	-0.202894	0.428142
ASUN	-0.00305341	0.987223	-0.326946	0.175605
SLC35D2	-0.0549296	0.871398	-0.234717	0.490322
RACGAP1	-0.192692	0.799365	-0.213601	0.166778
PSMD3	0.106064	0.192653	-0.025379	0.862385
MPP4	-0.027841	0.921186	0.148792	0.315827
ERLIN2	0.0896547	0.426297	0.0467516	0.775396
RAB35	0.0516226	0.484322	-0.00567968	0.945614
CEACAM16	0.103697	0.921363	-0.0836477	0.645987
BCAM	-0.00484236	0.985803	0.0532806	0.780867
FKRP	-0.073163	0.460684	0.0293274	0.897166
TDRD5	-0.0673634	0.823468	0.020393	0.95636
DNAH12	0.0486485	0.862484	-0.0002075	0.994755
DNAH12_2	0.0486485	0.862484
DNAH12_3	0.0486485	0.862484
PDCL2	-0.272372	0.452959
TMEM200A	-0.124331	0.354519	0.0788769	0.778564
NIPBL	0.019333	0.86983	-0.0647666	0.647357
ADCK4	0.183026	0.185149	0.100516	0.589159
EFHC1	0.199994	0.184352	-0.160686	0.704464
EIF3M	0.0478971	0.498408	-0.0123181	0.962609
MICU1	-0.0769167	0.281687	-0.158576	0.572879
PBDC1	0.0489473	0.652045	-0.0944108	0.619353
ESRRA	0.0698906	0.570304	0.0887262	0.615375
FUCA2	-0.0385428	0.707744	0.000672711	0.999091
IRF3	-0.00689519	0.953658	0.0353555	0.828958
EBPL	-0.0124143	0.96685	0.0516408	0.812028
GPR19	-0.0497986	0.721712	-0.0905727	0.597829
GMFG	0.0129939	0.971816	0.161666	0.444191
PIK3AP1	0.424389	0.0535219	0.0242824	0.933544
ZMAT5	0.013761	0.946698	0.0409627	0.784652
SLAMF1	-0.498886	0.531759
MBD5	-0.139237	0.0996635	0.0709187	0.716691
PHLDA1	0.292308	0.198095	-0.032277	0.876275
LIF	1.9306	0.0216007	0.0120445	0.974007
OXTR	0.190728	0.618738	0.161396	0.484807
USP19	0.0622682	0.307729	-0.113686	0.265235
INO80D	-0.0509527	0.585232	-0.0243602	0.839945
KDM5A	-0.00942562	0.92676	0.0112755	0.960066
SUV39H2	-0.086604	0.519915	0.000908474	0.993785
CNTFR	-0.121039	0.422154	0.276406	0.364848
EPX	-0.129368	0.942922	-0.0603965	0.787561
TMEM87B	0.0144882	0.878979	-0.0276751	0.904182
RIIAD1	0.252067	0.342255	-0.0239452	0.905843
AFAP1L1	-0.03639	0.814259	0.0196214	0.892085
ENDOG	0.09344	0.524105	0.0119702	0.927643
WNT3	-0.185924	0.40039	-0.0036875	0.989863
LSM12	0.112496	0.17733	-0.0594111	0.683225
LSM12_2	0.112496	0.17733	-0.0600406	0.678597
LGI4	-0.0308864	0.727976	0.306524	0.276284
NACAD	0.0243215	0.865131	-0.0433683	0.79762
STX19	0.542905	0.518593
MFAP5	-0.707376	0.328071	0.130631	0.425406
CST3	0.0837732	0.603789	0.120361	0.632799
WDR6	-0.0520045	0.6145	-0.103301	0.643447
CD300A	0.316255	0.417637	0.0274625	0.896477
VASH1	0.048828	0.667854	-0.198951	0.182083
DHX16	-0.000350776	0.998705	0.0286949	0.828631
DHX16_2	-0.000350776	0.998705	0.0395783	0.761261
CLEC3B	-0.815947	0.065383	-0.0279381	0.945137
SLC35A5	-0.126424	0.104947	-0.285272	0.236305
MIS18BP1	0.0849	0.898125	-0.029061	0.911998
ARL2BP	0.05929	0.423962	-0.178775	0.416193
ARL2BP_2	0.05929	0.423962
CD99	0.0304933	0.858174	0.517399	0.118854
CD99_2	0.0304933	0.858174	0.517399	0.118854
SLC10A4	-0.330468	0.470316	0.0281939	0.88701
TTLL11	0.138241	0.23092	-0.12643	0.44627
GLA	-0.0127109	0.910851	-0.0971559	0.560549
NEBL	-0.0399611	0.654958	0.0840618	0.710666
CCDC18	0.0573489	0.843771
LYSMD2	-0.0076639	0.945421	-0.0160027	0.933278
SAC3D1	0.126837	0.404398	0.0554473	0.786633
STK40	0.37653	0.0478763	0.00613839	0.981024
PIGP	-0.0936984	0.484662	-0.0719199	0.651027
TMED9	0.00279514	0.983473	-0.0528963	0.745642
PJA2	-0.0218975	0.776785	-0.186958	0.565485
COLEC11	-0.374885	0.241605	0.112291	0.567657
PKIB	-0.0761571	0.84704	0.158759	0.453973
MGST1	0.0453574	0.862667	0.344337	0.335979
PHF1	0.0729144	0.319689	-0.0177069	0.871087
RBM44	-0.544676	0.328268
RHOBTB2	-0.0319292	0.757614	-0.0348845	0.834062
RABEP2	0.032894	0.843771	0.0326611	0.800372
FUBP1	0.013491	0.877196	-0.0336275	0.779349
IL27RA	-1.03223	0.0415009	0.0950475	0.56881
AAMDC	-0.25021	0.306815	-0.0220086	0.967998
SMPD2	-0.216695	0.180445	0.0166827	0.952847
FBXO36	0.162054	0.723785	0.0185282	0.927643
SEPT3	0.10173	0.360401	0.0328358	0.976433
CBX6	0.0324067	0.691027	0.0645634	0.814764
ASH1L	-0.0067117	0.948655	-0.0233961	0.860308
CHRNA2	0.0278603	0.957987	0.117414	0.829937
RBM38	0.0854512	0.689021	0.0940871	0.586155
MLIP	0.0209973	0.929214	-0.429421	0.590759
DGKD	0.0218227	0.802602	0.0588029	0.790719
TTC21B	0.128875	0.387119	-0.121757	0.444539
MTSS1L	0.0590561	0.392708	0.0317647	0.925227
ANKRD52	-0.00242244	0.985192	-0.0430987	0.808739
FAM83H	0.185891	0.283673	0.00764605	0.972508
OPA1	-0.0146854	0.850132	-0.180569	0.568586
TMEM140	0.138354	0.577834	-0.150867	0.519565
PRPF39	-0.0669644	0.502561	-0.2054	0.284651
USP4	0.0418253	0.660914	-0.0543439	0.75474
CAPN6	-0.614097	0.0532828	-0.00913145	0.969993
NUAK1	-0.0881004	0.363944	-0.323076	0.385678
NPPA	-0.38055	0.220551	0.064422	0.690558
LAMB3	0.0720082	0.867321	0.0475511	0.811415
PPL	-0.460849	0.220966	-0.0436852	0.902001
RALGPS1	-0.140865	0.220551	-0.0916789	0.542861
CCDC6	0.0909296	0.423509	0.0879602	0.84467
NCOA3	0.0214517	0.85388	-0.0309891	0.872705
TMEM212	0.307049	0.175511
MTHFD1	0.00112686	0.991494	0.0272842	0.950531
PHF21B	0.430602	0.156508	0.16176	0.373273
S100A3	-0.315118	0.524105
PAFAH1B3	0.0426143	0.878458	0.0389872	0.853081
ALDH6A1	-0.111578	0.146969	0.148997	0.536201
ALDH6A1_2	-0.111578	0.146969	0.0386663	0.920681
GRWD1	-0.0112521	0.940373	-0.0499282	0.69468
BCKDK	0.0701869	0.49049	0.026196	0.887709
CTSB	0.0819833	0.181452	-0.0241555	0.885854
PFKFB1	-0.273442	0.617197
ZFP36	0.696673	0.269098	0.271976	0.546347
CMYA5	-0.19209	0.494745	0.144595	0.502889
RILPL1	0.0930724	0.358513	-0.0603742	0.703666
CYHR1	-0.0957111	0.419544	-0.124022	0.590741
CYHR1_2	-0.0957111	0.419544	0.0492642	0.764219
SIRT2	-0.042638	0.588402	-0.0995306	0.592051
CHAMP1	0.0104348	0.914141	-0.0535029	0.776822
PGAM1	0.02565	0.830251	-0.0696514	0.784794
PGAM1_2	0.02565	0.830251	-0.0756055	0.772657
PGAM1_3	0.02565	0.830251	-0.0677587	0.793539
PGAM1_4	0.02565	0.830251	-0.0686402	0.786817
PGAM1_5	0.02565	0.830251	-0.0686402	0.786817
GRM6	-0.363736	0.0926552	0.0135966	0.945816
[truncated: 12,133 more rows]

## Sheet: rat_HP
GENE	logFC.W/C	AveExpr	raw.P.Val.W/C	adj.P.Val.W/C
ACAA1	-0.0448106	4.78857	0.451663	0.718016
ACADM	-0.0202833	4.90529	0.715801	0.878458
ACLY	-0.111225	7.7273	0.0273005	0.199608
ACP1	-0.0242582	4.84726	0.561207	0.791303
ACP2	-0.0476282	5.37276	0.245367	0.53974
ACR	-0.0807813	-0.295761	0.809636	0.922893
ADA	0.732487	-0.433528	0.00302683	0.0790072
ADCYAP1	0.291593	4.46825	0.00775423	0.117487
ADCYAP1R1	-0.250254	7.855	0.00313805	0.0794898
ADD1	-0.040705	8.51148	0.210702	0.505074
ADD2	0.028462	8.64325	0.473522	0.731896
ADH1	0.00553943	-2.00334	0.988393	0.995296
ADRA1B	-0.165476	2.9802	0.37493	0.65747
ADRA2B	-0.21957	1.55339	0.25668	0.552714
ADRA2C	-0.144021	4.06421	0.208776	0.503006
ADRB2	-0.0430761	1.30834	0.746614	0.894239
AFP	-0.172185	-1.81915	0.666455	0.850132
AGT	-0.080585	7.4086	0.402627	0.68112
AGTR1A	0.67503	-1.13326	0.0168656	0.162781
AGTR2	-0.270765	-0.35163	0.399051	0.677841
AK1	0.00832807	5.07022	0.891934	0.959107
AK2	0.0490906	3.72341	0.416269	0.691986
AKT1	0.0672691	6.97255	0.0734608	0.308997
ALB	0.358141	2.19109	0.0415998	0.240033
ALDH1A1	-0.0787492	5.11606	0.630619	0.830346
ALDOA	0.0519793	10.0633	0.280553	0.576507
ALDOC	-0.0106242	9.42437	0.869472	0.949227
AKR1B1	-0.0205999	5.28675	0.639286	0.835805
AMY1A	0.367916	-3.39953	0.525324	0.770051
APC	0.00211138	8.96884	0.970141	0.989376
APEH	-0.0321974	5.4259	0.522386	0.767812
AR	-0.0998917	2.54044	0.39577	0.674558
ASCL2	0.0924451	0.620812	0.641304	0.836575
ASGR1	-0.121208	0.389789	0.608804	0.817969
ATP1A1	0.128629	9.33018	0.0231703	0.186081
ATP1A2	-0.0298413	10.7106	0.46409	0.726322
ATP1A3	0.0336929	11.0295	0.613797	0.820656
ATP1B2	0.102471	8.93728	0.0839949	0.32947
ATP2B2	0.0618488	8.93678	0.174265	0.463499
ATP4A	-0.74871	-0.759836	0.102935	0.363944
ATP7B	-0.315249	3.08648	0.00211493	0.0695935
AVP	1.12604	-1.09625	0.00555007	0.103773
B2M	0.121432	8.15994	0.012982	0.14272
BCL2	0.186881	0.7473	0.213278	0.507242
BDNF	0.699629	5.12874	0.00330742	0.0809904
TSPO	0.431644	1.87309	0.0106308	0.134056
C2	0.0405297	3.40851	0.615249	0.82133
C3	-0.791269	4.57478	0.000118636	0.0263775
C4BPB	-0.0265468	0.47271	0.887409	0.956993
C6	0.314175	-1.31955	0.365926	0.651454
CACNA1C	-0.155441	7.00804	0.00139529	0.0597549
CAD	-0.0482456	4.99559	0.41317	0.689746
CALCA	0.450386	-0.774266	0.0399718	0.235669
CALM1	0.0108483	10.566	0.77903	0.909848
CALM3	-0.104075	9.39231	0.0515392	0.264904
CAMK2B	0.0244041	10.4456	0.560257	0.790987
CAMK2D	0.060518	6.32847	0.194909	0.486782
CASR	-0.518539	0.991317	0.0334677	0.217805
CAT	-0.109664	6.16695	0.11353	0.381837
CBS	0.13841	5.77423	0.102452	0.363536
CD53	-0.0264991	2.97483	0.74641	0.894097
CEBPA	-0.0858164	3.45651	0.229584	0.52421
CEBPB	0.0863224	3.76505	0.596568	0.809438
CEL	-0.0339606	-0.859024	0.874863	0.951491
CFTR	-0.501018	1.26127	0.126622	0.401226
CHGA	0.0432547	7.32895	0.554847	0.786989
CHGB	0.0178156	9.11302	0.770473	0.906351
CHRM3	-0.164312	6.0659	0.0098218	0.129479
CHRNB1	0.126402	-0.714836	0.581685	0.80161
CKB	0.273735	9.6585	0.000170027	0.0293386
COMT	-0.0235079	5.57689	0.69789	0.867657
CP	0.705147	4.85844	0.000138322	0.0271737
CRYAA	0.0131324	-2.06264	0.974766	0.990455
CRYGD	-0.253597	-0.685101	0.333315	0.622124
CTRB1	-0.0077467	-1.33107	0.976297	0.990511
CYP11B2	0.147507	-0.749489	0.752699	0.896771
CYP4B1	0.169167	0.849593	0.545368	0.781619
DBP	-0.282767	6.51066	0.129603	0.406114
ACE	0.220784	6.09448	0.0728109	0.308131
DDC	-0.280599	2.83583	0.0923473	0.345885
DHFR	-0.0817791	2.14232	0.568092	0.795858
NQO1	0.0317046	3.3709	0.697289	0.867413
DRD1	0.252921	3.44486	0.29945	0.593527
DRD2	0.564917	2.52588	0.0115099	0.136996
EDN1	0.354053	2.26317	0.139654	0.420169
EDNRA	0.235314	2.68899	0.00934589	0.126938
EGFR	0.1914	4.46162	0.00240842	0.0740755
EGR1	0.373927	5.55124	0.0374887	0.229157
CELA1	1.17298	-3.2978	0.0396107	0.234839
ENO1	0.0263501	8.89039	0.531054	0.772755
ENO2	0.379219	-0.875691	0.151349	0.435126
EPOR	-0.151838	-1.9202	0.626552	0.82794
ERBB2	0.46597	0.338227	0.00715132	0.113837
EPHB1	0.00592665	5.49635	0.933736	0.97687
ETS1	0.166319	4.63815	0.0818018	0.325447
FANCC	-0.240029	2.36097	0.0300279	0.209248
FH	0.109395	5.81157	0.0321632	0.215632
FOXG1	-0.0854978	6.85998	0.188255	0.48024
FST	0.22905	0.695037	0.390458	0.670743
FUCA1	0.101312	5.23224	0.0434667	0.24526
G6PD	-0.0665224	6.45203	0.0389435	0.233095
GAD1	0.105169	7.96663	0.102984	0.363944
GAD2	0.241605	6.58878	0.00436806	0.0923742
GANC	-0.0650526	4.89449	0.281813	0.577613
GAPDH	-0.048651	10.3055	0.320344	0.611656
GCK	-0.5368	-1.45135	0.0941591	0.348799
GFAP	0.545846	9.92605	0.00324388	0.0807894
B4GALT1	0.592508	2.26273	9.06846e-05	0.0246285
GJA1	-0.131518	8.55332	0.00464805	0.0945156
GLRA2	-0.124499	2.87405	0.240042	0.534605
GLS	-0.0257839	8.8819	0.489441	0.742564
GLUD1	0.0496348	8.55811	0.382921	0.663711
GNB1	0.0407361	9.06226	0.263073	0.558813
GOT1	-0.015598	8.54367	0.752787	0.896771
GPX1	0.0564658	5.51039	0.313572	0.605068
GRIK4	-0.109578	6.28559	0.0656273	0.295312
GRIK5	0.0408317	7.28905	0.389748	0.670125
GRIN1	-0.0470047	9.10898	0.188159	0.48024
GRIN2A	-0.0311678	7.70066	0.830962	0.93253
GRIN2B	-0.0102325	8.93656	0.897088	0.96116
GRIN2C	0.142172	6.80496	0.152449	0.436692
GRIN2D	0.132152	4.52246	0.126172	0.400625
NR3C1	-0.0138218	7.12708	0.84918	0.941048
GRM1	-0.327834	6.40602	0.000111	0.0261868
GRM2	-0.170305	5.37066	0.131882	0.409154
GRM3	0.00526522	7.72002	0.956528	0.984512
GRM4	0.109839	4.53125	0.272202	0.567912
GRM5	-0.128424	7.20682	0.078605	0.319177
GRM6	-0.363736	2.358	0.00440276	0.0926552
GSTM1	0.0565531	6.56286	0.485962	0.739887
GSTM2	0.532107	2.57087	0.0259214	0.194873
GSTP1	0.00971585	6.3573	0.85287	0.94211
GUSB	0.0662625	2.84499	0.481531	0.737416
H1F0	0.0259346	6.36818	0.575741	0.799086
HIST1H1T	0.0275091	-1.46948	0.936902	0.977787
HAGH	0.00338724	5.62686	0.934845	0.977296
HBB	-1.5009	5.34638	3.32065e-05	0.0202985
HDC	-0.238989	0.875564	0.263556	0.559342
HGF	0.141681	2.15045	0.308663	0.601523
HRH1	-0.0435529	3.47483	0.585306	0.802837
HMGCS2	-0.130893	3.78477	0.488794	0.742045
HMOX1	0.639304	2.44294	0.0121787	0.140098
HP	-0.408532	2.0815	0.00284345	0.0779252
HSPA8	-0.0270024	10.0595	0.598001	0.810357
HSPB1	1.18184	3.03629	0.000623048	0.0434168
HSPA1A	-0.379371	0.228268	0.139994	0.420436
HTR1A	-0.332208	3.78654	0.0683792	0.300998
IBSP	-0.641525	-0.228076	0.0322865	0.215632
IDH1	-0.04127	5.66414	0.458252	0.72184
IGF1	0.00406292	4.13669	0.958968	0.985568
IGF2	0.364772	7.46149	0.0229418	0.185149
IGFBP3	0.245464	3.15658	0.0378438	0.229941
IL1A	-0.159445	-0.139592	0.530962	0.77275
IL1B	-0.0396974	-2.32963	0.876163	0.951994
IL6R	-0.305231	4.6951	0.0219914	0.181995
INA	-0.0203357	8.09144	0.691291	0.864266
INHA	0.176725	3.01734	0.110778	0.377335
IRF1	0.314054	3.11573	0.00438501	0.0924885
ITGB1	0.213243	6.80387	0.000295051	0.0323454
IVD	-0.151584	6.05808	0.00106848	0.0519001
JAK2	0.0974569	5.47001	0.253554	0.549039
JUN	0.137741	6.5784	0.300344	0.594455
JUNB	0.217205	4.88408	0.235442	0.530102
JUND	0.16379	6.00935	0.109513	0.375276
KCNA1	0.11557	5.80116	0.109968	0.375588
ZFP354A	0.0115006	3.16929	0.901633	0.963858
KRAS	0.141983	7.48245	0.055747	0.273719
LALBA	1.10869	-3.1998	0.0376116	0.229379
LCAT	-0.120335	4.84851	0.184724	0.475557
LDHA	0.0877912	7.81641	0.0869533	0.335831
LDHB	0.00977222	8.45389	0.802473	0.919156
LEPR	0.080618	3.29319	0.464764	0.726727
LPL	-0.244393	6.05201	0.0371001	0.22798
SLCO2A1	-0.269273	1.74379	0.260857	0.556549
MBP	0.0255171	12.598	0.750806	0.895884
MDH1	0.00888931	9.33	0.820764	0.9286
ME1	-0.131385	6.91395	0.0105308	0.133145
MET	-0.155567	3.42065	0.329597	0.619395
MOG	-0.182324	7.44816	0.0705557	0.305382
MOS	-0.213285	-3.58408	0.578673	0.800816
CD200	-0.0874599	6.8266	0.0477227	0.255508
MPG	-0.051594	1.75759	0.631868	0.830903
MPZ	-0.0546214	-1.35927	0.849123	0.941048
ABCC1	0.123422	5.36415	0.025256	0.193651
MT1	-0.0302197	1.71901	0.889788	0.958225
MUC1	0.0827863	1.2511	0.58452	0.802602
MUC2	-0.0151334	0.279809	0.932988	0.976856
MX1	0.173716	1.14768	0.584196	0.802602
MYC	0.538658	2.08321	0.000896004	0.0487685
MYH11	0.238592	5.39829	0.1308	0.40756
MYH3	0.249387	-0.694778	0.491899	0.74454
MYLPF	0.11455	-1.49015	0.659666	0.84704
NCAM1	-0.0238176	9.14224	0.497246	0.748139
NEFH	0.0167498	7.56644	0.873368	0.95096
NEFM	-0.0244836	8.0193	0.75315	0.896909
MME	0.0788749	2.41721	0.630344	0.830164
NEU1	0.0655499	4.50048	0.315318	0.606855
NF1	0.0435639	6.69973	0.324042	0.615086
NGFR	-0.233538	0.211586	0.21132	0.505304
NOS1	-0.0665392	4.93365	0.500218	0.750679
NOS3	0.0062185	3.54489	0.942605	0.980205
NPPA	-0.38055	1.6606	0.0344144	0.220551
NPR1	-0.182949	4.73982	0.0664433	0.297166
NRAS	-0.0912608	6.14801	0.103061	0.363944
ODC1	0.104373	6.21776	0.130226	0.406787
GNAL	-0.064805	6.13713	0.31438	0.605804
OPRD1	0.265398	0.251818	0.334603	0.623141
S100A4	-0.206959	2.8545	0.227909	0.522757
PAH	-0.0267319	1.12461	0.834422	0.934354
SERPINE1	1.38437	-0.0261424	0.0265109	0.19734
PCCB	-0.122873	4.59723	0.0424214	0.242585
PDE4B	0.011222	5.74622	0.856459	0.943254
PDE4D	-0.0226182	6.7272	0.600706	0.812282
PDGFB	0.264942	4.04926	0.02942	0.207403
PDGFRB	0.258879	5.48139	0.00191186	0.0673911
RHOX5	-0.342884	-2.15055	0.344395	0.631809
PFKFB1	-0.273442	-1.32312	0.326585	0.617197
PFKFB2	-0.00695525	6.5925	0.833257	0.933929
PGAM1	0.02565	9.06093	0.630501	0.830251
PGK1	0.010912	8.72727	0.794898	0.916017
PGM1	-0.0441747	5.80116	0.415002	0.691027
ABCB1B	-0.425425	3.31204	0.00691135	0.112756
SERPINA1	0.154761	0.347202	0.510636	0.75927
PIM1	0.593699	0.739263	0.0401668	0.236204
PKD1	-0.00860744	7.63918	0.855521	0.942922
PLA2G4A	0.0261226	2.11777	0.815855	0.925879
PLCB1	-0.078207	7.39976	0.219328	0.514578
PLCD1	0.186126	4.28282	0.0571353	0.277008
PMCH	0.786685	-1.01615	0.0518274	0.265469
PMP22	0.0936658	5.84399	0.0754493	0.31331
POMC	0.0197984	0.0304302	0.946648	0.982166
PPM1A	0.00406926	6.59732	0.919977	0.971816
PPM1B	0.0572276	7.578	0.336133	0.624685
PPP1CA	0.109481	7.29419	0.0127889	0.14224
PPP1CC	0.0538411	7.93632	0.282694	0.578217
PPP2CB	0.172638	7.0697	0.00024503	0.0302003
PPP3CA	-0.181756	10.201	0.00569519	0.104889
PPP3CB	-0.0423441	8.892	0.323432	0.6145
PKIB	-0.0761571	2.18916	0.660442	0.84704
PRKAR2B	-0.048803	5.89383	0.496827	0.747677
PRKCA	0.0362796	8.77389	0.363962	0.649754
PRKCG	-0.133742	8.64249	0.128943	0.405109
PRLR	0.259001	1.29872	0.309114	0.601819
PRNP	-0.125584	9.84967	0.00481854	0.0966804
PRPH	0.0792034	1.38408	0.569573	0.796651
PRPS2	0.199355	5.52528	0.000304625	0.0324658
PTGS1	-0.0746509	2.95692	0.495135	0.746838
PTHLH	0.358759	-1.35003	0.244597	0.538994
PTPN1	-0.0310305	5.37048	0.598574	0.810899
PTPRC	-0.104601	2.51767	0.335116	0.623556
PYGM	0.118473	5.86995	0.201024	0.494025
RAF1	0.0938148	6.52748	0.015846	0.158618
RARA	0.645732	4.06813	0.00259266	0.076547
RARB	0.0223032	2.72784	0.822849	0.929334
RB1	-0.0304056	6.19554	0.509805	0.758705
RBP2	-0.439658	-0.961413	0.0708491	0.30563
RBP3	-0.158694	-1.66526	0.691209	0.864266
REN	-0.419577	-0.727756	0.147471	0.429771
RET	0.340949	4.42733	0.10238	0.363495
RHO	-0.451134	-1.58005	0.172105	0.460858
RELN	0.159592	7.00493	0.0144446	0.151101
RN45S	-0.222336	-1.22447	0.412884	0.689582
RT1-M3-1	-0.183402	4.10277	0.0215594	0.181427
RT1-N3	0.308999	1.03548	0.0559986	0.274258
ACSM3	-0.505475	1.39862	0.0163389	0.160641
SCG2	0.237754	8.13727	0.0123032	0.140267
SCN2A	-0.0125811	8.54877	0.816898	0.926424
SCNN1G	-0.412549	-1.72846	0.277634	0.573109
CCL2	2.84339	-2.0524	0.000459124	0.0396914
SDC4	0.165612	5.87647	0.0716615	0.306444
CXCL12	-0.290272	7.05842	0.0167198	0.162657
SHBG	-0.213308	2.65343	0.121632	0.394226
SLC2A1	0.209917	6.8678	0.00687475	0.112416
SLC4A2	0.298673	6.27416	0.00454829	0.094064
SLC4A3	0.0236225	6.63285	0.730406	0.885326
SLC9A1	0.0289505	6.08055	0.649388	0.841744
SLC9A2	-0.20467	5.36109	0.011681	0.138054
SLC9A3	0.4949	0.279291	0.0142976	0.14991
SLC9A4	-0.0889907	5.63763	0.369256	0.653792
SOD1	0.0406544	6.98966	0.402408	0.680925
SOD2	0.00483746	7.29892	0.889165	0.957953
SORD	-0.0904065	5.25265	0.102882	0.363924
SP1	0.124585	5.55001	0.00575954	0.105195
SPARC	0.304649	9.2599	0.000491091	0.0399824
SPN	-0.0684194	1.21227	0.650212	0.841777
SST	0.168602	5.09028	0.0754601	0.31331
EEF1A2	0.0831939	9.41805	0.0512411	0.264498
STS	-0.0623457	4.3129	0.296874	0.590812
VAMP2	0.0218579	9.67133	0.534133	0.774565
SYP	-0.0125983	10.2035	0.769174	0.905925
SYT2	0.0371814	4.84072	0.776974	0.908514
TAC1	0.251162	4.10904	0.0506525	0.262732
TACR1	0.129403	2.29844	0.219172	0.514578
TACR3	-0.0449567	1.12236	0.870458	0.949772
TAP1	0.265688	2.66634	0.0195256	0.173183
TBXA2R	0.118397	0.919799	0.46549	0.727385
TCP1	0.103234	6.66351	0.0581671	0.27873
TMBIM6	0.0091625	8.06492	0.760292	0.90109
TF	0.220666	9.87355	0.0190986	0.172068
TGFA	-0.0374085	5.22054	0.598749	0.810983
THRB	0.063591	5.43564	0.273237	0.56909
THY1	-0.105968	9.42009	0.0535769	0.269043
TK1	-0.0516523	1.72199	0.669739	0.851744
TNNT2	1.35096	1.11423	0.00190268	0.0671982
TNNT3	-0.406979	-1.32455	0.13394	0.411397
TP53	0.331995	4.58525	8.13267e-05	0.0245579
TPH1	0.588808	1.3366	0.136542	0.41503
TPM1	0.0306639	7.44222	0.457178	0.721408
TPM4	0.325485	4.78097	0.000358495	0.0358852
CLU	0.145057	9.77108	0.00648309	0.109929
TSC2	0.041214	7.28164	0.343342	0.631422
TTR	-0.395848	10.1613	0.0825138	0.326586
VDR	0.523487	-1.52291	0.104082	0.365811
VHL	0.0409858	5.71303	0.35516	0.641967
VIPR1	0.299371	3.53292	0.145314	0.427056
VSNL1	0.028055	8.96175	0.546177	0.781976
WNT3	-0.185924	2.46	0.125672	0.40039
YES1	0.0328722	5.11517	0.486702	0.740444
TBXAS1	0.0837763	1.15649	0.449306	0.71586
BAX	0.0158983	4.31645	0.751709	0.896313
BCL2L1	0.190286	6.4008	0.00182963	0.065383
CCKAR	-0.728463	-3.57557	0.300666	0.594561
ESR1	0.0153588	1.20778	0.909024	0.967269
ABCB4	-0.148429	3.8129	0.0817695	0.32539
GNAS	0.113728	9.55315	0.0504461	0.262515
SLC6A3	-0.941016	-1.31875	0.0197	0.173633
DMD	-0.154872	6.80618	0.0122483	0.140267
DNAJB9	0.0620813	5.48726	0.189206	0.480992
PLA2G16	-0.0154696	5.35689	0.782467	0.910448
LOX	0.916326	2.92193	0.00161184	0.0625567
PDLIM4	0.310049	4.49185	0.0137368	0.14692
RNF112	-0.246116	8.14743	0.00495781	0.098385
KPNB1	0.0765169	7.18179	0.0980808	0.355477
STAT5A	0.128691	2.26475	0.277268	0.572745
YY1	0.0263228	5.08833	0.633252	0.831878
GABRB3	0.0351552	6.62635	0.630163	0.830023
STX1B	0.142224	8.93352	0.0123495	0.140267
PTN	-0.120864	8.26357	0.112045	0.379588
ADRB1	-0.0382368	2.41088	0.799774	0.918493
PTGER3	0.0960056	2.02572	0.617521	0.82321
CD4	-0.468646	2.97225	0.00241352	0.0740755
CD9	0.0285109	6.38199	0.636005	0.833968
GRPR	0.233473	-1.16606	0.423718	0.69704
ATP7A	0.0522323	4.27932	0.559099	0.789805
CHM	-0.0494045	5.32824	0.332268	0.621198
PLP1	-0.245912	12.1391	0.0198961	0.174309
LAMP2	0.0693275	7.19698	0.132328	0.409832
GABRA3	0.0488797	4.95746	0.522679	0.767947
FMR1	0.029061	5.80693	0.480046	0.736263
SYN1	0.013105	8.8522	0.665833	0.85001
SRD5A1	-0.122408	4.83044	0.222284	0.517508
GCGR	0.356192	-3.13776	0.559409	0.790098
INSR	0.12823	5.13212	0.0481936	0.256513
GLUL	0.149952	10.0897	0.0654565	0.295157
CTH	0.0326943	2.20924	0.830574	0.932363
HSPA1L	-0.104384	-0.791988	0.632422	0.83133
PSMB9	0.00619038	1.66921	0.965129	0.988033
PSMB8	-0.0683277	0.744912	0.741658	0.891807
RT1-A1	0.154143	4.92391	0.446524	0.71417
RT1-A2	0.00344373	4.75225	0.983097	0.993562
RT1-S2	0.303427	-0.890751	0.452298	0.718583
TACR2	-0.314265	-0.0508641	0.197739	0.49049
VARS	0.0856484	5.77725	0.0870065	0.335831
SNAP25	0.00327156	10.8909	0.947657	0.982253
ACAT1	-0.048722	6.37424	0.253811	0.549209
MYO5A	-0.0271891	7.82288	0.699263	0.868649
XRCC6	-0.0556349	4.70245	0.200148	0.493171
ITGAM	0.0348324	4.17134	0.739509	0.890735
FGFR2	0.212085	7.26234	0.000617786	0.0433839
PRKCB	0.172897	8.19932	0.00126647	0.0562002
GIPR	-0.0235274	2.7963	0.810818	0.923286
ADM	0.81383	0.900553	0.00349571	0.0830083
SLC16A1	-0.0298648	6.33984	0.630738	0.830443
CALCRL	0.000360727	4.58316	0.995977	0.998235
PLCB4	0.0381262	6.43713	0.655541	0.845045
SSTR1	0.0196084	3.8916	0.869464	0.949227
CYB5R3	-0.0644253	5.57263	0.2212	0.516523
MOBP	0.0524371	11.4842	0.564698	0.793609
P2RX6	0.073618	3.91663	0.500057	0.750679
ELN	-0.0496442	3.53948	0.731534	0.885781
SDS	-0.905309	-0.964509	0.012952	0.142679
DBI	0.0673428	7.0197	0.215207	0.509962
PIGR	1.27467	-2.6586	0.00591066	0.106402
ATXN1	-0.0233163	5.00976	0.667559	0.850612
CAMK4	-0.0191096	7.91589	0.793443	0.915461
GLP1R	0.334444	-2.18382	0.519953	0.766206
NTRK2	0.126299	9.1047	0.00851269	0.121261
LIPA	0.0344278	5.83738	0.493196	0.745246
RBP1	0.0224639	3.03367	0.853546	0.942283
HK1	0.103805	8.49905	0.0143879	0.150595
HK2	0.0453936	3.45621	0.718327	0.879365
CRABP1	0.195276	2.01327	0.12605	0.400625
GPD2	0.00536777	6.43263	0.895902	0.960783
SLC12A1	0.0234235	-2.88843	0.959485	0.985764
PVR	0.107435	1.63257	0.572979	0.797842
TNFRSF8	-0.0976823	-0.923681	0.786304	0.911991
SCARB1	-0.0816247	5.16956	0.188676	0.480656
HTR1B	-0.0431631	3.22745	0.634129	0.832426
APOA1	-0.194273	-1.03852	0.416143	0.691904
ADRA2A	0.109224	2.57	0.332346	0.621216
IL4R	0.0654363	3.87642	0.42949	0.701361
TH	-0.370368	0.45404	0.0717909	0.306683
MITF	0.303963	4.12399	0.000888336	0.0487685
AMPD3	0.0338259	5.85876	0.510797	0.759385
PLD1	-0.0928162	4.72476	0.209018	0.503359
PLD2	-0.0555724	5.89348	0.424285	0.697331
FOXA1	-0.884089	-4.32185	0.141302	0.422247
FOXA2	-0.144225	-5.93136	0.802184	0.919156
CHRNA3	-1.63903	1.78656	0.00434363	0.0923742
CHRNA5	-0.122663	2.25643	0.550826	0.784252
CHRNB4	-1.0733	0.314451	0.0432746	0.244732
PC	0.00207752	6.78859	0.965498	0.988094
RGN	-0.40633	-0.258916	0.0980098	0.355455
AVPR1A	0.47389	-0.0799106	0.121946	0.394516
CD1D1	-0.0447907	0.569283	0.79362	0.915461
CHRM4	-0.129844	4.1863	0.165459	0.453179
GADD45A	0.289165	2.89225	0.037112	0.22798
DDN	-0.178224	9.93224	0.0834367	0.328211
FGFR4	-1.34981	0.145354	5.89967e-05	0.0215503
HSD11B1	0.271388	5.61006	0.000515395	0.0406139
HSD11B2	-0.128616	-2.69119	0.801716	0.918928
ITGA1	0.358849	2.57178	0.00103307	0.0519001
MR1	-0.255761	2.98673	0.0821136	0.325963
AANAT	-0.425581	-1.15669	0.158129	0.444402
PCSK2	-0.102188	7.47092	0.0970165	0.353563
SCNN1A	-0.219082	-0.0392505	0.25297	0.548768
TAGLN	0.286683	4.85009	0.200843	0.494025
STAT1	0.0405111	5.68159	0.487109	0.740514
STAT3	0.334375	6.03386	0.000473234	0.0399337
STAT5B	0.234463	4.0658	0.00114013	0.0531694
EGR4	0.334137	3.16308	0.0840415	0.329532
STX2	-0.0708653	5.24431	0.191301	0.482863
MYO5B	-0.0773274	5.98652	0.399404	0.678137
PCDHB12	-0.0434917	1.74178	0.70745	0.873667
NCL	0.103794	8.29194	0.0486013	0.257786
GFRA2	0.160065	4.31744	0.191088	0.482729
SLC2A4	0.133005	1.19589	0.309805	0.602234
CD24	0.271724	5.84929	0.000165589	0.0291074
CYP19A1	-0.959425	-0.565687	0.000899079	0.0487685
EGR3	0.568867	6.2316	0.0582006	0.27873
ESR2	-0.0628152	-0.664102	0.789286	0.913502
FYN	0.0479597	7.24525	0.481405	0.737416
IGF2R	-0.0355493	6.64062	0.472029	0.730771
MAP1A	-0.0493965	10.4109	0.257796	0.553602
MAS1	-0.159001	5.18153	0.0805104	0.322327
PGR	0.0075029	3.31455	0.940106	0.979181
SYK	-0.123	2.81811	0.22034	0.515978
VAV1	-0.0760837	1.10908	0.641358	0.836575
PLAGL1	0.297913	2.21655	0.15063	0.434389
GATA2	0.257155	2.46311	0.028993	0.205976
SP4	0.0457338	4.20369	0.404223	0.682418
CDKN2B	0.293317	-0.293528	0.593743	0.807801
ZFP386	-0.141595	5.36034	0.0177405	0.165799
CASP1	0.0519788	1.61067	0.666337	0.850132
PTPRA	0.00890067	7.71234	0.802464	0.919156
SLC25A5	0.080791	7.57884	0.0690158	0.302328
FHL1	0.037842	6.66835	0.445665	0.713679
IDH3G	0.0703077	6.94582	0.0613382	0.285614
BGN	0.293354	4.97727	0.0832554	0.327952
GDI1	-0.0107122	9.35512	0.754631	0.897651
EFNB1	0.054862	3.3328	0.465556	0.727402
HTR2C	0.294023	7.20466	0.0310664	0.212234
CCND3	0.0757649	4.90839	0.154566	0.43942
GNRH1	0.125957	-0.479032	0.61298	0.820295
DRD5	0.121757	0.0330752	0.496201	0.747515
INHBB	-0.26758	3.40703	0.00777576	0.117487
ST6GAL1	-0.0112717	4.9706	0.832649	0.933624
GUCY1B3	-0.074123	7.11125	0.148038	0.43059
CCNB1	0.124733	1.32075	0.404812	0.683157
PCSK1	0.203142	1.60724	0.158919	0.445227
IL6ST	0.0811383	7.39635	0.0332971	0.217162
GUCY1B2	-0.0203075	0.814116	0.914307	0.969645
LYZ2	0.242253	4.8119	0.000822021	0.0480432
SDC1	0.0718902	1.54618	0.716075	0.878458
TAPBP	0.0919748	3.72785	0.181077	0.471642
VPS52	0.0939251	6.99397	0.0738933	0.309752
UBA1Y	0.0212937	-5.06787	0.971296	0.989579
ARSB	-0.133812	6.36958	0.0173502	0.164158
CHRM1	-0.0367404	7.01004	0.553703	0.786489
ADD3	-0.0566187	7.89913	0.181562	0.47177
ONECUT1	-0.0767825	0.48576	0.846632	0.939677
TYRO3	0.245537	7.36138	0.001138	0.0531694
AKT2	0.19151	6.20639	0.000534294	0.0409049
GHR	-0.125772	4.66131	0.0468774	0.253429
GPC3	-0.330257	3.24004	0.169017	0.457325
ACVRL1	-0.0524436	3.79124	0.493319	0.745246
GRK2	0.0913784	7.42609	0.0177697	0.165799
APOD	-0.111136	7.51109	0.197688	0.49049
AQP1	0.0779338	4.77077	0.609701	0.818427
ARNT	-0.00538092	4.91503	0.895787	0.960783
ARNT2	0.0642256	7.35277	0.15685	0.443271
BCKDHA	-0.00889715	5.2855	0.865463	0.947574
BDKRB2	0.135909	0.515337	0.449424	0.71586
BSG	0.0225433	8.86446	0.525003	0.769767
NSG1	-0.0146518	7.84903	0.760382	0.90109
CNR1	-0.0360146	8.03468	0.405231	0.683547
COQ7	-0.0436179	3.66294	0.46202	0.7245
COX8B	-0.0977385	-0.439084	0.660405	0.84704
DLG1	0.158158	6.253	0.0167185	0.162657
DPP4	0.305605	-0.402176	0.20363	0.497741
DYRK1A	0.0971773	7.04165	0.0271034	0.199103
FMO1	-0.237867	2.82859	0.16009	0.446541
GAMT	-0.297608	4.39249	0.00214908	0.0697795
GLYCAM1	-0.861016	0.697808	0.0699523	0.304022
GSTT1	-0.308557	1.24671	0.0959372	0.351766
ID1	0.110251	3.76099	0.297673	0.591666
ITPR1	-0.0369346	9.03817	0.561967	0.791674
MAL	-0.0487744	8.78402	0.654281	0.844081
NMBR	0.126337	0.843442	0.575091	0.799002
P2RY1	-0.0803299	2.52354	0.498233	0.749102
PDGFA	0.132921	4.74471	0.00545457	0.102818
PDGFRA	0.152087	6.64733	0.00195818	0.067966
PVALB	0.133164	5.49596	0.0728558	0.308131
ABCD3	-0.0151223	7.22155	0.685654	0.86155
RXRA	0.0468466	3.11596	0.579589	0.801174
MAPK10	-0.04261	8.29121	0.303872	0.597184
SMO	-0.494029	3.64399	0.00335143	0.0811781
TST	-0.148869	5.20103	0.00932773	0.126938
CNP	-0.256733	9.07097	0.0194491	0.173183
MFGE8	0.183457	6.77229	0.00838307	0.120639
COX6A2	0.423427	-1.01757	0.191031	0.482697
ST8SIA1	-0.0667043	3.77572	0.288426	0.584401
NUP153	0.150336	6.08893	0.0074715	0.1157
COX6A1	0.0689969	7.39917	0.177761	0.467714
GCLC	0.108364	6.22647	0.0391914	0.233603
AMACR	0.00420913	4.2804	0.939999	0.979132
IGFBP5	-0.439247	4.73743	0.00643366	0.109929
ACADL	-0.145751	4.8638	0.00742799	0.11552
ACSL1	0.103011	6.32068	0.0332044	0.216764
ADCY6	0.161355	6.0615	0.00380938	0.0870248
ALOX5	-0.249456	1.03552	0.0632828	0.289828
ANXA3	0.124555	5.84202	0.0691107	0.302453
APOC1	-0.299224	-0.256929	0.0890668	0.340374
AQP4	-0.00282794	9.45813	0.972473	0.990013
BMP4	-0.231785	3.60078	0.0183812	0.168708
CACNB3	-0.188189	7.15128	0.036014	0.225149
CCK	-0.0397553	6.50925	0.726056	0.883161
CEBPG	0.0658529	6.03252	0.136227	0.414816
CHRNA7	-0.103091	5.88211	0.188596	0.480589
ABCC2	-0.202088	1.84188	0.22654	0.521532
COMP	0.259914	-1.44414	0.413494	0.69016
CORT	1.04928	0.959822	0.000203086	0.0302003
CPD	0.0540837	6.97532	0.377132	0.658908
CST3	0.0837732	9.88039	0.311965	0.603789
CSTB	0.162192	5.01141	0.00592819	0.106402
CYCS	0.134903	7.2363	0.030884	0.211712
DCC	-0.139135	6.07449	0.00363756	0.0847112
DMP1	0.307542	-1.94741	0.509461	0.758331
EGF	-0.27457	-0.975606	0.314592	0.606036
EMP1	0.998357	2.96339	1.36669e-05	0.0176869
EPHX1	-0.022383	4.95567	0.803083	0.919428
FGF1	0.0862031	4.88653	0.402549	0.681052
FNTA	-0.150033	5.80612	0.00278148	0.0775949
FTH1	0.21845	10.5351	0.000136534	0.0271737
HSD17B1	-0.0129259	-0.157817	0.95432	0.983473
HTR1D	0.608572	-1.14766	0.177946	0.46792
HTR4	-0.0495873	3.46103	0.654642	0.84436
JAK3	-0.035418	3.69087	0.631429	0.830738
KCNC1	-0.0285909	6.82601	0.661363	0.847429
LAMP1	0.00714701	8.46131	0.844713	0.939212
LHB	0.112601	1.36972	0.332693	0.621479
LIPE	0.125013	4.09281	0.0792862	0.319966
MGMT	0.143293	0.830994	0.421622	0.696031
MGP	0.267462	4.1718	0.0336093	0.218412
BHLHA15	-0.203586	-1.33399	0.558284	0.789062
NFYB	0.177455	5.51669	0.00165109	0.0631106
NFYC	0.0521258	5.62499	0.203262	0.497191
NINJ1	0.217651	3.4215	0.0225638	0.184232
NPR3	0.658996	3.77695	0.00650916	0.109929
NPY5R	-0.307703	2.83111	0.00111693	0.0529753
TNFRSF11B	0.192139	4.18544	0.226343	0.521277
OXTR	0.190728	0.512887	0.328398	0.618738
PDC	0.363797	-3.15238	0.605264	0.815653
PHB	0.0742715	5.67869	0.158296	0.444582
ROS1	-0.0459907	0.197116	0.898122	0.961826
RPL39	0.261576	3.33128	0.0347767	0.221104
RPS29	0.147168	7.02877	0.0734351	0.308987
SCN2B	-0.188106	8.28748	0.0005579	0.0412678
SOD3	-0.0780778	4.63992	0.311392	0.603177
SPP1	0.84204	1.52145	0.00353849	0.0833685
SSTR5	1.38082	-5.05699	0.0491653	0.259248
CNTN2	-0.0624122	8.04587	0.310134	0.602234
THRSP	-0.564046	4.23437	0.000656411	0.0439499
TIMP3	0.170106	7.50401	0.0488335	0.258401
TMPO	0.111849	6.0859	0.0288158	0.205582
TSHR	0.0964228	0.67381	0.616814	0.822691
VCAM1	0.167947	4.98577	0.022399	0.18372
ACADVL	0.0915555	6.0492	0.0703473	0.305063
ASIC2	-0.149123	5.28493	0.0999718	0.358813
ACTG2	-0.114643	-1.10368	0.749094	0.895307
ACVR2B	0.0439009	4.58514	0.548983	0.783131
ADARB1	-0.0355575	8.22482	0.613629	0.820656
ADK	-0.250886	5.72339	0.000181899	0.0299627
ADORA2A	0.590733	2.56574	0.0562177	0.274913
ADPRH	0.0596134	5.29602	0.205253	0.499501
GRK3	-0.158388	6.68453	0.0169475	0.162808
ALAD	-0.0522163	4.2892	0.332121	0.62118
ALDH3A1	-0.279865	-1.25603	0.342178	0.630432
AMH	0.0742105	-1.35458	0.745004	0.893286
ANP32A	-0.0425161	4.80018	0.512535	0.760593
ANXA1	0.35878	2.44318	0.0228806	0.185123
APOBEC1	-0.00938041	0.679299	0.947255	0.982166
FASLG	0.0834096	0.54078	0.669321	0.851658
ARRB1	0.02236	8.59348	0.594374	0.808216
ARRB2	-0.0190374	5.42063	0.701558	0.86983
ATF3	1.2912	-0.0766555	0.0169185	0.162781
ATP1B3	0.164725	7.07834	0.000439577	0.0391794
ATP2A3	-0.227505	3.02278	0.13592	0.414816
ATPIF1	0.0568107	6.39578	0.342552	0.630599
BCAN	-0.0632855	8.20912	0.184416	0.475284
BFSP1	-0.0268249	0.106867	0.892432	0.959248
CACNA1A	0.0194574	8.03615	0.604563	0.815401
CACNA2D1	-0.0819961	8.17771	0.0967565	0.353007
CAMK2A	-0.0260063	10.1737	0.712753	0.876572
ALX1	0.803784	-2.35589	0.0498198	0.260953
CASP3	0.0736203	4.26069	0.147885	0.430491
CAST	0.0304837	6.27832	0.477492	0.734714
CAV1	0.19338	5.46914	0.0115248	0.136996
CCNG1	-0.00671297	8.19139	0.898683	0.962156
CD44	0.526086	4.14626	0.00907538	0.124973
CD59	0.0774788	7.02497	0.304208	0.597468
CD80	0.00149531	-1.12162	0.994928	0.997762
CDH6	0.0531103	4.09165	0.547609	0.782513
COL2A1	-0.196008	2.04085	0.14485	0.426314
CPT2	0.0131374	3.31687	0.822527	0.929214
BCAR1	0.211944	5.84345	0.000156975	0.0290212
CRMP1	0.0181792	7.27496	0.71056	0.875301
DPYSL2	-0.0533912	9.34906	0.189665	0.481485
DPYSL4	-0.0588186	5.28414	0.189839	0.481654
DPYSL3	-0.117866	4.72327	0.172404	0.461139
CRYAB	0.269216	5.6493	0.113209	0.38133
CRYBB1	0.174529	0.642993	0.199588	0.493168
CTSC	0.169869	3.94476	0.0631535	0.289528
CTSE	-0.571194	-0.216102	0.0532542	0.268426
CTSH	-0.0959222	5.19973	0.0913195	0.343762
CYP1B1	-0.258803	3.88469	0.130202	0.406787
CYP51	-0.245032	7.43596	0.00864824	0.122318
CYP7B1	-0.376644	5.47526	0.000398268	0.0366286
DLX5	-0.121858	1.09142	0.389265	0.669645
HBEGF	0.292049	2.30298	0.192272	0.483915
SPARCL1	0.0127488	11.123	0.780011	0.909967
EEF2K	-0.014357	5.19608	0.860431	0.945264
EMD	0.175368	3.95081	0.0192606	0.17284
ENO3	-0.122005	2.93815	0.160063	0.446541
F2R	0.0876789	4.87238	0.302061	0.595349
FCER1G	0.18418	3.00723	0.0721992	0.307103
FGF10	-0.366583	0.644877	0.0776545	0.31738
FGF9	-0.00767174	3.63608	0.930405	0.976303
FOSL1	3.3355	-2.93314	0.000498184	0.0402951
FOSL2	0.425533	2.12279	0.0274222	0.199934
CENPI	-0.220467	0.648956	0.174141	0.463438
GABRB1	-0.0908779	7.99072	0.122193	0.394843
GABRB2	-0.0548364	8.03589	0.318063	0.609521
GDNF	0.0374027	-0.564347	0.869727	0.949317
GFRA1	0.060727	6.35044	0.624169	0.826961
GGH	-0.0605734	4.83576	0.214328	0.508821
GLRB	-0.0237351	7.90863	0.56064	0.791077
GPR1	-0.77211	-3.4825	0.209469	0.503855
GSS	0.0419806	3.69081	0.545669	0.781907
HMGB1	0.0888878	4.93394	0.234299	0.528814
HMMR	-0.100078	2.04163	0.496186	0.747515
HRH2	-0.139716	2.54329	0.27867	0.574403
HSPE1	0.042035	5.17539	0.509838	0.758705
ICAM1	0.581354	2.40328	0.00280916	0.0775949
IL1RAP	0.100572	6.23763	0.139479	0.41992
IRS1	-0.0187533	3.35329	0.810495	0.923245
KCNA2	-0.0023292	8.42144	0.965516	0.988094
KCNA4	0.135874	5.03697	0.145427	0.427145
KCNA5	0.216325	0.707953	0.304587	0.598017
KCNJ8	0.304268	2.2099	0.0414378	0.239404
LAMB2	0.244514	6.36054	0.00643491	0.109929
LGALS9	-0.0284585	3.84009	0.745105	0.893286
MAN2A1	0.205821	5.32462	0.00108545	0.052165
VPS35	0.0335552	7.83057	0.422021	0.696339
MRAS	0.176482	7.45831	0.010853	0.134773
MSX2	0.137014	0.369768	0.496212	0.747515
MYO1E	0.149564	4.8484	0.0644944	0.293007
MYO1D	0.105105	5.86713	0.223903	0.518593
MYO9B	0.0717684	7.16201	0.168404	0.456557
NDUFA5	0.057277	6.38843	0.270354	0.566733
NEDD4	-0.072952	9.50992	0.0533275	0.268537
NEDD8	0.0365471	6.07197	0.522308	0.767812
NES	0.0418693	1.4573	0.760358	0.90109
NFIA	-0.112854	4.22309	0.188291	0.48024
NFKBIA	0.448686	4.55735	0.00964986	0.128868
NID1	0.097273	4.6838	0.468994	0.729726
NOG	0.185956	2.96075	0.0848119	0.331598
NOTCH1	0.163972	5.98677	0.00891154	0.124487
NPAP60	0.0760034	5.67938	0.211	0.505074
NPM1	0.103881	7.46335	0.0590563	0.2811
NRDC	0.0035459	7.42326	0.90585	0.965946
NXPH1	-0.0407846	5.27984	0.499562	0.75032
OAZ1	0.173572	7.51541	0.00122344	0.0550033
OCM2	0.0649021	-3.36986	0.896776	0.96101
OXT	0.473669	-1.30843	0.366456	0.651953
P2RX1	0.123974	-0.254335	0.616734	0.822691
P4HB	0.0810221	6.97101	0.0289138	0.205677
PCSK6	-0.284289	4.93223	0.000605075	0.0428939
PAM	0.193748	8.33448	8.84427e-05	0.0246285
PAX6	-0.00629425	2.96994	0.953736	0.983427
PCP4	0.00128588	7.00507	0.992569	0.996915
PEMT	-0.231257	1.28866	0.0732989	0.308903
PHEX	-0.397914	-1.30605	0.24845	0.543069
PIK3R1	0.0673598	6.56863	0.231898	0.526634
LYPLA1	0.045885	5.83154	0.282097	0.577903
PLK1	0.0781754	0.861373	0.641254	0.836575
PNOC	0.405958	2.68611	0.00292823	0.078495
PPIA	0.0500369	9.24787	0.354781	0.641566
PRKAG1	-0.075525	6.28634	0.0972591	0.354057
PRKAR1B	-0.0127527	8.59415	0.805022	0.920431
PRKCZ	-0.0470809	7.67598	0.20535	0.499501
PRKG2	0.00019261	3.32487	0.998799	0.999584
PSAP	0.0909687	10.5944	0.0450693	0.249257
PSPN	-0.0351302	-0.720122	0.86513	0.947381
PTGDS	0.210007	9.89469	0.301749	0.595154
PTGIS	-0.134025	0.624711	0.501437	0.751824
SIRPA	-0.0594446	7.89172	0.108108	0.372765
PTPRS	-0.045294	9.0405	0.245197	0.53974
RAB12	0.0145663	4.52664	0.75692	0.8988
RAB3A	-0.00121153	8.82564	0.976561	0.990567
RAB4A	-0.0559591	5.64415	0.216467	0.511592
RABGGTB	0.114393	6.5832	0.0294264	0.207403
ROCK2	0.124759	8.28684	0.0281152	0.202473
RPS5	0.107706	6.28973	0.0134005	0.144605
SCP2	0.0386552	7.39878	0.348413	0.636045
SELE	-0.120679	-0.545789	0.708135	0.873977
SHOX2	-0.0687287	4.25392	0.611858	0.819939
ST8SIA3	-0.0779262	5.19703	0.29357	0.588449
SLC18A2	-0.0963308	0.478304	0.661833	0.847737
SLC1A1	-0.0343047	6.52498	0.477445	0.734714
SLC2A3	0.201382	-0.410203	0.391165	0.671255
SLC6A4	0.369259	-4.0676	0.678804	0.856871
SNAI2	-0.122762	-0.229335	0.552793	0.785714
SSTR4	-0.0803813	3.82026	0.505256	0.754802
IL1RL1	0.367236	0.853905	0.160054	0.446541
STAR	0.238848	0.308338	0.0820965	0.325963
STXBP1	0.020334	9.61548	0.584515	0.802602
ABCC8	0.00249275	5.6076	0.960537	0.985915
ABCC9	0.182885	4.44888	0.0238422	0.188462
TCEB3	0.0149054	5.35505	0.747767	0.894909
TLE4	0.11625	6.44532	0.0196107	0.173274
TMOD1	0.138184	5.06636	0.0380182	0.230099
TNR	-0.191705	6.6912	0.0643804	0.292709
TRH	0.0396857	2.38722	0.933658	0.976858
TRHR	-0.111249	1.25847	0.463957	0.726322
TTPA	-0.189605	1.68296	0.11687	0.38614
TNFRSF4	-0.109696	0.128586	0.601602	0.813055
UBE2I	0.0645246	7.0202	0.0983536	0.356252
UBTF	0.146686	6.95437	0.0940683	0.348605
YWHAH	-0.0402079	9.98173	0.339259	0.627599
YWHAQ	-0.00406951	9.06322	0.894282	0.960111
YWHAZ	0.0419839	10.6847	0.341135	0.629526
MAP3K12	-0.107253	7.30173	0.0050886	0.0996705
PSMC2	0.0865229	6.82501	0.0704627	0.30526
AGRP	-0.127281	-0.56918	0.640657	0.836548
F3	0.175278	4.54818	0.0128587	0.14246
ID3	-0.0996655	5.43025	0.162335	0.44936
ALPL	0.226895	2.42113	0.0584375	0.279285
ID2	0.0427538	5.74588	0.566334	0.794481
KDR	0.635588	4.11024	0.000135254	0.0271737
CHRNA4	-0.102275	4.7455	0.406007	0.684415
PARP1	0.0605917	6.34307	0.159364	0.445855
AGRN	0.0696361	7.54136	0.124075	0.397524
HCRTR1	0.643176	1.57422	0.0432887	0.244732
PPP1CB	0.0231699	8.93369	0.452736	0.718901
MAP2	0.013901	10.8384	0.741046	0.891459
RPN1	-0.0124672	7.94269	0.710612	0.875305
RASA2	0.0295962	4.21052	0.649754	0.841777
CD74	-0.0114332	4.02373	0.962411	0.986644
UTRN	0.115262	6.583	0.0892	0.340392
OPRM1	-0.29178	1.40446	0.128074	0.403565
TNXA-PS1	-0.390725	3.26434	0.00157814	0.0622268
MARCKS	0.069687	6.73038	0.307919	0.600805
PCMT1	-0.10335	7.76186	0.00399571	0.0889364
HCRTR2	0.00711469	1.59506	0.951262	0.983226
TUB	-0.0501802	7.76826	0.205364	0.499501
OTC	0.29944	-1.11923	0.261438	0.557001
ASNS	-0.137374	6.27191	0.00397036	0.0884808
PTPRZ1	0.0773179	8.70727	0.222056	0.517415
PTK2	0.00256827	6.97651	0.956343	0.984462
SDC2	0.13088	6.18858	0.0312012	0.212679
RLN1	0.192143	-3.78481	0.74921	0.895307
HSPA5	0.0646485	8.48885	0.446342	0.714068
ACADSB	-0.0662898	5.04844	0.260743	0.556371
PLAU	-0.0158887	0.137553	0.944904	0.981386
CREM	0.0872857	4.18429	0.393151	0.672469
CD81	0.0374667	9.06192	0.269089	0.56543
PTPN11	0.186024	8.95362	0.0486426	0.257786
GYS2	-0.0345016	-2.62334	0.927202	0.974762
VAMP1	-0.10497	8.24901	0.219237	0.514578
TNFRSF1A	0.661457	3.68827	5.10018e-05	0.0210275
KRT8	0.34691	3.04788	0.00291188	0.0783482
NKX2-1	0.934879	-0.773674	0.0172884	0.164158
PLIN1	-0.56123	-4.44678	0.418388	0.693824
PKM	-0.00380291	9.32103	0.933295	0.976856
SMAD3	-0.147258	6.16847	0.108952	0.374358
HBA1	-1.3405	5.17083	0.000118446	0.0263775
DNASE1	0.00946942	-0.856278	0.968538	0.988965
MC4R	0.170842	0.178777	0.392921	0.672238
PRKACA	-0.0429002	7.14881	0.372693	0.656361
PTGER1	-0.208009	-1.78789	0.587762	0.804372
PDE4A	0.0536979	5.69453	0.225845	0.520791
FKBP1A	0.0307225	9.38421	0.523351	0.768463
IGFBP6	0.184868	1.64293	0.324492	0.615353
GNAI3	0.0633791	5.86902	0.133371	0.410885
BMP6	0.115734	4.11637	0.183485	0.474031
ADRB3	-0.501512	-0.465038	0.0880984	0.338458
OTX1	0.36799	1.18787	0.00950496	0.127943
SLC7A1	0.102588	6.00486	0.126149	0.400625
ATP1B1	0.0256738	10.8774	0.56553	0.794097
PTGFR	0.468584	0.720299	0.0885062	0.339305
COL11A1	0.309736	5.46347	0.00277195	0.0775949
GJA4	0.0282688	1.29094	0.85079	0.941263
GUCA2A	0.30598	-1.39965	0.319701	0.611071
GCKR	0.145383	-0.368193	0.421274	0.695711
KHK	-0.177406	2.61842	0.0426744	0.242972
CD28	-0.145716	-0.0393395	0.626182	0.827774
FN1	0.61301	6.03891	0.0138255	0.147175
IGFBP2	0.394624	6.34079	0.00902173	0.124973
IL1R1	0.235428	4.02376	0.00241631	0.0740755
PPARG	-0.058949	-1.30305	0.837288	0.936035
SCN5A	-0.0038586	-0.0105143	0.988267	0.995296
DGKG	-0.220486	7.39097	0.00197621	0.0681998
BMP3	-0.284397	1.90933	0.133912	0.411397
CD38	-0.161888	4.03581	0.0898491	0.341553
CPE	0.0704991	11.077	0.11672	0.385972
IL15	-0.0760165	1.39382	0.608684	0.817945
SMAD1	0.045037	4.82667	0.384345	0.665714
NR3C2	-0.108194	7.24873	0.255275	0.55125
ANXA5	0.182802	5.78988	0.00154061	0.0616177
GLRA1	-0.153057	2.8018	0.378863	0.660503
HMGCR	0.0838012	6.75101	0.268169	0.564248
RASA1	0.102652	6.21649	0.136503	0.41503
MAK	0.455195	1.06789	0.0155074	0.156962
DDR1	0.185479	6.8045	0.0232595	0.186347
ITPR3	0.103737	2.94587	0.342291	0.630439
COL10A1	-0.110583	-0.78892	0.675706	0.855456
PPARD	0.107337	4.59917	0.171827	0.460684
COL12A1	0.468236	4.66878	0.157585	0.444059
GNAI1	0.0152052	7.15034	0.757829	0.89923
CALD1	0.296992	6.33843	0.0306068	0.210849
CLCN1	-0.170353	1.87513	0.293937	0.588694
HTR5A	-0.273709	2.49559	0.008095	0.119434
AHR	0.0476701	4.23551	0.466371	0.727795
PLAT	0.473552	5.68504	0.000192418	0.0302003
SLC18A1	-0.155617	3.05906	0.151201	0.435043
HAS2	-0.510461	-0.439161	0.0512176	0.264451
CEBPD	0.599003	3.46745	0.00114156	0.0531694
VLDLR	0.156452	7.13423	0.0100191	0.130595
CTSL	0.223598	6.87432	6.438e-05	0.0216007
ASS1	-0.0274414	3.18857	0.813778	0.924999
DBH	-0.137886	-1.52088	0.641282	0.836575
IDE	-0.0225466	5.81148	0.594738	0.808472
MXI1	-0.0437281	6.52937	0.579115	0.80113
PNLIP	-0.518208	1.69071	0.00588237	0.106258
RBP4	0.477783	3.91183	0.00715646	0.113837
IL2RA	0.172495	-1.45932	0.516652	0.763827
ZEB1	-0.0148775	6.09403	0.664123	0.848916
CCKBR	0.203436	2.90092	0.132211	0.409604
CNTF	0.00647713	2.71779	0.939961	0.979132
UCP3	0.0722813	-1.31896	0.849304	0.941048
HMBS	0.0385836	3.62763	0.579457	0.801174
GUCY2C	0.707781	-4.55653	0.391201	0.671255
SLC11A2	0.0307395	5.98947	0.399102	0.677841
SYT1	-0.0937762	10.4661	0.0552819	0.27247
TGFB3	0.151893	3.62283	0.547426	0.782419
IGF1R	0.122217	5.9657	0.049505	0.260037
SCG5	0.000342291	8.28166	0.991193	0.996142
TCF12	-0.0146093	6.32102	0.697165	0.867413
GOT2	0.0280988	8.00487	0.432311	0.703548
SCN4A	-0.231675	2.25779	0.0928661	0.346365
HCRT	0.606051	-0.0278288	0.0111277	0.135736
ITGB4	-0.432454	4.00219	0.00284377	0.0779252
PRKAR1A	0.0627147	9.34195	0.16799	0.456045
APOE	-0.0678262	10.9888	0.331301	0.620477
CCNE1	-0.0426114	3.49516	0.662345	0.847902
NTF4	0.336263	-1.65561	0.261684	0.557328
SYT3	-0.0444301	6.0909	0.300701	0.594561
ACP5	0.245933	0.577934	0.0904796	0.342403
HCK	0.164052	1.12086	0.268681	0.564901
HNF4A	0.46905	-0.775666	0.204975	0.499223
KCNB1	0.0708927	5.77215	0.185002	0.475823
PCNA	0.136095	5.22031	0.0100944	0.131084
PLCG1	0.0352771	7.41265	0.343073	0.631109
PYGB	-0.138395	8.158	0.00964262	0.128868
GNAZ	-0.0595025	6.30508	0.113765	0.38234
PFKL	0.0996588	7.27524	0.0932708	0.346927
S100B	-0.0429544	9.97985	0.293466	0.588449
KCNJ6	-0.109727	8.40795	0.114535	0.383304
NF2	-0.103863	7.13693	0.0861677	0.33423
PPARA	-0.0768821	3.69531	0.504251	0.754109
ALAS2	-1.55348	-0.00735223	0.00020972	0.0302003
CLCN5	0.0308991	2.1026	0.810314	0.923209
MAOB	-0.191184	6.28116	0.00419885	0.0911076
DNM2	0.05381	6.45606	0.199885	0.493168
CD6	-0.472678	0.219407	0.0470017	0.253543
CPT1B	0.0552505	2.63697	0.563863	0.793064
CPT1A	-0.00140482	5.2667	0.978588	0.991494
OGT	-0.0568032	8.59501	0.193927	0.485774
ACOT7	0.0164078	7.12095	0.782964	0.910451
AKR7A3	0.0539033	2.3313	0.588584	0.804767
RHEB	0.277132	6.75628	0.0112541	0.136305
AFDN	0.033658	7.01864	0.375	0.657117
AK3	-0.210987	5.15756	0.00174871	0.0643653
CADPS	0.0142259	7.49199	0.777989	0.909196
ANKRD1	-0.681222	-0.475278	0.00967709	0.128868
HBP1	0.0227772	5.30412	0.642398	0.837275
GFER	0.110337	2.71463	0.155109	0.44041
EIF2AK1	-0.0117963	5.98321	0.734272	0.887612
RPS26	0.12042	6.50627	0.0311547	0.212679
KCNH3	0.0195439	5.78604	0.806258	0.921104
CNTN6	-0.071193	3.62451	0.338292	0.626448
RPL32	0.199014	6.6079	0.0413197	0.239251
SYN3	-0.193104	2.74677	0.0721724	0.307103
CARTPT	0.0510506	1.52731	0.743294	0.892563
AXIN2	0.0192953	4.76721	0.722875	0.881238
HPN	-0.0553794	-0.0380076	0.857661	0.94411
BSN	-0.0989703	8.74749	0.0302062	0.209765
DCN	-0.205268	4.70281	0.0875395	0.337097
SNN	-0.101097	8.08762	0.0578268	0.278275
GAL	0.717827	0.693931	0.0154601	0.156783
VNN1	0.0044805	-2.19505	0.992	0.996582
GRN	0.0519008	5.66115	0.289292	0.585207
CANX	-0.0282255	9.62511	0.383467	0.664403
CTXN1	-0.0410931	7.15412	0.614508	0.82093
JAG1	0.267992	3.28563	0.006017	0.107511
JAG2	0.0887103	5.46075	0.0988143	0.357492
STRN	-0.0379936	7.63537	0.456791	0.721203
MATR3	0.0697918	8.35047	0.0594707	0.281687
MSTN	-0.132486	-1.28394	0.56108	0.791303
CAPN1	-0.0231476	4.16518	0.763015	0.902134
CAPN2	-0.0409055	6.71353	0.308632	0.601523
CAPN3	0.309247	-0.47006	0.12886	0.405047
CCNG2	-0.0913802	5.33357	0.158666	0.445026
FBLN5	0.594722	2.14282	0.0959549	0.351766
CAV3	-0.0455636	-0.956917	0.857919	0.944279
CDH7	-0.0242316	3.69934	0.811073	0.923518
CDH9	-0.348711	5.32289	0.00969723	0.128868
DCTN1	-0.0338034	8.87415	0.37354	0.656459
VTN	-0.176595	4.9214	0.226703	0.52184
CTSK	0.0153125	3.5928	0.850338	0.941202
HPCA	-0.0844336	10.1623	0.220936	0.516331
SYN2	-0.190286	8.19574	0.000728344	0.046433
CDH10	-0.0296065	5.51574	0.687407	0.862137
CDH22	0.15101	4.47955	0.133269	0.41078
CD36	0.133628	-1.65064	0.680997	0.858197
CD37	0.0744244	1.94081	0.445149	0.713293
CD63	0.369824	6.06242	1.81548e-06	0.00822323
FDX1	-0.00362925	3.40455	0.951882	0.983332
PDYN	-0.502302	5.41977	0.0262235	0.196249
TAC3	-0.108287	3.55795	0.652843	0.843246
PSEN1	-0.102255	6.54085	0.096688	0.35299
CHKA	0.0285146	6.20555	0.459983	0.722746
CHAD	-0.36451	-1.6884	0.291632	0.586883
IL18	-0.307081	2.37979	0.00230572	0.0721987
HFE	0.166228	2.60031	0.192646	0.484166
INHBA	0.948751	3.31169	0.00739273	0.115426
CTF1	0.0158698	1.39549	0.923094	0.973093
EPHA6	-0.172272	5.75683	0.174736	0.463713
NEU2	0.21499	0.453801	0.391918	0.671716
SYNGR1	0.0159038	6.00525	0.797202	0.917288
YBX1-PS3	0.156342	2.78004	0.515835	0.76327
CASQ2	0.0474461	1.70069	0.775419	0.907542
EPHA3	-0.188985	4.22306	0.0524792	0.266718
SPTBN2	0.0277796	10.1662	0.544447	0.78102
TUBB4A	0.0980218	9.85541	0.141566	0.422346
TUBB5	0.194758	8.69628	0.00699418	0.113167
ARG2	-0.259572	1.89083	0.0459006	0.251247
LRP2	0.0438892	3.09516	0.787953	0.912913
RCN2	-0.0202396	7.48993	0.581896	0.801611
SNCA	-0.104266	7.8226	0.204092	0.498347
THBS4	-0.800399	-2.19507	0.161138	0.448174
ARG1	-0.367306	3.16791	0.0132785	0.143973
PTMA	0.196173	8.40414	0.00256761	0.076547
AK4	-0.300593	6.41176	1.4903e-06	0.00822323
CBR1	-0.285671	-1.11146	0.337399	0.625947
NFIB	-0.0898537	6.3127	0.231305	0.525885
NFIC	0.0839702	5.56079	0.183599	0.474122
SQLE	-0.0895524	6.08057	0.151784	0.435451
CIAO1	0.0357092	5.27032	0.576507	0.799365
CLCN7	-0.0141601	6.42333	0.722081	0.881238
GALR3	-0.414916	-2.7357	0.380405	0.661669
RPSA	0.165799	8.3612	0.00114988	0.0532828
PENK	0.452724	4.73721	0.0526848	0.26693
DRD3	-0.0425478	-0.921893	0.877449	0.952518
POLB	0.0514513	4.7223	0.300214	0.594305
ADCY8	0.220078	4.71028	0.0439599	0.246556
CAR4	0.0394976	4.55209	0.782729	0.910448
F10	0.483605	-2.10045	0.324927	0.615567
GCH1	0.752237	-0.41323	0.00213281	0.0696257
KLK6	-0.240916	4.89078	0.109604	0.375377
STMN3	-0.0224078	8.16993	0.699429	0.868795
TNNI3	0.128503	0.807379	0.585533	0.802837
GZMM	-0.384358	2.13555	0.0576541	0.277813
MAOA	-0.0583196	6.02525	0.240559	0.534988
MGLL	-0.0995213	7.94074	0.202699	0.496484
OPRL1	-0.173658	4.61355	0.00339152	0.0816038
RPL9	0.115412	8.1439	0.0448928	0.248707
RPS7	0.0768912	7.66553	0.162101	0.449015
TLR4	-0.0917295	1.15898	0.594476	0.808249
TYMS	0.0707121	3.45936	0.365013	0.650704
ACVR2A	-0.0112597	6.04335	0.880951	0.953629
CLIP2	-0.0174468	7.35067	0.693737	0.86612
SPR	-0.0798808	3.07233	0.324728	0.615427
CFL1	0.0423876	9.09645	0.300726	0.594561
DPP6	-0.0817733	8.52992	0.0585583	0.279641
RNF4	0.156074	6.93309	0.0173422	0.164158
CSRP1	0.127669	8.35516	0.144108	0.425251
LASP1	0.127146	7.09234	0.0555808	0.273051
MEOX2	-0.0926123	0.803443	0.615969	0.82196
RPL23	0.02565	7.36596	0.613206	0.820526
RPL29	0.0958286	6.9844	0.0448235	0.248495
RPS14	0.144837	6.82454	0.0108902	0.135051
RPS15	0.0935495	6.89179	0.11109	0.377978
RPS17	0.100924	7.28225	0.0788113	0.319584
RPS3A	0.0821653	7.27619	0.147048	0.429365
ADORA1	0.0614403	7.49997	0.253655	0.549039
FTL1	0.0322451	7.12933	0.470551	0.730336
BC1	-0.532031	2.25971	0.151618	0.435374
ITGB3	0.57249	-0.712264	0.0186677	0.170086
GPR182	0.278955	0.22084	0.228206	0.522997
ARL4A	0.158758	5.04232	0.0612732	0.285532
COQ3	-0.0658445	4.74962	0.219624	0.514991
MC3R	-0.800216	-3.54337	0.276848	0.572445
CLEC11A	0.00768787	4.37015	0.936728	0.977787
ADORA2B	0.00623582	2.58844	0.963998	0.987223
CSRP2	0.0936174	3.50436	0.256281	0.552446
DDT	-0.00942322	5.76847	0.846033	0.939281
PLCB3	0.109715	3.99531	0.113424	0.38169
GPX2	0.820205	-4.11452	0.258583	0.554551
GPX4	0.101828	7.42215	0.0223765	0.183696
HAPLN1	-0.309835	5.88843	0.00538716	0.10199
STMN1	0.0576999	8.42225	0.376434	0.658471
CD46	-0.0136985	2.69875	0.866895	0.948053
OPRK1	0.0997299	2.32294	0.543846	0.78033
SIGMAR1	0.0965894	5.19237	0.152533	0.436728
PLCG2	-0.226803	1.47362	0.117083	0.386605
PRDX2	-0.0286471	7.61551	0.502555	0.752814
PRKCE	-0.0756682	7.85684	0.164426	0.452334
ZFP36L1	0.232531	5.50853	0.0042175	0.0911846
SERPINH1	0.354046	5.77039	0.0017146	0.0643653
FGF7	0.535653	-1.01323	0.0644945	0.293007
PHKG1	-0.105897	2.45559	0.273166	0.569008
PLA2G5	0.194606	2.89936	0.176121	0.464907
PKN1	0.00410468	5.94975	0.92114	0.972473
SMAD2	0.0375607	4.47107	0.501089	0.751489
NPY1R	-0.208998	4.45306	0.043553	0.245422
SEPP1	0.0776875	8.90676	0.305585	0.598939
SOX10	-0.0281317	6.17254	0.727411	0.883741
TEF	-0.374961	8.23551	0.000164562	0.0291074
CD47	-0.0353894	7.64793	0.555439	0.787288
MPDZ	-0.181885	7.30086	0.0197923	0.173873
SERPINE2	0.0108945	7.36862	0.803244	0.919428
CHKB	0.0303095	5.24207	0.516129	0.763427
FGF18	-0.28666	0.0383074	0.12386	0.397024
RASA3	0.0568984	5.60226	0.296719	0.590797
BMP2	0.543023	1.59714	0.00192224	0.0674115
CCT4	0.111134	7.10402	0.0373735	0.228761
UNCX	-0.458177	-1.25212	0.171511	0.46059
IRS2	0.16713	6.49289	0.0835997	0.328488
PHLDA1	0.292308	3.68472	0.0268579	0.198095
ACVR1B	-0.0657601	5.89855	0.26505	0.560547
CTBP1	0.0529022	7.66442	0.122859	0.395446
FAH	-0.0891948	5.26054	0.282967	0.578385
H2AFY	0.101092	6.49012	0.0148567	0.153901
MECP2	-0.0198965	7.44501	0.482519	0.737777
PLA2G2C	-0.376585	2.74631	0.00310407	0.0792685
PTPMT1	0.0345516	5.18322	0.419775	0.694911
BACE1	-0.104794	5.95569	0.054398	0.27069
COL1A1	0.474735	5.14589	0.262172	0.557746
HMGB2	-0.136926	2.46011	0.350618	0.637655
STK10	0.0529086	3.26987	0.418513	0.693895
UNC119	0.0521409	4.08181	0.439833	0.709211
ASGR2	-0.379394	0.491843	0.0544503	0.270802
TAS1R1	-0.0354889	-1.95115	0.918026	0.971116
MAG	-0.104902	8.51491	0.21116	0.505304
PPT1	0.0258883	6.80619	0.563279	0.79268
ADRA1A	-0.0598937	3.18122	0.623409	0.826879
ADRA1D	-0.211301	5.63814	0.0275134	0.200295
AKT3	-0.0635638	6.41234	0.338532	0.626701
S1PR2	-0.0212616	2.55991	0.82022	0.928332
AADAT	-0.290551	3.33066	0.0153502	0.156508
MEN1	0.00896826	5.95209	0.827964	0.931405
NUMB	0.101004	4.51571	0.0516464	0.26512
UROD	-0.0119282	4.86749	0.769101	0.905925
CHRNE	-0.00990624	0.266865	0.96189	0.986474
GAP43	0.0782501	7.45871	0.137167	0.416223
HTT	0.0682076	7.47127	0.132055	0.409304
PSMB5	0.13266	6.06122	0.0069161	0.112756
RPS4X-PS9	0.0980372	1.3324	0.485756	0.739856
AIF1	0.0919254	3.63809	0.291988	0.586968
CELF2	-0.0336283	8.5979	0.330053	0.619615
HAP1	-0.0879443	6.87549	0.356677	0.64391
PAK1	0.0364214	8.09299	0.583305	0.802308
PAK3	-0.0882058	7.68535	0.0486181	0.257786
RASGRP1	-0.102422	8.62032	0.304318	0.597596
SSR4	0.0743119	4.49776	0.197668	0.49049
TFPI	0.159312	5.4965	0.0495302	0.260037
ACTA1	0.185406	2.78675	0.0411651	0.239179
JTB	0.0829526	5.18343	0.0808137	0.323221
SLC26A4	-0.360568	1.46898	0.0465447	0.252767
POR	-0.0582898	6.52649	0.223271	0.517998
AHCY	-0.0227279	5.32288	0.559117	0.789805
COX4I1	0.048591	8.30249	0.235789	0.530479
MSRA	-0.141576	4.09186	0.0779432	0.318057
RAB7A	-0.00317002	7.86056	0.922343	0.973036
EPAS1	0.0832755	6.86752	0.133883	0.411397
GDF11	0.0339027	5.93682	0.599181	0.811114
GDF15	0.855587	-0.931422	0.0216303	0.181492
MAP1B	-0.116301	11.0672	0.053546	0.268989
MAP6	0.035349	6.24784	0.491858	0.74454
NEUROD1	-0.227208	4.53515	0.175008	0.4639
RBBP9	-0.110421	4.4186	0.102085	0.363089
TESK1	0.0405174	5.46394	0.478183	0.735023
VGF	0.717647	5.05677	0.00326106	0.0808159
PTP4A1	0.0305611	2.69967	0.739179	0.890514
SLC6A6	0.147206	7.28709	0.00969711	0.128868
TRPV2	0.0330454	3.5491	0.614536	0.82093
AES	0.0634949	8.42901	0.152825	0.437007
DDIT3	-0.0545069	4.49508	0.356797	0.644061
PDIA3	-0.018244	8.21209	0.637427	0.8347
LBP	0.261719	-0.486179	0.344337	0.631809
MECR	-0.00324173	3.64634	0.960201	0.985915
NPY4R	0.623044	-3.91003	0.275973	0.571633
AOC3	0.254422	1.18953	0.311348	0.603177
CORO1B	0.00680994	6.34893	0.892995	0.959455
DIO3	-0.743565	-2.55817	0.073283	0.308903
GLG1	0.0124137	7.32712	0.795246	0.916017
MAPT	-0.0478961	9.42966	0.185254	0.476211
ODF2	0.0593577	6.30058	0.185153	0.476032
RGS4	0.274013	7.12576	0.0815147	0.324947
RGS9	0.446332	3.73984	0.0737697	0.309462
SLC1A2	0.0274597	7.59324	0.727256	0.883741
SLC1A3	0.0850864	9.64158	0.205261	0.499501
SLC3A1	-0.527333	-1.31556	0.167858	0.455865
SLC7A3	0.266918	2.65751	0.0240016	0.188987
SMC3	-0.00718287	6.40626	0.861736	0.945985
GSTT2	0.169485	0.684337	0.331876	0.620979
DYNC1H1	0.015226	9.34169	0.682649	0.859442
ITSN1	-0.0211805	6.50627	0.616958	0.822761
NOTCH2	0.100523	6.24519	0.222744	0.51787
DLG4	0.0477932	9.46851	0.288671	0.584765
ERBB3	-0.093083	5.99121	0.257627	0.553436
PTBP1	0.305554	5.61856	3.94433e-05	0.0202985
PTS	-0.0809447	3.31067	0.262034	0.557614
SHH	0.0523304	0.773746	0.772661	0.906895
SLC12A4	0.153605	5.61496	0.0151788	0.155677
SLC20A2	0.392881	6.36408	3.52395e-05	0.0202985
SLC22A2	-0.0585695	0.601643	0.86526	0.947467
SLC22A3	0.208695	0.614046	0.372	0.656361
COX7A2	0.138254	5.98805	0.163241	0.450854
NFYA	0.0788942	4.30339	0.246904	0.541312
SLC22A6	-0.219583	2.83386	0.395072	0.673876
PCTP	0.0490616	1.44189	0.687396	0.862137
PADI2	-0.273587	6.49261	0.0206708	0.177242
MAPK13	0.246597	0.687458	0.352894	0.639373
PDE3B	-0.0172722	4.70447	0.747674	0.894858
SGK1	0.448367	7.1573	0.110422	0.376552
LGALS7	-0.288316	-2.63923	0.390507	0.670762
PADI3	-0.168225	-1.2855	0.562491	0.792227
SCAMP1	-0.0273912	7.98878	0.429886	0.701556
LIMK2	0.116695	6.10246	0.0151024	0.155572
PITPNA	0.0614996	7.8026	0.180469	0.470811
PTGS2	0.711725	4.4654	0.0413853	0.239253
VAMP3	-0.0247179	5.54996	0.646306	0.839879
AMHR2	0.0122449	-0.202881	0.948922	0.982558
HPD	-0.276247	0.133551	0.232935	0.527556
IGHMBP2	-0.1051	4.75368	0.0777546	0.317717
PXMP2	-0.134375	3.07652	0.133993	0.411471
PEX2	-0.051975	4.30749	0.342012	0.63031
RMRP	-0.297795	-1.85964	0.468354	0.729383
ALDH2	0.024541	6.2534	0.669773	0.851744
HSD17B7	-0.129142	4.03997	0.0545673	0.270863
NTHL1	-0.112437	1.83818	0.186397	0.478282
PEBP1	0.0182498	8.22887	0.762553	0.901807
TIMP2	0.177726	6.92997	0.0125431	0.141102
TSPYL1	-0.027412	7.65173	0.476998	0.734431
UCHL1	-0.00548073	9.18055	0.911331	0.968255
HOMER1	0.196126	6.71621	0.0480976	0.256289
HOMER2	-0.150191	3.71948	0.0473733	0.254163
HOMER3	-0.194482	6.10223	0.0118771	0.138922
LCN5	-0.179845	-2.8394	0.728912	0.884615
KCNK3	0.3596	2.13118	0.00578454	0.105249
PDHA1	-0.00828898	7.90052	0.805976	0.920897
VIPR2	-0.058515	3.57274	0.652757	0.843246
MYH6	-0.0209714	-0.846439	0.932353	0.976806
MYH7	-0.29129	1.30259	0.0768811	0.315946
FCGRT	-0.0708106	4.72415	0.491751	0.74454
GRIK1	-0.0723069	3.89579	0.40761	0.685826
HIF1A	0.106872	6.87233	0.0249404	0.192684
LSAMP	-0.0193501	9.10333	0.676597	0.855715
PRPS1	0.0413088	6.27092	0.294361	0.589177
CRABP2	0.23152	3.04981	0.0602726	0.28298
DYNC1I1	-0.0942659	7.31723	0.0694087	0.303242
EEF2	0.0829564	10.0045	0.0186155	0.169913
GGT5	0.176354	0.00184976	0.280723	0.576539
MAP2K5	-0.102806	5.10051	0.0303258	0.210088
PCOLCE	0.17518	2.64125	0.521839	0.767456
SCN10A	0.615216	-4.39902	0.353659	0.640183
SLC37A4	0.000803269	4.83679	0.986729	0.995114
TCEA2	-0.0604647	6.152	0.175415	0.464145
WISP2	0.360182	1.38774	0.183013	0.473554
HES1	0.343672	3.4982	0.0352169	0.222553
HNRNPA1	0.00169158	8.42448	0.968362	0.988896
ESYT1	0.099945	4.47198	0.133167	0.410607
FDFT1	-0.157934	6.46127	0.0529033	0.267439
MGAT3	0.026868	7.5849	0.443969	0.711917
PECAM1	0.349328	3.7743	0.000125974	0.0271714
GJB1	-0.0412811	4.5314	0.73035	0.885326
GJB3	-0.713725	-0.36461	0.0167546	0.16268
POU3F2	0.194502	4.34983	0.00456876	0.094064
POU3F4	-0.0977205	1.67581	0.307346	0.600438
TGFBR1	-0.0874672	5.55849	0.177726	0.467689
BCAT1	0.0914783	10.2832	0.121276	0.393582
CKMT1B	-0.0740208	7.47123	0.166257	0.454268
HTR2A	0.323427	1.25998	0.0710363	0.305868
IFRD1	0.269253	5.76369	0.00759113	0.116466
P2RY2	0.222716	1.40897	0.259757	0.555584
ATP2B1	-0.0544952	9.80151	0.520269	0.766335
ATP2B3	-0.0595084	8.66264	0.244924	0.539357
ATP2B4	0.132034	6.44617	0.434161	0.704408
PTGFRN	0.158878	5.15629	0.0254327	0.193853
BCKDK	0.0701869	5.16069	0.197758	0.49049
PCSK7	0.0516878	5.03193	0.252644	0.548455
PITX3	-0.17346	-3.07864	0.772649	0.906895
TGFBR3	0.190069	4.60672	0.0514242	0.264556
DBT	-0.0950494	5.07732	0.110654	0.377057
NTRK3	0.1382	6.90463	0.0792543	0.319949
PSME2	0.123405	4.70337	0.00965258	0.128868
PTPRM	0.0773006	5.63144	0.147693	0.430211
BTG1	-0.0782955	5.51291	0.148827	0.431639
BTG2	0.0394225	4.31032	0.872787	0.950767
RALGDS	0.112781	6.2231	0.0878137	0.337865
ALOX5AP	0.410423	0.964944	0.0190652	0.171894
CRHBP	1.08453	2.91791	3.60111e-05	0.0202985
GRIA2	-0.0729292	10.1518	0.223932	0.518593
GRIA3	0.0608907	8.23953	0.290585	0.586153
GRIA4	-0.0801262	7.24675	0.0608235	0.284387
PSME1	0.0818969	5.07741	0.171324	0.46059
BET1	-0.11139	5.20628	0.0576744	0.277837
NDST1	0.0280651	7.01793	0.472359	0.731094
TIMM44	-0.0327444	5.55361	0.363868	0.649754
F2RL2	-0.252649	-2.36584	0.56328	0.79268
HMGCS1	-0.319662	8.3137	0.00295837	0.0786088
FXYD2	0.368435	-1.80981	0.183231	0.473915
DPM2	-0.0294791	4.14081	0.589002	0.805009
SLC38A2	0.517685	7.74935	0.000107223	0.025967
SV2C	0.111434	5.24148	0.229135	0.524042
PTPN5	0.159617	7.63973	0.0203168	0.175895
PTPRJ	0.14663	7.47764	0.0863732	0.334766
CASK	0.0246936	3.86652	0.717993	0.879078
NUDC	-0.000438627	4.4794	0.994597	0.997762
ADAM10	0.0375908	6.22552	0.443134	0.711563
ALDH1A7	-0.647196	-1.86776	0.188981	0.480923
GPAM	0.143549	7.17742	0.00896448	0.124745
ARNTL	0.204397	5.13838	0.0669476	0.29795
P2RX4	0.0935775	3.59258	0.268764	0.564901
PNCK	0.0995633	5.79073	0.224072	0.518616
GDI2	0.071086	7.87002	0.0994365	0.358191
AP1B1	-0.0343336	7.25709	0.412365	0.689239
P2RX7	-0.0350394	3.69241	0.724628	0.882436
PSMB6	0.0847985	5.51122	0.257565	0.553436
SRSF5	0.066049	8.46729	0.162686	0.449802
PSMA1	0.0188995	6.19435	0.696598	0.867321
PSMA2	0.0577237	6.13399	0.212889	0.506883
PSMA3	0.042865	6.84477	0.296452	0.590689
PSMA4	0.0468892	6.50429	0.288279	0.584233
PSMA5	0.127658	5.95194	0.0199584	0.174453
PSMA6	0.0924893	6.38787	0.0344169	0.220551
PSMA7	0.113711	6.34326	0.00682583	0.112224
PSMB2	0.142663	5.50759	0.052933	0.267515
PSMB3	0.0110598	5.68281	0.851148	0.941313
PSMC3	0.0878744	6.83584	0.0907129	0.342975
SART1	0.0961479	5.90447	0.0251552	0.193529
C1QBP	0.115014	5.83461	0.0130192	0.142873
KCNQ3	-0.161586	6.98767	0.0493142	0.259361
MCM6	0.120385	2.33744	0.311309	0.603177
SCN1B	-0.0110239	8.48302	0.873173	0.950959
C1QB	0.387286	4.67033	4.8069e-05	0.0210275
MINPP1	0.0140875	4.73349	0.709293	0.874472
GABRD	-0.100702	5.1855	0.48775	0.741178
PDE1B	0.0462144	7.21361	0.460257	0.722988
PLA2G2A	-0.885372	-2.46942	0.0791497	0.31977
ATP2A2	0.0726477	10.0924	0.149307	0.432201
GABRR1	-0.27569	0.948405	0.137116	0.416208
GABRR2	-0.31232	1.80284	0.163458	0.451077
PRKAR2A	0.104566	6.49952	0.0339812	0.219413
PCBD1	-0.0191395	2.77614	0.850711	0.941262
SCN11A	-0.570785	-3.79769	0.45905	0.722203
EIF2AK3	-0.0491975	5.12237	0.401977	0.680507
PACSIN1	0.180773	7.52632	0.0135904	0.146013
GABRA1	0.027089	8.61391	0.576515	0.799365
GABRA5	0.070705	7.16452	0.331017	0.620204
GABRA6	0.360679	-1.58457	0.613999	0.820709
GABRG2	-0.0593004	7.97633	0.271791	0.567447
SCN8A	-0.0808662	7.98779	0.219271	0.514578
BCKDHB	0.135185	4.93818	0.0112622	0.136305
KCNJ2	-0.00695165	4.41149	0.917885	0.971052
KCNJ5	-0.00891185	1.32088	0.950487	0.982761
PTPRN2	-0.0184492	7.93904	0.772697	0.906895
SLC8A1	-0.0957809	8.66022	0.15985	0.446318
CACNA1D	-0.133943	7.41986	0.00460148	0.0942771
CACNA1G	0.121291	6.7548	0.244002	0.5384
KCNJ10	0.0762962	6.37596	0.27704	0.572582
KCNJ16	-0.0693523	4.75656	0.430159	0.701812
HIVEP2	0.0770281	7.87556	0.107908	0.372397
APBB1	-0.026116	8.43506	0.485637	0.739766
SLC19A1	0.132687	3.83142	0.220456	0.516183
BAAT	0.239076	-1.29797	0.388077	0.668239
SLC22A5	0.0823738	3.73242	0.280445	0.576351
MCM4	0.0157827	4.52547	0.796483	0.916816
KCNA3	0.0877813	2.11812	0.495932	0.747467
S1PR1	0.0621184	6.9401	0.2694	0.565583
HSPA13	0.0711813	5.41763	0.240928	0.535401
SLC16A7	0.0492997	5.80403	0.496269	0.74752
KCNAB1	0.114455	7.55881	0.242135	0.536598
KCNAB2	-0.0542718	9.6145	0.241313	0.5356
GCLM	-0.0259807	4.6725	0.58102	0.801419
ECI1	0.0443188	3.76102	0.482973	0.738128
PIK3R2	0.0192107	7.11339	0.638768	0.835623
SLC25A1	-0.0460226	4.78449	0.398533	0.677484
SEMA6C	0.00704862	4.79152	0.90622	0.965946
SEMA4F	-0.0785145	5.5611	0.111693	0.379032
KCNMB1	0.515695	0.178957	0.07689	0.315946
PPP3R1	-0.119039	10.1225	0.0209509	0.178378
GALNT7	0.0272057	4.83985	0.656587	0.845551
SEMA3A	0.548889	2.24127	0.00269404	0.0774118
FAU	0.190225	7.37725	0.00165625	0.0631744
YWHAE	0.0143119	9.8351	0.680931	0.858174
ATP5G1	0.146686	5.96238	0.0113431	0.136505
COLQ	-0.640378	0.956178	0.00240882	0.0740755
ATP6V0A1	0.0179437	8.8743	0.675586	0.855425
ST6GALNAC3	-0.179452	4.65227	0.039389	0.233983
BOK	-0.21587	6.16051	0.0499905	0.261375
RAB3IP	-0.00433524	5.28653	0.931115	0.976474
UBC	0.200859	5.50467	0.0303197	0.210088
DPF1	0.00253801	5.69808	0.966844	0.988225
TXNRD2	-0.147277	3.84362	0.0106692	0.134056
ZFP292	-0.0180019	6.27864	0.66717	0.85058
SMAD4	0.0574495	6.1398	0.138599	0.418872
UGT8	-0.164013	7.16488	0.194059	0.485774
EXOC6	0.00513922	5.69612	0.928804	0.975484
PTEN	-0.0475996	5.83139	0.339799	0.628404
NPEPPS	0.0441843	7.9443	0.233161	0.527655
ACOT1	-0.00830506	0.685991	0.950139	0.982713
IP6K1	-0.0242576	7.71486	0.477027	0.734431
RESP18	0.0513084	5.7334	0.49567	0.747258
GJA5	0.0259411	-0.720257	0.90422	0.965281
GJD2	-0.0790531	3.28173	0.524187	0.769255
HSPB7	-0.324408	-2.54422	0.546564	0.782014
GREM1	0.242038	2.77642	0.345322	0.632677
SLC3A2	0.133346	7.01358	0.0211759	0.179643
CSPG5	0.0286768	6.90052	0.64329	0.837896
GALR1	-0.309234	-0.984475	0.252826	0.5487
GRIA1	-0.0943538	8.52997	0.162444	0.449542
NBL1	0.0655294	6.478	0.278595	0.574372
KCNJ3	0.0171706	5.99265	0.836066	0.935533
SLC23A2	0.265957	7.47296	0.000396823	0.0366286
RAB27A	-0.0651912	3.65741	0.417188	0.692435
PTK2B	-0.125863	9.27241	0.0658632	0.2956
CTSS	0.161898	7.34748	0.0201042	0.174951
ACO1	-0.00969858	5.30848	0.820754	0.9286
MAPK9	0.038596	7.65592	0.238482	0.533237
NR2C2	-0.039204	5.60603	0.541879	0.778796
RUNX1	0.37072	2.13762	0.0168869	0.162781
CALM2	0.04869	9.11979	0.240565	0.534988
GNAO1	0.0151862	8.9797	0.66908	0.851471
TMSB10	0.159726	6.28075	0.0303657	0.21011
FASN	0.054181	8.41028	0.26124	0.556904
EDNRB	0.177423	7.08959	0.000990394	0.0509136
SLC6A12	0.664158	-0.0440414	0.0288854	0.205582
PTPRO	0.0212711	5.01636	0.750802	0.895884
PDE3A	0.0422647	3.76237	0.620528	0.824913
ACOX1	0.0466812	6.01928	0.232303	0.526899
MYL12B	0.0162548	7.36243	0.697721	0.867626
GSK3A	0.0591847	7.56164	0.123717	0.396885
L1CAM	-0.135701	7.68047	0.0194191	0.173183
CACNB1	0.123992	6.92501	0.121281	0.393582
MAPK3	-0.0720577	6.89087	0.102317	0.363385
SLC6A8	0.0514578	7.55696	0.365146	0.650704
PLAUR	0.580014	-1.44337	0.20973	0.504231
ITIH3	0.0789436	8.52351	0.347978	0.635689
SLC7A5	0.197517	5.77745	0.001056	0.0519001
NTM	-0.0342816	6.79829	0.533942	0.774519
RAB4B	-0.000567587	5.76089	0.988842	0.995296
HPCAL1	0.0916224	4.41229	0.360573	0.647037
HPCAL4	-0.152698	9.01057	0.0216585	0.181492
CDON	-0.122239	5.30997	0.0174464	0.1648
RAB10	0.0730891	7.8855	0.104247	0.366108
COIL	0.0738474	4.20076	0.17024	0.459127
NUP54	0.144082	4.53991	0.041613	0.240033
CHRM5	-0.692754	1.88633	8.43558e-06	0.01469
ZFP260	-0.0708096	0.916555	0.589768	0.805474
PDLIM1	0.337359	2.1727	0.0795986	0.320461
RABEP1	0.0486038	7.45924	0.207936	0.502452
ADCY4	0.17844	2.25037	0.106756	0.37081
APP	0.00233942	10.6859	0.942525	0.980178
ARPC1B	0.181208	3.99055	0.00745404	0.115602
BTG3	0.270122	4.96215	0.0177471	0.165799
CAR2	0.06901	8.58023	0.393892	0.672624
CAR3	-0.229823	1.04959	0.227524	0.52216
CACNA1E	-0.097686	9.32605	0.122383	0.395262
CDK1	0.0587492	-0.925215	0.887995	0.957204
CDKN2C	0.211511	0.549045	0.222183	0.517508
CHRNB2	-0.185158	5.29306	0.068767	0.301824
CLTC	0.0870692	9.80061	0.0552811	0.27247
CR1L	-0.0383999	4.67105	0.473333	0.731673
CREBBP	0.0891706	5.96156	0.282967	0.578385
CRK	0.0155264	7.51235	0.661419	0.847436
DGKB	-0.132657	7.48394	0.0395404	0.234652
CFD	-0.166735	-0.136175	0.37577	0.658046
FGF2	0.0606544	2.09543	0.707711	0.873679
FLT1	0.293637	6.61139	0.00139692	0.0597549
MID1	-0.105971	4.66079	0.0892218	0.340392
GRIK2	-0.0344716	5.49394	0.491443	0.744312
CXCR1	-0.895224	2.94282	0.0262451	0.196277
INPP5D	0.0944339	3.9427	0.276216	0.571809
ITPKB	0.343012	6.17743	0.00407456	0.0898137
KCNN1	-0.0965713	4.24948	0.143514	0.424313
KCNN2	-0.0900678	4.93788	0.204966	0.499223
KCNN3	-0.178979	3.74473	0.0392575	0.233815
MAFB	0.210355	2.07077	0.0558435	0.27394
LLGL1	-0.0841164	6.40761	0.211489	0.505509
MAF	0.0826429	4.77388	0.208611	0.502809
MAPK4	0.575895	6.60498	0.00566231	0.104869
NEUROD2	-0.00765536	6.48381	0.93888	0.978409
NR4A2	-0.164601	5.40259	0.0782379	0.318531
CNTN3	0.022341	4.449	0.752233	0.896642
FURIN	0.382115	5.56769	0.00171474	0.0643653
PFKFB4	-0.255017	1.16519	0.163476	0.451077
PITX2	0.197272	-2.72686	0.638155	0.83517
PRKG1	-0.0792102	2.40643	0.537921	0.77648
EIF2AK2	0.0731372	4.91725	0.244106	0.538502
RGS1	-0.123695	-0.0055537	0.569829	0.796817
RGS10	-0.0168985	5.79713	0.807217	0.921618
RGS12	-0.00702523	5.43338	0.936495	0.977723
RGS3	0.0684597	6.34574	0.312986	0.60455
RGS5	-0.0165603	5.37849	0.877704	0.952546
RGS6	-0.070823	4.09426	0.30628	0.599658
RGS7	0.0144709	6.6054	0.857526	0.944019
RGS8	-0.0962576	7.42281	0.191914	0.483334
NCOR1	-0.00317948	7.5995	0.946228	0.982113
SLC12A3	-0.140421	1.31731	0.321491	0.612552
SLC14A1	0.442082	5.98116	0.000463951	0.0396914
SSBP1	-0.0351188	3.98439	0.465133	0.727117
SSTR2	-0.164869	3.42622	0.0506526	0.262732
SLK	0.0294554	6.78252	0.469701	0.730076
SYT5	0.107856	6.44245	0.189076	0.480923
TIMM17A	0.0537448	5.65371	0.263817	0.559634
TIMM23	0.055531	5.74554	0.250701	0.545938
UCP2	-0.0375772	5.2603	0.582928	0.802136
EIF2S1	0.0617744	5.77367	0.212832	0.506883
EZR	0.467443	6.78961	0.000184703	0.0301482
PDPN	0.408192	4.70351	0.000558042	0.0412678
CNN3	0.258819	7.25712	3.96947e-05	0.0202985
COX6C	0.0950775	7.27411	0.0769026	0.315946
ARC	0.642118	6.43133	0.061246	0.285491
STK39	0.167781	6.95745	0.00418258	0.0908632
AOX1	-0.442682	4.78809	0.00054604	0.0410504
SCFD1	0.0165584	5.25872	0.654713	0.84436
RASSF5	0.220123	4.24819	0.0220443	0.182125
CRLF3	-0.0883662	4.29911	0.120832	0.392688
PPT2	-0.136792	5.07099	0.283728	0.579316
BET1L	-0.0920494	4.30036	0.0551901	0.272388
ITIH4	0.00236162	-0.241688	0.992925	0.997107
ENPP3	0.531451	0.870775	0.0128	0.142167
EGLN3	0.229265	4.25518	0.00707374	0.113782
PDP1	0.0375302	6.15846	0.805724	0.920828
APOM	0.201757	0.073344	0.257553	0.553436
SEPT3	0.10173	7.55618	0.100713	0.360401
YWHAG	-0.0741351	10.1349	0.122859	0.395446
YWHAB	0.0216927	9.61798	0.596602	0.809438
SRCIN1	0.0469929	7.11244	0.33198	0.621108
USO1	0.130149	7.26667	0.00959012	0.128536
NPTN	-0.0285904	9.26738	0.380378	0.661669
SCAF1	0.0615698	7.52526	0.139238	0.419544
GORASP1	-0.117437	4.96484	0.0304298	0.21011
TGM2	0.362605	3.98923	0.00141139	0.060027
HGS	0.0569072	6.43704	0.126537	0.401173
ESPN	-0.390958	0.197062	0.175558	0.46421
CYP4F1	-0.325427	2.22896	0.0131556	0.143306
MRPL37	0.0548172	5.05545	0.295566	0.590242
ANXA2	0.306361	4.12964	0.0133766	0.144432
LGALS1	0.179555	3.54082	0.244941	0.539357
MTOR	-0.0174352	6.86333	0.612341	0.820167
CRIPT	-0.1117	5.70756	0.0155879	0.157403
RNASE4	-0.231407	5.66165	0.0040308	0.089388
NOTCH3	0.115093	4.50062	0.30493	0.598201
SREK1	-0.0206271	7.58541	0.620831	0.825133
LOC56764	-0.0997169	-0.362553	0.684977	0.861057
PLVAP	0.0440334	2.30629	0.725727	0.882821
LEPROT	-0.098537	5.32887	0.127523	0.402801
PCLO	-0.152016	7.80616	0.171384	0.46059
NDUFAF3	0.0605135	4.75558	0.232945	0.527556
ADAM1A	0.104779	2.96728	0.294817	0.589475
MYL1	-0.443913	-1.95625	0.141224	0.422165
SRGN	0.0151696	3.98486	0.775083	0.907525
RALGAPA1	-0.108542	7.81578	0.0749824	0.312163
PTH1R	0.152438	2.94316	0.0830373	0.327414
SLC24A1	0.0178209	-0.0571618	0.923144	0.973093
PARK2	-0.16386	2.59218	0.0449968	0.248932
KCNIP2	-0.418286	1.08844	0.00778901	0.117487
EXTL3	0.0703754	5.61509	0.131742	0.409047
RAMP3	-0.331714	4.00358	0.0604457	0.283465
CD86	0.155493	0.0591945	0.375054	0.657519
HAAO	-0.112571	-1.98914	0.766759	0.904789
IFIT1	-0.63527	-4.59925	0.711742	0.875982
CYM	-0.579286	-2.33877	0.161632	0.448607
ADAP2	0.155045	3.0786	0.142275	0.423064
CACNA1I	0.00887035	6.58024	0.84614	0.939281
ADAM4	0.383379	0.337152	0.0337117	0.218646
ADAM15	0.0355934	5.84013	0.413988	0.690403
ADAM17	0.117426	4.85141	0.1251	0.399524
ADAM22	-0.105926	8.13881	0.0380366	0.230099
CCR1	0.268569	-1.95307	0.456812	0.721203
CNR2	0.222773	0.141521	0.200722	0.493967
UTS2R	0.470955	-4.60681	0.50326	0.753435
PARVA	0.161316	4.99589	0.0690725	0.302453
TMEM27	0.208229	2.87217	0.308806	0.601525
MPP4	-0.027841	1.41353	0.806588	0.921186
APLN	-0.0326078	4.77652	0.688544	0.862667
NT5E	0.0501703	4.71069	0.71347	0.876977
TMOD2	0.0832399	6.60302	0.227216	0.52216
GLRX3	0.116087	6.2656	0.00606961	0.107965
SEC23A	-0.0912783	7.3325	0.0314902	0.213685
TXNRD1	0.0691284	6.15586	0.121896	0.394472
ZFP148	-0.0096158	6.93212	0.823815	0.929511
ZRANB2	0.00212601	8.39506	0.954598	0.98359
CSNK1E	0.0607791	5.98784	0.150783	0.434581
NCKAP1	0.0470193	9.59962	0.221511	0.51685
PRG2	0.063589	-2.62711	0.912539	0.968771
MEST	-0.0705709	3.15563	0.436782	0.706886
DLC1	-0.0460401	5.88388	0.429554	0.701361
PHGDH	0.133076	6.31965	0.00711211	0.113831
SH2B3	0.0467768	4.49494	0.342252	0.630432
NRBF2	-0.0668798	3.45995	0.340915	0.629248
MAPK6	0.195653	6.55105	8.76548e-05	0.0246285
PREB	0.0930134	5.24372	0.0762569	0.314659
GRB14	-0.166409	4.99669	0.0171712	0.163827
IGBP1	0.0682858	4.74376	0.214304	0.508821
NR1H2	0.0899099	5.32261	0.0369837	0.22798
NR1H3	0.126176	1.71571	0.225489	0.520369
NR4A3	-0.0283127	6.30378	0.711406	0.875867
PSMB4	0.0904604	6.66326	0.0454164	0.250032
DDX25	0.00903323	5.19065	0.849441	0.941122
VAPA	0.0911249	7.37052	0.0616581	0.286429
FZD1	-0.0517378	4.16698	0.458021	0.721807
CASP9	-0.0168726	5.0584	0.725386	0.882701
CCND1	0.0996695	5.25773	0.220827	0.516251
GPC1	-0.111373	7.33408	0.119674	0.391216
FOXM1	-0.160731	2.37364	0.163621	0.451353
MEFV	0.111181	-0.608761	0.560938	0.791303
FUT2	0.267285	-0.0318733	0.16191	0.44882
RPL36	0.161627	6.38046	0.0198172	0.173873
PDCD2	-0.0042369	3.83153	0.935204	0.977355
GAS6	0.186188	7.12927	0.0367772	0.227375
PLK3	0.607966	2.71488	0.0572791	0.277245
H2AFZ	0.19138	6.43436	0.000137827	0.0271737
CACNB4	0.000756546	7.92543	0.988613	0.995296
DYNLL1	0.00806956	7.77553	0.882149	0.954253
ROBO1	-0.149512	5.66373	0.0118271	0.138822
DLG3	-0.0321695	7.85351	0.432844	0.703818
PTAFR	-0.00049629	3.01971	0.995333	0.99803
FKBP1B	-0.114344	4.52706	0.0722535	0.307103
CPQ	-0.0700567	4.51934	0.373583	0.656459
SULT4A1	0.0406184	8.10696	0.470533	0.730336
KLF6	0.224053	5.11523	0.00724889	0.114205
NUP210	0.00446642	4.31281	0.939604	0.978939
CRHR1	0.188999	2.70717	0.128652	0.404743
MAP2K2	0.049063	6.19528	0.22281	0.517879
AZIN1	0.106939	7.42592	0.0838827	0.329314
HPGDS	-0.201166	-0.18675	0.381576	0.662394
NME6	-0.00576925	1.91782	0.949863	0.982713
RAMP1	0.0361971	2.91144	0.80298	0.919428
RAMP2	-0.0824924	3.39336	0.42622	0.6991
SFMBT1	0.0566362	5.49635	0.220722	0.516251
ACAN	0.174944	3.1768	0.245631	0.539959
DEGS1	0.0482924	6.39272	0.185495	0.476372
FXYD1	-0.0345954	5.02286	0.731372	0.885703
GABARAP	0.0213303	6.7893	0.600128	0.81179
SLC30A1	0.0188131	4.78897	0.742248	0.89195
PPP1R1A	0.24218	6.20146	0.00904008	0.124973
GNG7	-0.0696564	7.23138	0.487	0.740444
KCNAB3	0.0474007	4.75468	0.496648	0.747677
NCAN	0.379183	6.97786	0.00280949	0.0775949
RABGGTA	0.0265278	5.55682	0.517623	0.764455
LXN	-0.175056	4.00718	0.133494	0.411055
STX8	0.0148553	4.48145	0.764483	0.903162
GRK5	-0.0195471	5.2764	0.753962	0.897286
GRK6	0.0861077	5.7162	0.122685	0.395446
GRK4	-0.0896244	3.4447	0.312473	0.603916
ASL	-0.0151917	3.69042	0.780684	0.909997
TGFB1	0.224797	2.45541	0.0432107	0.244643
NXF1	0.0552726	7.21874	0.158765	0.445115
P3H4	-0.0747792	3.47879	0.508217	0.757289
RPA2	-0.0813074	3.49601	0.230086	0.524299
PTGES	0.659955	0.12295	0.101359	0.361714
MILR1	0.111167	-1.84036	0.738662	0.890365
LTBP2	0.630248	1.82268	0.271606	0.5673
LTBP1	0.138798	2.58196	0.303703	0.597059
NTRK1	-0.0813306	2.7298	0.77039	0.906351
AIPL1	0.594323	-1.98291	0.237169	0.531874
KMO	0.234174	-0.014513	0.401749	0.680334
SLC9A3R1	0.192174	5.14576	0.060378	0.283254
NINJ2	-0.254685	3.40333	0.0234058	0.186978
DBIL5	-0.397855	-1.47875	0.318457	0.609852
AGO2	0.113454	4.01171	0.536187	0.775605
LTB4R	-0.0425942	-3.22655	0.941787	0.979861
PHLPP1	0.0226025	7.28546	0.57709	0.799733
HCN4	-0.0903776	2.47953	0.520202	0.766324
SYT7	-0.12485	9.25745	0.0583282	0.278984
IP6K2	-0.106538	6.58319	0.0584737	0.279385
RGS19	0.13516	4.00582	0.023006	0.18542
POLD1	0.0190774	2.54262	0.838613	0.936687
NUCB2	-0.00303477	4.60594	0.966262	0.988225
DNASE2B	0.14654	-3.97566	0.787804	0.912913
TRDN	-0.75427	-1.62902	0.0605717	0.283673
BMP15	0.280151	-0.423189	0.275359	0.570888
TMEM33	-0.0156811	6.55495	0.708568	0.874155
GDF9	-0.369573	-1.30128	0.142635	0.423509
TCAM1	-0.136023	1.37347	0.614762	0.821042
SHANK3	-0.054542	8.3928	0.593593	0.807776
CAMK2N2	0.282994	4.75035	0.00937115	0.126938
NXPH3	-0.178421	2.95011	0.510597	0.75927
NXPH4	0.476882	0.960612	0.0536285	0.269098
EPB41L1	0.0383653	8.88085	0.382677	0.663477
NEGR1	0.0492117	5.47785	0.357454	0.644816
AMBRA1	0.0618635	6.14856	0.221359	0.516685
ADCY10	-0.170253	1.31218	0.113029	0.38133
CNKSR2	0.0298616	8.07678	0.673373	0.853916
ERBB4	0.00434918	3.81561	0.965919	0.988171
KCNK1	0.211195	5.79918	0.0118516	0.138822
RAPGEF3	0.176215	6.2493	0.0143654	0.150446
TWIST2	0.346696	-3.22887	0.458995	0.722203
SMAD5	0.0496427	6.22598	0.197634	0.49049
SIK1	0.229398	2.6707	0.314881	0.606283
ARHGEF1	-0.0184768	6.27834	0.686423	0.861781
SYNPO	0.151594	7.14726	0.208773	0.503006
KCNV1	0.202905	4.59813	0.0534233	0.268719
F13A1	0.205979	1.94344	0.219876	0.515225
MARK2	0.0133257	6.54397	0.711109	0.87562
ATXN3	-0.0612867	5.49157	0.243865	0.538308
AKAP14	0.222191	-0.0469563	0.230564	0.525051
MSLN	0.676403	-3.10753	0.132502	0.409949
ENSA	0.00727039	7.85715	0.860825	0.945421
TGM1	0.255346	1.10658	0.0811414	0.323886
ARPP19	0.0938428	7.39497	0.17795	0.46792
NPFF	-0.0478972	1.1766	0.704847	0.871644
FXYD5	0.246093	3.17134	0.00558404	0.104086
CAMKK1	-0.173738	8.55733	0.0347774	0.221104
CEP78	-0.140481	3.98516	0.0851228	0.332239
NR5A2	-0.605066	-1.96659	0.182905	0.473434
CD14	0.518228	0.878228	0.0248901	0.192553
MAPK12	-0.114006	3.29116	0.150638	0.434389
NSF	-0.0450566	9.47232	0.295754	0.59036
CSAD	0.318331	4.85128	0.00380838	0.0870248
PROM1	0.083375	4.77783	0.28006	0.575886
BIRC2	0.0191736	5.28604	0.831013	0.93253
NOP58	0.144883	5.78091	0.0156296	0.157496
LMNA	0.232984	5.65898	0.00796687	0.119194
PLRG1	0.0794638	5.05867	0.0964885	0.352811
LIN7B	-0.0937912	5.15292	0.106627	0.370561
LYPD3	-0.0536811	-1.5112	0.865708	0.947613
COL5A3	0.0750408	5.76518	0.300236	0.594305
TSN	0.0344896	4.83475	0.549444	0.783349
ARFIP1	0.0801789	4.78664	0.130339	0.406787
RBCK1	-0.0437878	5.61053	0.321234	0.612207
COPB2	0.0578385	6.50216	0.152745	0.436868
NRXN1	-0.0261799	7.50532	0.561915	0.791668
SULT1D1	-0.0197334	4.22585	0.839814	0.937276
OLIG1	0.110878	6.96334	0.0215158	0.181313
TRPC3	-0.105554	4.54474	0.336603	0.625304
FHIT	0.102215	2.97969	0.155636	0.441447
S1PR5	0.0251776	5.87841	0.802903	0.919428
RHD	-0.262594	-0.823752	0.396303	0.674959
PFKP	0.113987	8.08424	0.0332094	0.216764
ECEL1	0.729738	1.42231	0.00263164	0.0767795
GDE1	-0.00629069	6.75052	0.881261	0.953658
PRMT1	0.186732	5.60503	0.094368	0.349216
SLC18A3	-0.686004	-0.29065	0.0787086	0.319454
SLC28A2	-0.044406	4.78737	0.658188	0.846508
KITLG	-0.34847	6.18945	0.00583331	0.105582
MCL1	0.242067	5.44564	0.0160877	0.159801
VAPB	-0.025133	6.97904	0.449364	0.71586
GLP2R	-0.271431	-2.03668	0.572125	0.797428
RFNG	0.0700672	5.59016	0.147972	0.43059
BCL2L2	-0.0186809	7.72491	0.59197	0.806829
LIN7C	0.0503991	4.37692	0.357931	0.645149
EPN2	-0.13718	8.18958	0.00434997	0.0923742
KCNT1	0.31116	6.13954	0.00143262	0.0605041
TSC1	0.0121257	6.77613	0.708793	0.874313
CLOCK	0.112279	6.82667	0.0143516	0.150388
HTR1F	-0.0806794	0.829338	0.636086	0.833968
GNB3	-0.0052838	2.96078	0.946318	0.98215
MATK	-0.107113	7.54279	0.021685	0.181492
HSPA2	0.0538674	4.38982	0.505525	0.755016
STX7	-0.0204377	4.20342	0.71	0.875256
STX6	-0.116966	6.92032	0.0273689	0.199787
HR	0.00683164	5.41018	0.932798	0.976847
SYT9	-0.524563	3.01744	0.010374	0.132378
SYT6	-0.156515	2.72429	0.279375	0.574998
SYT10	0.143751	1.56393	0.505256	0.754802
SYT11	-0.0159437	10.1193	0.665695	0.85001
MYBBP1A	0.0968951	6.34948	0.0701054	0.304369
SLC15A2	-0.200804	6.28127	0.0153095	0.156445
HINT1-PS1	0.430578	-0.0734377	0.101512	0.362045
ACACA	0.0468146	6.57861	0.312491	0.603916
IL1RN	0.125344	-1.6939	0.751116	0.89608
LIF	1.9306	-1.27736	6.23038e-05	0.0216007
CLCN4	-0.20104	7.7456	0.00304177	0.0790072
DUSP4	0.401592	3.40774	0.0197165	0.173494
EPHA8	-0.0309197	6.67436	0.842904	0.938644
GRM8	-0.215123	2.85433	0.172068	0.460831
EXOC5	0.0954006	6.00842	0.065571	0.295312
CXCR4	0.0164239	1.80233	0.920198	0.971816
UNC5A	0.028896	6.98683	0.537592	0.776412
UNC5B	0.164974	6.24249	0.0410534	0.238912
PPP2R2B	-0.0278439	6.961	0.479812	0.736151
MAX	-0.00806374	6.20743	0.857191	0.943822
FGF5	-0.218099	-0.19248	0.308148	0.600907
INSRR	-0.167146	-0.77108	0.801118	0.918928
PIK3R3	-0.0971933	5.72141	0.0686544	0.301678
CXCL6	0.49026	-3.30542	0.316883	0.608704
GPD1	0.297723	7.43726	0.352779	0.639373
GPR20	0.254838	-1.33287	0.401641	0.680214
AMPH	-0.116023	4.7024	0.0110226	0.135233
CMKLR1	0.140262	2.07129	0.423074	0.696444
FUT4	-0.156792	2.5096	0.19238	0.484034
CAPN10	0.0206291	5.08384	0.667375	0.850612
CTLA4	0.0901047	-0.873461	0.761643	0.901631
ACTN4	0.233177	7.21244	2.93991e-05	0.0202985
TAGLN3	-0.344034	1.05222	0.0389183	0.233095
FHL2	0.281864	4.29686	0.000252773	0.0303294
PER2	-0.034487	5.80297	0.767013	0.904795
P2RY4	-0.101508	4.25415	0.278737	0.574403
TMEFF1	-0.0112774	6.59363	0.780137	0.909967
FXYD6	0.0327801	4.84166	0.673411	0.853916
FXYD7	-0.30401	5.16679	0.00712886	0.113834
FGF14	-0.0468577	5.33634	0.383652	0.664659
PTER	-0.0157747	0.932069	0.931089	0.976474
HSD17B10	-0.0581084	4.39413	0.320723	0.611862
LGMN	0.142426	6.41599	0.014268	0.149686
HSPD1	0.0375229	7.881	0.383458	0.664403
STC2	0.77293	-0.209876	0.00592678	0.106402
XIAP	-0.0145536	6.32623	0.748861	0.895275
DNAJC3	0.0935433	4.35555	0.218087	0.513422
RAPGEF1	0.0556068	6.39753	0.255812	0.55209
ASIC4	-0.0636581	4.39105	0.484578	0.73919
PDE10A	0.182916	5.5169	0.0761333	0.314633
ABCB9	0.102769	5.31691	0.0329289	0.216711
NMU	0.746379	-3.22886	0.172707	0.461724
FAM129A	0.486917	1.40548	0.00627214	0.109072
HIBADH	-0.0638893	6.0661	0.103988	0.365622
ARHGAP17	0.100853	5.00724	0.114318	0.383204
DUSP10	0.218344	2.59419	0.102641	0.363708
SMC1A	0.0326856	6.98601	0.429084	0.701361
SLC29A1	-0.0273412	4.40992	0.66882	0.851338
CYB5A	-0.211552	5.07242	0.0106886	0.134056
RAD50	-0.105452	5.18404	0.0839681	0.329436
PDCL	0.0479242	4.44901	0.324389	0.615241
DUSP12	0.0246211	2.98438	0.790162	0.914069
KHDRBS3	-0.0534542	7.32707	0.406123	0.684415
QTRT1	0.00517672	3.12481	0.946431	0.982154
ENPEP	0.656083	2.17874	0.00112319	0.0529947
SLC33A1	0.109636	5.83531	0.252893	0.548733
PAG1	-0.258749	1.26953	0.0321237	0.215632
GPR85	-0.181474	5.22981	0.0112503	0.136305
GPR173	-0.22554	0.671797	0.134479	0.412425
BTC	-0.10746	-2.47413	0.845239	0.939212
MASP1	0.255565	4.90977	0.00576546	0.105195
CD244	-0.367317	1.87695	0.0098713	0.129758
CASP7	-0.107597	2.24969	0.181415	0.47177
BSPRY	-0.0129472	4.95392	0.811513	0.923614
TSNAX	0.142305	7.63153	0.00583004	0.105582
KIT	-0.139057	6.84664	0.221982	0.517399
PDCD4	-0.0599727	6.34707	0.171477	0.46059
CTGF	1.04174	4.99924	0.00222	0.0712134
CCND2	-0.0101947	5.04453	0.88775	0.957168
PYGL	-0.233606	3.12185	0.228909	0.523724
CD55	-0.399391	2.13216	0.00814239	0.119443
SLC22A4	-0.0257723	1.18695	0.875578	0.951872
FBXL20	-0.0831998	6.72259	0.0555256	0.272953
ALDH9A1	-0.162432	4.73874	0.0296831	0.208207
BIRC5	0.00755856	0.274866	0.969327	0.989249
NMUR2	-0.1495	0.974546	0.521654	0.767278
GCNT1	-0.200194	2.70348	0.108846	0.374138
CASP8	-0.0915605	1.25491	0.422732	0.696379
GLRX	-0.117808	5.37186	0.08162	0.325081
MRE11A	-0.144803	4.3149	0.0279023	0.201649
LRAT	0.23302	-1.19264	0.555749	0.787435
DLG2	0.000859571	8.48593	0.979383	0.991631
HAPLN2	0.452616	7.43604	0.000388613	0.0366286
VPS33B	0.031554	4.70452	0.511541	0.759805
SLC26A1	-0.409952	0.968743	0.0142261	0.149384
CSNK1G1	-0.156598	3.6199	0.0818865	0.325538
SNX16	0.034282	4.99292	0.534269	0.774639
TNMD	-0.316228	-4.95431	0.719966	0.880304
NPFFR1	-0.107672	0.788209	0.569633	0.796651
KCNK12	0.13924	2.55801	0.224221	0.518795
KCNK13	-0.181206	1.10816	0.423551	0.696929
ADGRL4	0.359036	3.84222	0.00590903	0.106402
XYLT1	0.082305	5.98391	0.10797	0.372539
XYLT2	-0.023052	5.22812	0.695408	0.866919
CHP1	0.0317002	6.81238	0.39142	0.67134
GOSR2	-0.0585657	6.41203	0.11644	0.38588
SCN7A	-0.157476	2.15883	0.549775	0.783514
UBA52	0.123156	7.0796	0.0330293	0.216742
DDAH1	0.150846	6.67476	0.0580033	0.278596
TUBA1A	0.0533891	9.1656	0.202481	0.496085
SPTAN1	-0.060897	10.4346	0.0629009	0.289102
BASP1	0.0855915	7.86467	0.063625	0.29088
PI4KA	0.0404633	8.24859	0.307684	0.600514
NECAB1	-0.150451	5.37624	0.166965	0.455034
CARD9	0.0510421	1.41753	0.715995	0.878458
PDE4DIP	-0.0215937	8.05405	0.535895	0.775506
CAP1	0.00756968	8.16352	0.845493	0.939212
ASCL1	0.224674	1.96561	0.130442	0.406851
ARL1	-0.0709204	6.1319	0.122671	0.395446
MAFG	0.0944565	6.9029	0.00834269	0.120345
PAFAH1B2	0.0858775	7.93951	0.0433386	0.244791
DHCR7	-0.249932	4.54143	0.00968943	0.128868
QDPR	0.0126256	7.92481	0.906063	0.965946
PTTG1	-0.0704196	-1.21268	0.800997	0.918928
INSIG1	-0.100732	6.45041	0.0953666	0.350834
CLEC10A	-0.0689511	1.29299	0.677469	0.856131
SAFB	0.0577632	6.99398	0.147306	0.429588
PMPCB	-0.00555977	5.96317	0.884537	0.95558
HNRNPF	0.158048	6.6148	0.00733777	0.114906
SLC25A11	-0.0920257	6.13952	0.0508022	0.263433
CALR	-0.0363544	8.65549	0.485121	0.739415
BCAT2	0.0346137	3.65546	0.673533	0.853916
PLEC	0.0694651	7.8879	0.0778143	0.317818
RPLP0	0.0534242	8.05964	0.133353	0.410885
MLST8	-0.0563045	5.6003	0.275044	0.570688
RPL31	0.118113	6.76271	0.0265255	0.197367
MTHFD1	0.00112686	5.28507	0.9787	0.991494
SMN1	0.0434424	4.03018	0.428591	0.70093
RPL4	0.119413	8.68105	0.0114048	0.136505
PFN1	0.221673	6.63566	0.00140169	0.0597549
ACADS	-0.0943543	3.87854	0.181254	0.47169
RPL27	0.193824	6.21771	0.000821327	0.0480432
RPL24	0.113979	7.19206	0.029465	0.207403
ARF1	0.0620997	8.85903	0.0650199	0.294311
APLP2	-0.00363105	9.21834	0.91967	0.971806
OAT	-0.0679043	6.79359	0.102495	0.363536
CASP2	-0.106195	4.27241	0.0387105	0.232237
SRPX	0.193259	1.90845	0.38808	0.668239
GPX3	-0.0532124	3.48637	0.682276	0.859159
DAP	0.229609	3.61147	0.0511902	0.264385
HIF3A	-0.530907	0.756109	0.282377	0.578091
SNCG	-0.164754	2.9826	0.122531	0.395446
CRYBA4	-0.125663	-1.63323	0.714575	0.87774
YKT6	-0.0479555	6.38995	0.217416	0.512575
PDLIM5	0.0845659	5.44511	0.192629	0.484166
HTR6	0.0978404	2.41273	0.535834	0.77548
LSR	0.241526	3.21025	0.00340995	0.0818297
NRGN	-0.00139906	9.48272	0.980293	0.992176
CD200R1	0.118914	0.151437	0.709501	0.874472
KCNA6	0.0654336	7.11259	0.39366	0.672624
MRPL23	0.10024	3.52315	0.250898	0.546235
DES	0.566486	2.74071	0.00298273	0.0787771
ARAF	0.0139996	7.46973	0.695943	0.867056
PLLP	-0.218123	6.31343	0.0614053	0.285633
TCN2	-0.0373551	5.17245	0.424766	0.697788
CALU	0.0889886	6.59458	0.06676	0.297628
PPIB	-0.0160954	6.29995	0.669792	0.851744
PLPP1	0.108283	5.14073	0.0486055	0.257786
METAP2	-0.011156	6.23321	0.780885	0.909997
PRDX3	0.00233639	5.74252	0.955665	0.984184
TIMM8B	0.0446116	6.18763	0.412874	0.689582
RHOB	-0.045717	8.4804	0.376636	0.658486
CCDC80	0.112759	4.2081	0.686885	0.86196
PRPSAP1	0.0898955	5.22399	0.0573549	0.277343
DAPK3	0.0510895	4.9606	0.349148	0.636893
ALDH1L1	-0.392105	4.68834	0.00138915	0.0597549
ZMAT3	0.0316774	7.00935	0.457895	0.721718
SYT4	-0.146283	7.98889	0.00314893	0.0794898
HSF2	0.063681	5.6359	0.178998	0.469426
ST3GAL2	0.0423636	7.0045	0.207198	0.50174
GPR88	0.700368	4.32105	0.045117	0.249368
ISL1	0.557476	-2.39484	0.380545	0.661669
ST3GAL3	-0.0891488	5.27869	0.0720021	0.307103
RASD1	0.0615363	5.58833	0.647373	0.840757
SPON1	-0.112685	7.04681	0.034025	0.219495
NDRG4	-0.0932286	10.7296	0.0728662	0.308131
SCRG1	-0.0822017	3.95106	0.354812	0.641566
PEX14	0.037681	5.24199	0.493301	0.745246
DECR2	-0.204218	3.24211	0.0179675	0.166454
CSNK1D	-0.00958054	7.24033	0.800458	0.918596
TIMM10	0.00365479	4.29034	0.950546	0.982766
CDC42	0.0322341	8.37776	0.343414	0.63148
CITED1	0.37292	0.86551	0.0500585	0.261375
ENTPD2	-0.259574	4.8201	0.00912173	0.125393
HYAL2	0.0184747	3.58672	0.783771	0.910863
SLC30A4	0.00354035	6.84715	0.926096	0.974334
DDB1	0.0651542	7.94135	0.0328726	0.216711
PLEKHB1	-0.033387	8.41208	0.629651	0.829674
NAA35	0.0555466	5.79093	0.107686	0.372397
BPNT1	0.0222853	6.34804	0.55496	0.787004
HDLBP	0.00314595	8.45015	0.915964	0.970345
P4HA1	0.0452407	6.03469	0.591909	0.806829
MFN2	0.0953292	2.8213	0.468316	0.729383
FMOD	0.516519	4.70331	0.0318014	0.214699
ADCY3	-0.0012778	6.38416	0.97648	0.990567
RBM10	-0.0881201	6.27042	0.0276815	0.200646
FNTB	-0.0337585	4.52731	0.618833	0.823601
FZD2	0.217059	3.07512	0.0285508	0.204793
PAWR	0.29898	1.71741	0.05871	0.28009
EIF2B1	0.0322223	4.46977	0.57975	0.801174
CDC20	-0.0850243	0.515842	0.677517	0.856131
VPS45	-0.0554485	5.39774	0.268065	0.564222
THOP1	-0.0885105	5.05366	0.152617	0.436826
MTA1	0.0858012	6.16372	0.0123118	0.140267
TSPAN2	-0.188232	8.20151	0.119688	0.391216
TEP1	0.0319797	4.73145	0.631075	0.830704
TKT	0.021257	7.41444	0.562751	0.792409
TCEB1	-0.041592	6.29962	0.336673	0.625304
ECH1	-0.0774325	5.3384	0.159631	0.44608
PDAP1	0.0304654	6.55764	0.506186	0.755755
GOLGA2	0.0299265	6.76422	0.392471	0.671907
CTSB	0.0819833	8.81479	0.0215723	0.181452
CNBP	0.127572	8.42545	0.0340303	0.219495
SYNJ2BP	-0.0453405	6.68474	0.262886	0.558707
ADCY5	0.0927361	6.93926	0.199999	0.493168
PNPO	-0.020045	5.70099	0.753695	0.897204
PIM3	0.383283	5.26647	4.77973e-05	0.0210275
ESM1	0.0678753	0.366444	0.778064	0.909196
HPSE	0.0952305	1.28698	0.541341	0.778661
ILKAP	0.0959424	5.50111	0.0252319	0.193651
NDUFV3	-0.0341558	5.44586	0.409367	0.687133
B3GAT2	-0.127736	4.68024	0.183445	0.47403
ICOS	0.195831	-0.268394	0.54512	0.78143
BCL2L11	0.0326255	2.61007	0.742089	0.891885
TOP1	0.0372442	6.22035	0.505362	0.754887
SEPT7	0.0156752	8.66924	0.716831	0.878858
MPEG1	-0.0354047	5.74671	0.771638	0.906826
AKAP6	-0.102116	7.99519	0.0481373	0.256289
SLC7A2	0.101915	3.69249	0.206145	0.500289
SPEF2	0.0572021	1.74112	0.673675	0.85402
NCL-PS1	-0.365219	1.31706	0.126626	0.401226
BARD1	-0.62722	-0.753809	0.0438973	0.246461
FZD4	-0.192076	4.43669	0.046868	0.253429
SLC22A23	0.001267	6.71526	0.974459	0.990455
PHKA1	0.00308231	5.40884	0.945235	0.981476
PRKAB2	-0.130888	5.57613	0.0196449	0.173369
NPHS1	-0.170596	0.461206	0.356309	0.643566
BBOX1	0.0252782	1.83316	0.885715	0.956314
WNT5A	-0.1704	3.23089	0.037801	0.229825
LST1	0.442513	-1.65466	0.280908	0.576597
VAX1	0.585287	-2.43853	0.221485	0.51685
PTPRV	-0.338242	1.6536	0.0124992	0.140855
ZIC1	-0.248834	5.86115	0.0470198	0.253543
ZFP238	-0.213068	8.80999	0.0268077	0.198095
ADNP	0.00608651	7.52297	0.858721	0.944485
CUL5	-0.00890806	7.13953	0.811918	0.923786
BID	-0.148428	2.9149	0.0789788	0.319689
REM2	0.0906625	3.94376	0.452376	0.718583
HIST1H4B	-0.194411	3.36068	0.00996333	0.130336
HES3	-0.0471471	-2.14166	0.913609	0.969432
SNAP23	-0.0300021	4.36876	0.612863	0.82026
UBE2G1	0.0627232	6.07198	0.322833	0.613755
SH3BP4	-0.0623632	5.76504	0.328576	0.618738
SND1	0.0576394	6.52399	0.185291	0.476211
NTSR2	0.0340671	6.25173	0.652215	0.843079
RPL28	0.126888	6.57877	0.0229198	0.185136
BAD	-0.00118009	4.6725	0.981578	0.992756
RPL30	0.174331	6.69013	0.187632	0.479744
HIST3H2A	-0.29817	4.38213	3.11467e-05	0.0202985
ARL3	0.0432367	6.62415	0.212904	0.506883
FLOT1	-0.141705	6.40247	0.0371363	0.22798
TAOK2	0.00857152	7.74344	0.773674	0.907055
SGTA	0.0620274	6.99926	0.103932	0.365567
GABARAPL2	0.0248793	7.0803	0.5939	0.807924
PLN	0.481119	1.70634	0.0159525	0.158807
TFRC	0.054002	7.46572	0.530698	0.77275
CRHR2	0.609608	1.81748	0.00248636	0.0747061
MVP	0.241176	4.22542	0.00031571	0.0330638
RPN2	0.0692822	6.89248	0.0679768	0.300098
TRIM17	-0.235313	1.29586	0.138821	0.419223
NUCKS1	0.0198849	7.77227	0.565362	0.794048
P2RY12	-0.0617709	4.28111	0.569331	0.796413
CSNK1G3	0.0475129	6.62315	0.218472	0.513942
NAB1	0.0723909	5.64897	0.128259	0.403857
FOXQ1	0.076505	1.87864	0.636812	0.834377
B4GALNT1	-0.0208025	6.20002	0.658087	0.846508
UNC13A	0.0948257	7.79314	0.0343106	0.220551
UNC13B	-0.0216648	5.6746	0.747871	0.894955
IREB2	0.0392386	6.5881	0.282741	0.578247
CPLX1	-0.0681436	8.79465	0.260363	0.555849
GPHN	0.0297154	6.37559	0.457211	0.721408
SLC13A3	-0.0961289	4.64202	0.471923	0.730669
MAP1LC3B	-0.152614	7.72175	0.000478289	0.0399338
PCDH8	0.319269	6.35714	0.0720887	0.307103
NOLC1	0.11086	7.19536	0.0598766	0.282365
KCNIP1	-0.164671	4.56164	0.221847	0.517289
RIMS3	0.0559337	4.59189	0.520185	0.766324
RWDD3	-0.129672	3.20503	0.253671	0.549039
CHD8	0.0229525	7.00103	0.51515	0.7626
DNAJA1	-0.0276084	8.09544	0.576079	0.799249
[truncated: 16,119 more rows]

## Sheet: GSE44456_diff
ID_REF	Gene	AUD: PValue	AUD: QValue	Sex: PValue	Sex: QValue	Batch: PValue	Batch: QValue	alcoholic/control : log2FC	alcoholic/control : PValue	alcoholic/control : QValue
7896736		0.664666	0.882451	0.78031	0.918951	0.0370254	0.102678	-0.0503271	0.664666	0.882451
7896742	LOC101060626	0.502214	0.806107	0.935701	0.977026	0.0559849	0.139488	-0.0568827	0.502214	0.806107
7896744	OR4F3	0.791277	0.932084	0.890122	0.960585	0.966899	0.98	0.0350624	0.791277	0.932084
7896746		0.5593	0.833742	0.0493656	0.282601	0.159316	0.295945	0.102595	0.5593	0.833742
7896748		0.427857	0.766669	0.294073	0.620514	0.144302	0.276242	0.123284	0.427857	0.766669
7896750		0.140477	0.56277	0.279398	0.608167	1.21785e-05	0.000238705	0.288818	0.140477	0.56277
7896752		0.79106	0.932084	0.199034	0.52205	0.717589	0.821465	-0.0662588	0.79106	0.932084
7896754	LOC100287934	0.8862	0.965432	0.397941	0.703581	5.14205e-06	0.000121069	0.0276959	0.8862	0.965432
7896756	FAM87A	0.236905	0.641658	0.342663	0.661632	0.432665	0.588983	0.0958838	0.236905	0.641658
7896759	LINC01128	0.273006	0.671028	0.00709667	0.122752	0.0152542	0.054083	-0.124605	0.273006	0.671028
7896761	SAMD11	0.337668	0.71296	0.575853	0.818241	0.00240807	0.0139745	0.071965	0.337668	0.71296
7896779	KLHL17	0.345334	0.718606	0.50315	0.775957	0.0471834	0.123182	0.0666807	0.345334	0.718606
7896798	PLEKHN1	0.610556	0.858022	0.193238	0.51573	0.363859	0.523519	0.0327854	0.610556	0.858022
7896817	ISG15	0.508522	0.810055	0.024437	0.208267	0.241844	0.396172	0.0531072	0.508522	0.810055
7896822	AGRN	0.0517404	0.443229	0.368511	0.681321	0.28121	0.438387	-0.159218	0.0517404	0.443229
7896859	MIR200B	0.0592158	0.45769	0.832518	0.938944	0.000247162	0.00249183	0.149609	0.0592158	0.45769
7896863	MIR429	0.0957478	0.508257	0.655962	0.860813	0.0178702	0.0607887	0.13226	0.0957478	0.508257
7896865	TTLL10	0.920825	0.976989	0.724611	0.895184	0.0764859	0.17487	0.00410176	0.920825	0.976989
7896878	B3GALT6	0.790289	0.931951	0.767352	0.912312	0.5551	0.696201	0.0230783	0.790289	0.931951
7896882	SCNN1D	0.768845	0.924056	0.304897	0.630628	0.142554	0.273907	0.0258369	0.768845	0.924056
7896908	PUSL1	0.289328	0.682084	0.835931	0.94042	0.997239	0.998592	0.0563274	0.289328	0.682084
7896917	CPTP	0.848437	0.952751	0.0518974	0.289014	0.0213231	0.0687418	0.0149852	0.848437	0.952751
7896921	TAS1R3	0.0510336	0.441279	0.926689	0.974484	0.0340037	0.0962048	0.125556	0.0510336	0.441279
7896929	VWA1	0.20028	0.611824	0.025386	0.211612	0.0255791	0.0783337	0.1072	0.20028	0.611824
7896937	ATAD3C	0.491314	0.800323	0.746124	0.903213	0.013307	0.0490387	0.0310237	0.491314	0.800323
7896952	ATAD3A	0.796457	0.932982	0.0716916	0.332968	0.164521	0.302949	-0.0242252	0.796457	0.932982
7896961	ATAD3B	0.617086	0.860691	0.0888765	0.364844	0.0329723	0.0940917	0.0265693	0.617086	0.860691
7896983		0.972736	0.99293	0.180524	0.500694	0.345034	0.504451	0.00300426	0.972736	0.99293
7896985	MIB2	0.273852	0.671533	0.441016	0.732901	0.412392	0.569582	0.0765687	0.273852	0.671533
7897006	MMP23A	0.761519	0.920734	0.199319	0.522291	0.58766	0.72234	0.0240793	0.761519	0.920734
7897026	CALML6	0.398023	0.748817	0.341335	0.66057	8.74138e-06	0.000186853	0.0642497	0.398023	0.748817
7897034	GABRD	0.894645	0.968417	0.129917	0.432821	0.136131	0.264912	-0.00774771	0.894645	0.968417
7897044	PRKCZ	0.137004	0.560246	0.0100712	0.139257	0.088148	0.19429	-0.134116	0.137004	0.560246
7897066		0.204798	0.615375	0.258528	0.586788	0.000529437	0.00448371	0.091116	0.204798	0.615375
7897068	SKI	0.0568671	0.451764	0.831369	0.938344	0.0628245	0.151692	0.147211	0.0568671	0.451764
7897076		0.182586	0.595114	0.105296	0.394062	0.864622	0.918359	0.116392	0.182586	0.595114
7897078	RER1	0.713456	0.901851	0.0699848	0.328614	0.744828	0.84021	-0.0224643	0.713456	0.901851
7897089	PLCH2	0.24927	0.652637	0.239699	0.566885	0.630061	0.755021	-0.0813491	0.24927	0.652637
7897119	FAM213B	0.378234	0.736584	0.0124055	0.153404	0.202163	0.349792	0.0697654	0.378234	0.736584
7897128	ACTRT2	0.369744	0.732902	0.984607	0.994898	0.0214324	0.0689872	0.0639947	0.369744	0.732902
7897132	PRDM16	0.116045	0.535448	0.124779	0.424905	0.223743	0.375483	0.140233	0.116045	0.535448
7897154	ARHGEF16	0.650169	0.876504	0.670068	0.868301	0.000395698	0.00357822	0.0241799	0.650169	0.876504
7897172	TPRG1L	0.527267	0.819329	0.00155238	0.0751021	2.53686e-05	0.000424268	-0.0431477	0.527267	0.819329
7897179	TP73	0.180977	0.594055	0.176861	0.496314	0.679234	0.792428	0.10265	0.180977	0.594055
7897196	CCDC27	0.110922	0.529917	0.937579	0.977778	0.187239	0.331152	0.119244	0.110922	0.529917
7897210	DFFB	0.516649	0.814234	0.100304	0.384915	0.157502	0.293988	0.0383167	0.516649	0.814234
7897227	AJAP1	0.0898342	0.501668	0.172097	0.490125	0.0116009	0.04426	0.182847	0.0898342	0.501668
7897236	KCNAB2	0.778753	0.927274	0.00841381	0.130385	0.0026911	0.0151412	-0.025719	0.778753	0.927274
7897257	RNF207	0.402001	0.751222	0.0512199	0.287333	2.07844e-05	0.000362945	0.0423804	0.402001	0.751222
7897263	RNF207	0.996732	0.999091	0.0212635	0.196487	0.286426	0.443508	0.000766579	0.996732	0.999091
7897277	LINC00337	0.597674	0.852003	0.586996	0.824487	0.000135389	0.00155848	0.0282271	0.597674	0.852003
7897280	HES3	0.184251	0.596438	0.0377908	0.251004	0.193197	0.338488	0.117062	0.184251	0.596438
7897286		0.965537	0.99083	0.82043	0.934481	0.000619689	0.00503396	-0.00519745	0.965537	0.99083
7897288	ESPN	0.699961	0.895633	0.0956254	0.375953	0.366804	0.526627	0.0303834	0.699961	0.895633
7897293		0.653054	0.877935	0.0978771	0.380676	0.611584	0.741921	0.0352817	0.653054	0.877935
7897295	TAS1R1	0.835621	0.947956	0.942005	0.979406	0.705961	0.813213	0.0128494	0.835621	0.947956
7897305	ZBTB48	0.249411	0.652637	0.365555	0.679455	0.0507296	0.130015	0.0635993	0.249411	0.652637
7897322	PHF13	0.552896	0.830282	0.449693	0.738663	0.00762912	0.0326074	-0.0423505	0.552896	0.830282
7897329	THAP3	0.0188595	0.338523	0.928465	0.975318	1.74991e-06	5.06009e-05	0.167096	0.0188595	0.338523
7897339	CAMTA1	0.577228	0.842187	0.0342842	0.240527	0.0231271	0.072859	-0.0556942	0.577228	0.842187
7897368		0.66292	0.882102	0.0225186	0.200924	0.0248267	0.0766263	-0.030117	0.66292	0.882102
7897370	VAMP3	0.211721	0.622797	0.036717	0.246785	0.00700757	0.0306749	-0.102112	0.211721	0.622797
7897378	PER3	0.442917	0.775799	0.170666	0.488304	0.840632	0.903823	-0.0577126	0.442917	0.775799
7897404	PARK7	0.564293	0.836456	0.260943	0.589612	0.642197	0.764623	-0.0433395	0.564293	0.836456
7897416	SLC45A1	0.968957	0.992205	0.114379	0.408827	0.00301444	0.0164257	-0.00575274	0.968957	0.992205
7897422		0.807757	0.937289	0.404723	0.707351	0.00436076	0.0216049	0.0341394	0.807757	0.937289
7897424		0.401439	0.75082	0.549311	0.803985	0.0212924	0.0686722	0.0660147	0.401439	0.75082
7897426	CA6	0.219883	0.628872	0.114581	0.409102	0.00147613	0.00971451	0.0840895	0.219883	0.628872
7897439		0.128448	0.551547	0.34371	0.662055	0.933704	0.961491	0.0962912	0.128448	0.551547
7897441	H6PD	0.174817	0.590759	0.179348	0.49949	0.0307585	0.0893046	0.0916161	0.174817	0.590759
7897449	SPSB1	0.592088	0.849484	0.108865	0.400477	0.27855	0.435329	-0.0425458	0.592088	0.849484
7897460	SLC25A33	0.74565	0.915214	0.525124	0.788745	0.0126888	0.0473729	-0.0420575	0.74565	0.915214
7897469	TMEM201	0.694359	0.893843	0.48491	0.763559	0.458449	0.61199	0.0278025	0.694359	0.893843
7897482	PIK3CD	0.500138	0.805356	0.883203	0.958943	0.686318	0.797756	-0.0485874	0.500138	0.805356
7897509	NMNAT1	0.658073	0.880336	0.0785375	0.347253	0.147143	0.280176	-0.0373011	0.658073	0.880336
7897520		0.955822	0.986773	0.265567	0.593663	0.0207582	0.0674257	0.00716534	0.955822	0.986773
7897522	RBP7	0.24386	0.64739	0.042565	0.264107	0.868681	0.921126	-0.150263	0.24386	0.64739
7897527	UBE4B	0.304961	0.692257	0.594259	0.827773	0.000415345	0.00372488	-0.0461143	0.304961	0.692257
7897559		0.758718	0.919751	0.10735	0.398243	0.0700426	0.164405	0.0277814	0.758718	0.919751
7897561	KIF1B	0.193397	0.605051	0.018881	0.186742	0.0506591	0.129878	-0.0902866	0.193397	0.605051
7897620	PGD	0.420662	0.762304	0.738615	0.900479	0.122156	0.245226	0.0735287	0.420662	0.762304
7897632	CORT	0.0277695	0.379575	0.124448	0.424279	0.00257631	0.0146726	-0.133128	0.0277695	0.379575
7897648	PEX14	0.903821	0.97107	0.100746	0.385787	1.5922e-05	0.000296018	0.0151942	0.903821	0.97107
7897661		0.929113	0.980537	0.721266	0.893656	1.17425e-05	0.000232154	-0.00254721	0.929113	0.980537
7897663	TARDBP	0.0154847	0.316073	0.900051	0.964341	1.69082e-07	7.69765e-06	-0.107993	0.0154847	0.316073
7897685	UBIAD1	0.583066	0.844529	0.479235	0.76004	0.674273	0.789003	-0.0269326	0.583066	0.844529
7897691	PTCHD2	0.36688	0.731676	0.0749964	0.339924	0.116379	0.23792	-0.122311	0.36688	0.731676
7897714	FBXO44	0.658288	0.880336	0.00931304	0.135238	5.8933e-05	0.000830999	-0.0165429	0.658288	0.880336
7897728	FBXO6	0.526061	0.818696	0.914868	0.970508	0.193876	0.339339	0.0414383	0.526061	0.818696
7897737	DRAXIN	0.0834291	0.493118	0.370405	0.682726	0.0512439	0.131024	0.116728	0.0834291	0.493118
7897745	AGTRAP	0.049735	0.437592	0.0181457	0.182859	0.049747	0.128058	0.125373	0.049735	0.437592
7897753	C1orf167	0.832764	0.946709	0.582037	0.821846	0.974865	0.984816	0.0148534	0.832764	0.946709
7897774	CLCN6	0.0526457	0.444191	0.0212532	0.196487	1.44331e-05	0.000273952	-0.139342	0.0526457	0.444191
7897801	RNU5E-1	0.970749	0.992589	0.749128	0.904246	0.252323	0.408106	8.42105e-06	0.970749	0.992589
7897803	PLOD1	0.734536	0.911131	0.313165	0.636878	0.188951	0.333022	0.0202842	0.734536	0.911131
7897824	MFN2	0.230685	0.637496	0.0257616	0.212699	3.87023e-05	0.000594446	-0.0584676	0.230685	0.637496
7897849	MIIP	0.042539	0.421777	0.34784	0.665416	0.0604712	0.147572	0.127055	0.042539	0.421777
7897860	TNFRSF8	0.50299	0.806558	0.658768	0.861682	0.707216	0.814165	0.0578058	0.50299	0.806558
7897877	TNFRSF1B	0.0890849	0.501557	0.443604	0.734795	0.920129	0.953262	0.133222	0.0890849	0.501557
7897890	VPS13D	0.78551	0.930346	0.318834	0.642087	0.870053	0.921977	-0.0151128	0.78551	0.930346
7897953	SNORA59A	0.844577	0.951714	0.754498	0.906568	0.469592	0.621483	-0.0216492	0.844577	0.951714
7897966	C1orf158	0.50898	0.810213	0.0153548	0.168348	0.446448	0.601666	0.0869609	0.50898	0.810213
7897974	PRAMEF12	0.943442	0.984449	0.88107	0.958114	0.00057966	0.00479338	-0.0117692	0.943442	0.984449
7897991	PRAMEF7	0.387757	0.74247	0.44264	0.734088	0.0417387	0.112474	0.0484609	0.387757	0.74247
7897997	LOC391003	0.168104	0.585541	0.796008	0.925611	0.00118737	0.00825407	0.103753	0.168104	0.585541
7898002	PRAMEF25	0.473376	0.789999	0.84416	0.943463	0.0159121	0.0557963	0.0537666	0.473376	0.789999
7898020	PRAMEF10	0.343422	0.717453	0.810753	0.931668	2.5534e-05	0.000426158	0.0434759	0.343422	0.717453
7898030	PRAMEF20	0.201446	0.612519	0.524655	0.788279	0.807456	0.883512	-0.088494	0.201446	0.612519
7898034	PRAMEF10	0.343422	0.717453	0.810753	0.931668	2.5534e-05	0.000426158	0.0434759	0.343422	0.717453
7898048	PRAMEF17	0.319921	0.702774	0.539453	0.799338	0.835206	0.900786	0.0577046	0.319921	0.702774
7898052	PRAMEF20	0.683338	0.888894	0.976258	0.991997	0.598875	0.73156	-0.0262101	0.683338	0.888894
7898057	PDPN	0.853102	0.95444	0.712428	0.889357	0.692947	0.802864	-0.0172448	0.853102	0.95444
7898070	PRDM2	0.512575	0.812283	0.0710977	0.331538	0.57762	0.714702	-0.0532633	0.512575	0.812283
7898084	KAZN	0.885657	0.965432	0.607794	0.835602	0.0207384	0.0673903	0.0149443	0.885657	0.965432
7898102	KAZN	0.00912531	0.271103	0.764703	0.91115	0.976021	0.985481	-0.173232	0.00912531	0.271103
7898112		0.552235	0.829957	0.102923	0.39044	0.0345236	0.0973255	0.0582498	0.552235	0.829957
7898115	TMEM51	0.944595	0.984449	0.236284	0.563756	0.0711108	0.166127	0.00245537	0.944595	0.984449
7898124	FHAD1	0.607554	0.856379	0.00580953	0.111758	0.52115	0.667867	0.0418811	0.607554	0.856379
7898161	EFHD2	0.536596	0.823293	0.477684	0.758754	0.692321	0.802403	-0.0957553	0.536596	0.823293
7898167	CTRC	0.912027	0.974016	0.297065	0.623393	0.150078	0.284199	-0.00672926	0.912027	0.974016
7898176	CELA2A	0.971134	0.992673	0.529175	0.791422	0.353113	0.513053	0.00139668	0.971134	0.992673
7898184	CELA2B	0.968058	0.991972	0.30788	0.633182	0.0063969	0.0286283	-0.00785437	0.968058	0.991972
7898192	DNAJC16	0.0560429	0.450106	0.523301	0.78717	0.00206213	0.0124761	-0.130841	0.0560429	0.450106
7898209		0.646755	0.874983	0.744283	0.902707	0.447951	0.602914	0.0318999	0.646755	0.874983
7898211	DDI2	0.621682	0.86233	0.487004	0.765115	0.861365	0.916478	-0.0321889	0.621682	0.86233
7898227	PLEKHM2	0.388604	0.742698	0.350939	0.667717	0.0329429	0.0940431	0.0721374	0.388604	0.742698
7898249	SLC25A34	0.0430684	0.422384	0.35182	0.668619	4.95959e-06	0.000117745	0.150062	0.0430684	0.422384
7898256	TMEM82	0.73507	0.911418	0.645309	0.855277	0.486784	0.637944	-0.0335672	0.73507	0.911418
7898263	FBLIM1	0.269301	0.668329	0.210617	0.534984	0.1056	0.221603	0.083827	0.269301	0.668329
7898276		0.803967	0.935099	0.0727624	0.334625	0.218254	0.368931	0.017977	0.803967	0.935099
7898278	SPEN	0.916655	0.975573	0.791117	0.923478	0.950166	0.971195	0.00495737	0.916655	0.975573
7898296	C1orf64	0.0220271	0.352665	0.0932356	0.372412	0.0132497	0.0488764	0.266691	0.0220271	0.352665
7898300	CLCNKA	0.569911	0.838665	0.89344	0.96191	0.53418	0.678733	0.0464246	0.569911	0.838665
7898314	CLCNKB	0.0848535	0.495963	0.715555	0.891562	0.047408	0.1235	-0.117884	0.0848535	0.495963
7898328	SZRD1	0.148124	0.569785	0.192952	0.515178	0.0710329	0.166006	0.108773	0.148124	0.569785
7898337	NECAP2	0.971901	0.992873	0.0475709	0.278718	0.664286	0.781866	-0.000930342	0.971901	0.992873
7898350	LOC100133616	0.768623	0.923976	0.693698	0.879898	0.244154	0.398797	-0.0211398	0.768623	0.923976
7898353	FAM231B	0.0969594	0.510283	0.194008	0.516245	0.951709	0.972293	0.225926	0.0969594	0.510283
7898357	MST1P2	0.0996432	0.514019	0.0349214	0.242295	0.000131164	0.00152291	0.0946081	0.0996432	0.514019
7898371	FAM231A	0.211805	0.622885	0.72688	0.895806	6.25117e-05	0.000865941	0.0734552	0.211805	0.622885
7898375	RNU1-28P	0.160667	0.579172	0.12837	0.430385	0.166331	0.305305	-0.175096	0.160667	0.579172
7898377	CROCC	0.204813	0.615375	0.216326	0.540813	0.00145334	0.00962493	0.099055	0.204813	0.615375
7898407	LOC100132147	0.20637	0.617674	0.365675	0.679455	0.00226699	0.0133543	0.0897502	0.20637	0.617674
7898411	RNU1-28P	0.160667	0.579172	0.12837	0.430385	0.166331	0.305305	-0.175096	0.160667	0.579172
7898413	PADI1	0.654268	0.878586	0.595628	0.828527	0.010088	0.0399094	0.0277032	0.654268	0.878586
7898431	PADI3	0.120547	0.542861	0.561444	0.810876	0.688998	0.799974	0.105052	0.120547	0.542861
7898448	PADI4	0.877889	0.962763	0.745279	0.90292	0.77314	0.859986	0.0116474	0.877889	0.962763
7898466	PADI6	0.261563	0.663224	0.620214	0.842525	0.916508	0.950837	0.0679113	0.261563	0.663224
7898483	ARHGEF10L	0.292429	0.684291	0.953955	0.983988	0.655597	0.775439	0.0622702	0.292429	0.684291
7898516	ACTL8	0.0133366	0.303973	0.504597	0.776479	0.400886	0.558985	0.204035	0.0133366	0.303973
7898521	IGSF21	0.396245	0.747618	0.00247876	0.0836582	0.00401341	0.0203039	0.0732792	0.396245	0.747618
7898533	KLHDC7A	0.117144	0.537759	0.0880533	0.363549	0.00793183	0.0335866	0.0933901	0.117144	0.537759
7898537	PAX7	0.220742	0.629352	0.207078	0.531285	0.840476	0.903754	0.112908	0.220742	0.629352
7898549	MRTO4	0.901089	0.970538	0.0107213	0.142571	0.120071	0.242842	0.0214239	0.901089	0.970538
7898556	PQLC2	0.429521	0.767431	0.416986	0.716219	0.141234	0.272058	0.0539934	0.429521	0.767431
7898568		0.847741	0.95262	0.144277	0.451685	0.0472676	0.123304	0.0117118	0.847741	0.95262
7898570		0.166663	0.584516	0.407662	0.709606	7.55994e-05	0.000995833	-0.115644	0.166663	0.584516
7898574	MINOS1	0.105797	0.522094	0.641563	0.853176	0.000438991	0.003879	-0.104467	0.105797	0.522094
7898582	RPS14P3	0.895257	0.968666	0.98468	0.994928	0.0119167	0.0451704	0.0118589	0.895257	0.968666
7898585	NBL1	0.183662	0.595799	0.562589	0.811446	0.0641708	0.154326	0.0899198	0.183662	0.595799
7898594	HTR6	0.860442	0.956484	0.167575	0.484897	0.155694	0.291566	-0.00768108	0.860442	0.956484
7898602	OTUD3	0.377783	0.736488	0.00985246	0.138077	0.563109	0.702808	-0.0718427	0.377783	0.736488
7898607		0.279168	0.675666	0.542815	0.800593	0.0046537	0.0226868	0.0870893	0.279168	0.675666
7898609	PLA2G5	0.831536	0.946148	0.302734	0.628182	0.118679	0.240681	-0.04437	0.831536	0.946148
7898616	PLA2G2F	0.975325	0.993882	0.540349	0.799828	0.917733	0.951687	-0.00310005	0.975325	0.993882
7898623	UBXN10	0.0921482	0.504316	0.0905534	0.368323	0.305274	0.464694	0.258466	0.0921482	0.504316
7898627	VWA5B1	0.713719	0.901961	0.0382916	0.252686	0.15868	0.295268	0.0442667	0.713719	0.901961
7898653	FAM43B	0.956016	0.986812	0.847097	0.944	0.0244996	0.0759143	-0.00749566	0.956016	0.986812
7898655	CDA	0.018648	0.337623	0.240871	0.56842	0.658108	0.777137	0.226209	0.018648	0.337623
7898663	PINK1	0.39397	0.745619	0.0219596	0.198576	0.00822962	0.0344828	0.0701691	0.39397	0.745619
7898673		0.295365	0.685951	0.187409	0.508836	0.442298	0.597774	0.0922027	0.295365	0.685951
7898677	HS6ST1	0.413533	0.757724	0.499041	0.773323	4.17545e-07	1.61737e-05	0.0757535	0.413533	0.757724
7898679	NBPF3	0.107111	0.523865	0.029708	0.226467	0.36889	0.528956	-0.0774187	0.107111	0.523865
7898693	ALPL	0.32279	0.70522	0.0709224	0.331237	0.888581	0.933679	-0.110788	0.32279	0.70522
7898707	LDLRAD2	0.211133	0.622359	0.247642	0.574708	0.995136	0.997497	0.109459	0.211133	0.622359
7898713	CELA3B	0.786335	0.930346	0.795542	0.925611	0.979566	0.987966	0.0178443	0.786335	0.930346
7898723	RNU6-1022P	0.249775	0.652836	0.033289	0.236857	0.0511218	0.1308	0.0896857	0.249775	0.652836
7898725	CELA3A	0.548489	0.828019	0.164543	0.480352	0.916249	0.950753	0.0429904	0.548489	0.828019
7898736	LINC00339	0.341509	0.716462	0.213919	0.539111	0.897499	0.938983	0.0836615	0.341509	0.716462
7898739	CDC42	0.446448	0.777862	0.649577	0.857536	0.000833594	0.00631213	-0.0578864	0.446448	0.777862
7898750	ZBTB40	0.000638728	0.135622	0.874578	0.955405	0.445055	0.600256	-0.25731	0.000638728	0.135622
7898773	EPHA8	0.375686	0.735758	0.805706	0.929199	0.947883	0.969513	0.0700467	0.375686	0.735758
7898793	C1QA	0.080113	0.487152	0.613874	0.838845	0.663514	0.781319	0.226079	0.080113	0.487152
7898799	C1QC	0.448103	0.777977	0.99513	0.998381	0.162125	0.299942	0.164291	0.448103	0.777977
7898805	C1QB	0.237289	0.641749	0.813098	0.932471	0.486495	0.637639	0.19941	0.237289	0.641749
7898809	EPHB2	0.0601078	0.459884	0.611585	0.837431	0.335451	0.494816	-0.151195	0.0601078	0.459884
7898833	KDM1A	0.803226	0.934598	0.052212	0.289179	0.067878	0.160447	-0.0102782	0.803226	0.934598
7898856		0.518526	0.814974	0.0574472	0.302137	0.0149475	0.0532273	0.0592724	0.518526	0.814974
7898858	C1orf213	0.326253	0.708078	0.36789	0.680911	0.15064	0.28498	0.0632545	0.326253	0.708078
7898869	MDS2	0.190543	0.602229	0.59667	0.829051	0.00504108	0.024046	0.0921798	0.190543	0.602229
7898875	RPL11	0.211391	0.622359	0.00769226	0.126196	0.0953861	0.205946	0.0803239	0.211391	0.622359
7898881	TCEB3	0.735432	0.911429	0.698417	0.881716	0.0426609	0.114372	-0.0125204	0.735432	0.911429
7898894	PITHD1	0.528114	0.819655	0.0819256	0.353084	0.00591701	0.0270101	-0.0638146	0.528114	0.819655
7898902	LYPLA2	0.221179	0.629752	0.58921	0.82565	0.313283	0.473026	0.102033	0.221179	0.629752
7898910	PNRC2	0.307153	0.693474	0.54082	0.799888	0.00571215	0.0263278	-0.0886093	0.307153	0.693474
7898916	GRHL3	0.673986	0.885854	0.0598266	0.307836	0.332268	0.491646	-0.0215136	0.673986	0.885854
7898939	NIPAL3	0.0955476	0.507903	0.303855	0.629266	0.00038838	0.00352742	-0.182752	0.0955476	0.507903
7898957	RCAN3	0.458964	0.782336	0.088394	0.363896	0.86246	0.917087	-0.0734706	0.458964	0.782336
7898967	NCMAP	0.481945	0.795052	0.84391	0.943458	0.000323339	0.00305718	-0.039923	0.481945	0.795052
7898975	SRRM1	0.468639	0.787367	0.964354	0.987522	0.903444	0.942223	0.0428466	0.468639	0.787367
7898988	CLIC4	0.226295	0.633971	0.023535	0.205206	0.0192627	0.0641294	-0.105978	0.226295	0.633971
7898998	RHD	0.00630901	0.249896	0.558376	0.809464	0.0056108	0.0259867	0.211599	0.00630901	0.249896
7899005	TMEM50A	0.156976	0.577107	0.317481	0.640718	0.000238727	0.00241961	-0.107576	0.156976	0.577107
7899016	SDHD	0.498869	0.804808	0.841584	0.942599	5.02695e-06	0.000119092	-0.0415286	0.498869	0.804808
7899018	TMEM57	0.949009	0.984718	0.940814	0.97896	0.0132501	0.0488764	0.00755292	0.949009	0.984718
7899023	LDLRAP1	0.255306	0.657353	0.00465423	0.103906	0.395124	0.553359	-0.120959	0.255306	0.657353
7899029	MAN1C1	0.989844	0.997671	0.946941	0.981175	0.470229	0.622046	0.00256071	0.989844	0.997671
7899043	SEPN1	0.0518898	0.443395	0.145785	0.454074	0.413722	0.570613	0.164861	0.0518898	0.443395
7899057	MTFR1L	0.331141	0.711125	0.124312	0.42407	0.00431146	0.0214211	0.0510522	0.331141	0.711125
7899071		0.761162	0.920536	0.790638	0.923247	0.0361982	0.1009	0.0529634	0.761162	0.920536
7899075	EXTL1	0.907428	0.972544	0.00479602	0.105374	7.91923e-05	0.0010354	0.00411829	0.907428	0.972544
7899087	PDIK1L	0.204047	0.615282	0.364769	0.678828	0.00317103	0.0170509	-0.10843	0.204047	0.615282
7899093	FAM110D	0.322994	0.705287	0.0914001	0.369594	0.650784	0.771412	0.0673725	0.322994	0.705287
7899096	ZNF593	0.0764972	0.482721	0.0126295	0.154724	0.0282856	0.0840609	0.129759	0.0764972	0.482721
7899101	CNKSR1	0.241637	0.645545	0.594353	0.827773	0.0180774	0.0612012	-0.0839755	0.241637	0.645545
7899134	CEP85	0.90885	0.973189	0.305661	0.631382	0.270872	0.42691	0.00558861	0.90885	0.973189
7899153	SH3BGRL3	0.930494	0.981024	0.697198	0.881096	0.1676	0.306566	0.00808729	0.930494	0.981024
7899160	CD52	0.358084	0.725329	0.893796	0.961969	0.0013954	0.00933612	-0.0929702	0.358084	0.725329
7899167	LIN28A	0.932122	0.981149	0.992003	0.9976	0.00558654	0.0259006	0.000517158	0.932122	0.981149
7899173	DHDDS	0.422052	0.763244	0.0579973	0.303696	0.330236	0.48962	-0.0587383	0.422052	0.763244
7899187	HMGN2	0.0358927	0.404478	0.0771208	0.344058	1.56982e-05	0.000292849	0.173175	0.0358927	0.404478
7899192	RPS6KA1	0.715504	0.902807	0.343366	0.662048	0.943723	0.967643	-0.0285564	0.715504	0.902807
7899220	ARID1A	0.146072	0.568031	0.35759	0.673541	0.110332	0.22884	0.08535	0.146072	0.568031
7899244	PIGV	0.621881	0.862385	0.811244	0.93195	0.456066	0.609986	-0.0312877	0.621881	0.862385
7899253	ZDHHC18	0.039973	0.416193	0.133367	0.436701	0.571391	0.709381	0.114126	0.039973	0.416193
7899265	SFN	0.588634	0.84755	0.84966	0.945043	0.133305	0.260812	0.0408136	0.588634	0.84755
7899273	NUDC	0.209989	0.621364	0.583439	0.822216	0.367086	0.526966	-0.0658749	0.209989	0.621364
7899284	TRNP1	0.44201	0.775178	0.815516	0.933254	0.0412433	0.111462	0.0514937	0.44201	0.775178
7899287		0.190991	0.602774	0.403956	0.70731	0.0422713	0.113581	0.140376	0.190991	0.602774
7899289	WDTC1	0.196141	0.607845	0.593469	0.827773	0.393591	0.552024	0.0685526	0.196141	0.607845
7899310	TMEM222	0.97734	0.994464	0.114225	0.408664	0.0073072	0.0315686	0.00443342	0.97734	0.994464
7899323	SYTL1	0.287572	0.68066	0.79928	0.927074	0.00860734	0.0356141	0.0892982	0.287572	0.68066
7899343	GPR3	0.737991	0.911998	0.77643	0.917124	0.000571451	0.00474787	0.0361493	0.737991	0.911998
7899346	TMA7	0.00200773	0.179898	0.34833	0.66579	0.0670415	0.15908	0.201987	0.00200773	0.179898
7899348		0.0986871	0.513216	0.322451	0.645749	0.625001	0.751404	0.104485	0.0986871	0.513216
7899350	FAM76A	0.736265	0.911742	0.805929	0.929355	0.570706	0.708772	-0.0250577	0.736265	0.911742
7899361	STX12	0.447157	0.777862	0.255236	0.584015	0.00148716	0.00976388	-0.059001	0.447157	0.777862
7899377	PPP1R8	0.650184	0.876504	0.223224	0.548492	0.0545066	0.137017	-0.0257654	0.650184	0.876504
7899392	SCARNA1	0.795657	0.932982	0.0589513	0.305398	0.00982806	0.0392211	0.00942321	0.795657	0.932982
7899394	THEMIS2	0.392998	0.745519	0.982108	0.994084	0.501763	0.651363	0.0838972	0.392998	0.745519
7899407	SMPDL3B	0.851939	0.953818	0.329346	0.650679	0.314844	0.474419	-0.0127601	0.851939	0.953818
7899417	XKR8	0.0972691	0.510574	0.542708	0.800568	0.000599236	0.00491606	0.106585	0.0972691	0.510574
7899422		0.363439	0.729621	0.694698	0.88046	6.50856e-10	7.85676e-08	0.044998	0.363439	0.729621
7899424	ATPIF1	0.63286	0.867658	0.716643	0.891651	0.00215243	0.012866	-0.0217091	0.63286	0.867658
7899436	SESN2	0.0741609	0.479587	0.13384	0.437581	0.0273722	0.0819872	0.146303	0.0741609	0.479587
7899448	MED18	0.538081	0.823914	0.393287	0.699874	2.80705e-05	0.000462424	-0.0517538	0.538081	0.823914
7899455	PHACTR4	0.855625	0.954933	0.136514	0.440927	0.232964	0.38641	0.0104867	0.855625	0.954933
7899462	RCC1	0.833318	0.947013	0.449262	0.738147	0.809133	0.884795	-0.0111092	0.833318	0.947013
7899480	SNORA73A	0.0771518	0.483527	0.00543064	0.108898	0.0201259	0.0660774	0.230727	0.0771518	0.483527
7899486	TRNAU1AP	0.658718	0.880336	0.393261	0.699874	0.0313272	0.0905767	-0.0280897	0.658718	0.880336
7899499	RAB42	0.664487	0.882451	0.594452	0.827773	0.63356	0.757662	0.0304315	0.664487	0.882451
7899502	RNU11	0.199959	0.611559	0.0342457	0.240405	0.586075	0.721214	0.385208	0.199959	0.611559
7899504	GMEB1	0.013507	0.305112	0.291037	0.618085	0.117805	0.239612	-0.169055	0.013507	0.305112
7899519	YTHDF2	0.473636	0.790028	0.289965	0.617526	0.541509	0.685145	-0.0453656	0.473636	0.790028
7899528	OPRD1	0.903005	0.970788	0.780915	0.919139	0.0713064	0.166464	-0.00652953	0.903005	0.970788
7899534	EPB41	0.140197	0.562546	0.0557204	0.297789	0.970859	0.982616	0.139708	0.140197	0.562546
7899560		0.55375	0.830641	0.77999	0.91876	0.262525	0.418354	-0.0444354	0.55375	0.830641
7899562	PTPRU	0.675723	0.886489	0.257673	0.585949	0.0790622	0.17934	0.0537802	0.675723	0.886489
7899595	MATN1-AS1	0.788395	0.931288	0.00347939	0.0952973	0.018059	0.0611573	-0.0288145	0.788395	0.931288
7899600		0.763072	0.921457	0.359628	0.675068	0.00757204	0.032412	-0.0378331	0.763072	0.921457
7899604	ZCCHC17	0.984071	0.99621	0.123669	0.423692	0.152602	0.287523	0.00453226	0.984071	0.99621
7899615	SERINC2	0.00974056	0.276284	0.083517	0.355228	0.0227282	0.07197	0.159515	0.00974056	0.276284
7899627	TINAGL1	0.38603	0.741478	0.0258798	0.212699	0.173436	0.31421	0.0696058	0.38603	0.741478
7899643	HCRTR1	0.59309	0.850227	0.732684	0.897898	0.929331	0.95857	0.04023	0.59309	0.850227
7899654	KHDRBS1	0.347144	0.718893	0.485055	0.763559	0.00804425	0.0339566	0.0471291	0.347144	0.718893
7899675	TMEM39B	0.355319	0.724127	0.399105	0.70433	0.319653	0.479335	-0.0474936	0.355319	0.724127
7899688	KPNA6	0.175178	0.590759	0.365436	0.679455	0.0270229	0.0811967	-0.130278	0.175178	0.590759
7899703	TXLNA	0.846536	0.952353	0.0750051	0.339924	0.899225	0.940057	-0.0104733	0.846536	0.952353
7899719	CCDC28B	0.74158	0.913414	0.371541	0.68355	0.946942	0.968983	0.0202155	0.74158	0.913414
7899727	IQCC	0.479901	0.793539	0.131226	0.434831	0.00873598	0.0359508	0.042124	0.479901	0.793539
7899737	EIF3I	0.0729827	0.478711	0.457653	0.744059	0.797851	0.877167	-0.120403	0.0729827	0.478711
7899750	FAM167B	0.34478	0.718222	0.30014	0.625998	0.474756	0.626247	0.0786785	0.34478	0.718222
7899753	LCK	0.180912	0.594055	0.708414	0.886887	2.26689e-05	0.000389159	0.0839801	0.180912	0.594055
7899774	HDAC1	0.684755	0.889527	0.00977393	0.138005	0.527423	0.673335	0.0283633	0.684755	0.889527
7899790	TSSK3	0.576127	0.841587	0.965272	0.987528	0.000246352	0.00248497	0.0420907	0.576127	0.841587
7899795		0.594608	0.850585	0.760982	0.909586	0.865311	0.918621	0.0417751	0.594608	0.850585
7899797	ZBTB8A	0.236033	0.641495	0.311279	0.635624	0.492649	0.643413	0.0689033	0.236033	0.641495
7899813	RBBP4	0.141298	0.563172	0.457196	0.74389	0.0056047	0.0259637	-0.117096	0.141298	0.563172
7899821	KIAA1522	0.0633169	0.466757	0.521612	0.785797	0.121613	0.244544	0.135816	0.0633169	0.466757
7899829	S100PBP	0.0671183	0.472501	0.505259	0.776675	0.099836	0.212835	-0.120004	0.0671183	0.472501
7899841	HPCA	0.628315	0.865738	0.0881008	0.363549	0.0130321	0.0483093	0.142505	0.628315	0.865738
7899849		0.514921	0.813331	0.268607	0.597014	0.417497	0.574383	0.0569938	0.514921	0.813331
7899851	AZIN2	0.00356179	0.213014	0.0089058	0.132762	0.0724591	0.168414	-0.242948	0.00356179	0.213014
7899870	ZNF362	0.0211705	0.349682	0.704924	0.885191	0.384961	0.544034	0.197721	0.0211705	0.349682
7899882		0.66674	0.883373	0.838005	0.941133	0.193301	0.338618	0.0387037	0.66674	0.883373
7899884	ZSCAN20	0.12823	0.551267	0.545593	0.801882	0.0121498	0.0458404	-0.0929237	0.12823	0.551267
7899909		0.583587	0.84467	0.0624432	0.313936	0.0218717	0.0699275	-0.0958165	0.583587	0.84467
7899911	C1orf94	0.196329	0.608098	0.406608	0.708744	1.32034e-05	0.000255285	0.0924802	0.196329	0.608098
7899921	GJB5	0.982914	0.995745	0.114992	0.409927	0.570919	0.708928	0.00306963	0.982914	0.995745
7899927	GJB4	0.217778	0.626935	0.170091	0.487893	0.0161693	0.0564244	0.0981906	0.217778	0.626935
7899932	GJB3	0.87047	0.960755	0.281138	0.609797	0.318038	0.477739	0.00914239	0.87047	0.960755
7899939	GJA4	0.249421	0.652637	0.0669021	0.322628	0.601929	0.734248	0.0910715	0.249421	0.652637
7899943	ZMYM1	0.0639218	0.467746	0.368904	0.681523	0.843425	0.905796	-0.135076	0.0639218	0.467746
7899955		0.232756	0.63972	0.377685	0.688003	0.00199801	0.0121949	-0.104769	0.232756	0.63972
7899957	ZMYM4	0.159253	0.578578	0.107627	0.398706	0.0304651	0.0886708	-0.0898408	0.159253	0.578578
7899990	NCDN	0.225486	0.633461	0.0088418	0.132711	0.000507303	0.00434138	0.199846	0.225486	0.633461
7900001	TFAP2E	0.0526787	0.444191	0.126909	0.428568	0.850952	0.90994	0.154951	0.0526787	0.444191
7900009	AGO4	0.421619	0.762887	0.447518	0.737033	0.664025	0.781679	-0.044092	0.421619	0.762887
7900030	AGO1	0.980368	0.995117	0.203176	0.526099	0.114283	0.234814	0.00218858	0.980368	0.995117
7900051	AGO3	0.145292	0.567124	0.222867	0.547922	0.393299	0.551784	-0.0921695	0.145292	0.567124
7900076	TEKT2	0.654096	0.878534	0.102401	0.389163	0.0465049	0.121815	0.0400743	0.654096	0.878534
7900087	ADPRHL2	0.299654	0.688857	0.433692	0.727389	0.27573	0.431941	0.0584741	0.299654	0.688857
7900095	MAP7D1	0.382811	0.739195	0.797681	0.926257	0.0110789	0.0427114	0.0604305	0.382811	0.739195
7900119	THRAP3	0.246599	0.650673	0.98189	0.994084	0.0438627	0.116628	-0.0666873	0.246599	0.650673
7900129	SH3D21	0.167406	0.584848	0.102264	0.388923	0.398952	0.557284	0.0996408	0.167406	0.584848
7900146	ZC3H12A	0.0882458	0.501323	0.965871	0.987683	0.0022621	0.0133317	0.111465	0.0882458	0.501323
7900157	RPS27	0.0634591	0.466888	0.138033	0.443182	0.147991	0.281371	0.127634	0.0634591	0.466888
7900159	DNALI1	0.901026	0.970538	0.000652894	0.0620901	0.76669	0.85544	0.00639113	0.901026	0.970538
7900167	CDCA8	0.299767	0.688857	0.70355	0.884648	0.558572	0.699211	0.0693032	0.299767	0.688857
7900183	MANEAL	0.471844	0.789	0.137918	0.443181	0.158403	0.294999	-0.0494961	0.471844	0.789
7900192	C1orf122	0.702366	0.896474	0.568401	0.814676	0.0462439	0.121326	0.0244191	0.702366	0.896474
7900201	UTP11L	0.60364	0.854204	0.701529	0.88359	0.080633	0.181873	-0.0429631	0.60364	0.854204
7900216	AKIRIN1	0.546315	0.827059	0.548545	0.803736	1.59139e-07	7.3646e-06	0.0381135	0.546315	0.827059
7900228	NDUFS5	0.909299	0.973219	0.262659	0.590982	0.0412536	0.111463	-0.00288979	0.909299	0.973219
7900235	MACF1	0.317953	0.70054	0.309916	0.634072	0.0117693	0.0447471	-0.0564704	0.317953	0.70054
7900336		0.571633	0.839044	0.719279	0.892788	0.200658	0.347926	-0.0445889	0.571633	0.839044
7900340		0.852082	0.953888	0.951011	0.983114	0.831167	0.898416	0.0123623	0.852082	0.953888
7900350		0.664824	0.882473	0.550931	0.805032	0.798795	0.877866	0.0960395	0.664824	0.882473
7900352	OXCT2	0.2725	0.670088	0.784833	0.920389	0.019587	0.0648805	0.0728344	0.2725	0.670088
7900354	PPIE	0.631339	0.867102	0.427335	0.723052	0.226186	0.378359	0.0349884	0.631339	0.867102
7900365	MFSD2A	0.5621	0.835474	0.371164	0.683256	0.883379	0.930098	0.0588516	0.5621	0.835474
7900382	CAP1	0.130762	0.553305	0.484449	0.763192	0.00149295	0.00978649	-0.121203	0.130762	0.553305
7900395	RLF	0.242273	0.645933	0.042052	0.262882	0.446575	0.601666	-0.0630595	0.242273	0.645933
7900413	ZMPSTE24	0.182897	0.595114	0.278632	0.607322	0.0290007	0.0855306	-0.142035	0.182897	0.595114
7900426	SMAP2	0.731775	0.909685	0.0120412	0.151194	0.000589785	0.00485599	-0.0243914	0.731775	0.909685
7900438	ZFP69B	0.298915	0.688513	0.150966	0.461965	0.620021	0.747615	-0.0967595	0.298915	0.688513
7900446	ZFP69	0.689151	0.891376	0.946582	0.98112	0.122105	0.245189	-0.0328182	0.689151	0.891376
7900454	EXO5	0.0940541	0.506213	0.237632	0.565336	0.533447	0.678027	-0.103869	0.0940541	0.506213
7900461	ZNF684	0.468066	0.787238	0.046132	0.274876	0.0333968	0.0949349	-0.0650705	0.468066	0.787238
7900468	NFYC	0.218422	0.62756	0.261231	0.58968	0.0442475	0.117316	-0.0815446	0.218422	0.62756
7900490	MIR30C1	0.0317077	0.393306	0.485726	0.763843	3.65985e-09	3.21152e-07	0.188732	0.0317077	0.393306
7900492	KCNQ4	0.240388	0.644244	0.403084	0.706652	0.158038	0.294578	-0.0720129	0.240388	0.644244
7900508		0.377616	0.736488	0.599826	0.830858	4.7628e-08	2.74402e-06	-0.0782423	0.377616	0.736488
7900510	CTPS1	0.45173	0.778564	0.818968	0.934062	0.846331	0.907219	-0.0804101	0.45173	0.778564
7900531	GUCA2B	0.643122	0.873851	0.0661929	0.321716	0.0860058	0.190521	-0.031515	0.643122	0.873851
7900538		0.472732	0.789732	0.0506795	0.285283	0.00189097	0.0116601	0.0755029	0.472732	0.789732
7900540	RIMKLA	0.610158	0.857692	0.918783	0.971767	0.00279992	0.0155958	-0.0399305	0.610158	0.857692
7900546	PPCS	0.80192	0.934318	0.626713	0.845813	0.135101	0.263267	-0.0145393	0.80192	0.934318
7900555	CCDC30	0.984844	0.996462	0.0348527	0.24228	0.321202	0.480422	-0.00178808	0.984844	0.996462
7900576	PPIH	0.830505	0.945816	0.0330333	0.236122	8.26156e-05	0.00106911	-0.00526916	0.830505	0.945816
7900585	YBX1	0.115534	0.534558	0.00174961	0.0783033	0.61012	0.740735	0.0758969	0.115534	0.534558
7900597	C1orf50	0.259206	0.661498	0.991199	0.997207	0.364852	0.524584	-0.0634912	0.259206	0.661498
7900603	C1orf50	0.910806	0.973647	0.187062	0.508341	0.18556	0.328986	-0.00353218	0.910806	0.973647
7900609	ERMAP	0.522824	0.817001	0.681388	0.873118	0.209189	0.357904	0.0366157	0.522824	0.817001
7900624	ZNF691	0.480425	0.79381	0.509865	0.778099	0.120306	0.243074	-0.0399927	0.480425	0.79381
7900635	FAM183A	0.81947	0.941685	0.010533	0.141526	0.00809792	0.0340891	-0.0451255	0.81947	0.941685
7900639	WDR65	0.886982	0.965676	0.0867036	0.361784	0.411163	0.56863	0.0191244	0.886982	0.965676
7900654	TMEM125	0.656558	0.879639	0.131298	0.434831	0.761961	0.851829	-0.0276189	0.656558	0.879639
7900658	TIE1	0.797269	0.933198	0.128658	0.430957	0.272288	0.428461	0.0225071	0.797269	0.933198
7900683	MPL	0.591237	0.849118	0.825836	0.936134	0.0102544	0.0403858	0.0332833	0.591237	0.849118
7900699	CDC20	0.742591	0.913659	0.476927	0.758265	0.0916065	0.199918	0.0269717	0.742591	0.913659
7900710	SZT2	0.7712	0.924752	0.8396	0.942	0.0899641	0.197188	-0.0102286	0.7712	0.924752
7900792	PTPRF	0.717611	0.904197	0.390219	0.697279	0.826244	0.895607	0.030392	0.717611	0.904197
7900833	KDM4A	0.423335	0.764053	0.270856	0.598739	0.398806	0.557181	-0.0494602	0.423335	0.764053
7900857	ST3GAL3	0.684764	0.889527	0.0524378	0.289748	0.3553	0.515007	-0.0218495	0.684764	0.889527
7900878	ARTN	0.27672	0.673654	0.275531	0.603866	0.129994	0.256005	0.0866602	0.27672	0.673654
7900888	IPO13	0.00266134	0.199732	0.640619	0.852477	0.0803905	0.181469	-0.212339	0.00266134	0.199732
7900911	DPH2	0.0850565	0.496181	0.821108	0.934643	0.0190907	0.0637776	0.105496	0.0850565	0.496181
7900922	ATP6V0B	0.0539478	0.447196	0.136301	0.440532	0.0138679	0.0504698	-0.231402	0.0539478	0.447196
7900931	B4GALT2	0.734092	0.910877	0.213576	0.538855	0.604529	0.736494	-0.0174099	0.734092	0.910877
7900944	CCDC24	0.510981	0.811415	0.615211	0.839546	0.0259096	0.0789442	0.0413433	0.510981	0.811415
7900957	KLF17	0.750322	0.916486	0.0824144	0.353622	0.019874	0.0655454	0.0165174	0.750322	0.916486
7900962	DMAP1	0.18646	0.598747	0.190105	0.511769	0.662849	0.780738	-0.0733984	0.18646	0.598747
7900979	RNF220	0.0296279	0.387381	0.508563	0.777701	0.063522	0.15302	-0.193853	0.0296279	0.387381
7900999	C1orf228	0.124205	0.546209	0.468344	0.751003	0.13119	0.257715	0.113518	0.124205	0.546209
7901038	RPS8	0.0340038	0.400132	0.000745931	0.0648979	0.0737692	0.170469	0.101853	0.0340038	0.400132
7901046	RPS8	0.326607	0.708456	0.0527952	0.290459	0.0116571	0.0444077	0.0825173	0.326607	0.708456
7901048	SNORD46	0.224219	0.632296	0.600475	0.830949	0.900139	0.940626	0.0762591	0.224219	0.632296
7901050	SNORD38A	0.0583426	0.456114	0.793042	0.924588	0.0969395	0.208472	0.157141	0.0583426	0.456114
7901054	PLK3	0.0196035	0.342688	0.955727	0.984465	0.336142	0.495547	0.179831	0.0196035	0.342688
7901073	UROD	0.794376	0.932586	0.184686	0.50535	0.00352223	0.0184523	-0.00995297	0.794376	0.932586
7901087	HPDL	0.350179	0.72028	0.132508	0.435992	0.093895	0.203497	0.0675659	0.350179	0.72028
7901091	TOE1	0.0476155	0.436635	0.0253017	0.211218	0.602984	0.735241	0.132696	0.0476155	0.436635
7901102	MMACHC	0.170015	0.588335	0.478672	0.759632	0.00359858	0.0187618	-0.0690043	0.170015	0.588335
7901110	AKR1A1	0.137426	0.560246	0.661794	0.863481	0.0499185	0.128311	-0.145926	0.137426	0.560246
7901123	NASP	0.0944615	0.50631	0.684259	0.874292	0.258683	0.414544	-0.125848	0.0944615	0.50631
7901135	TMEM69	0.587916	0.847281	0.822706	0.935414	0.195649	0.341482	-0.0387331	0.587916	0.847281
7901140	MAST2	0.743789	0.914455	0.145202	0.453001	0.66787	0.784444	-0.0183331	0.743789	0.914455
7901175	TSPAN1	0.51148	0.811619	0.0491914	0.282269	0.0037298	0.0192436	0.0450942	0.51148	0.811619
7901187	LURAP1	0.0326634	0.395955	0.153669	0.465474	0.00116002	0.00811838	-0.126707	0.0326634	0.395955
7901192	RAD54L	0.422963	0.763696	0.436487	0.729504	0.0118762	0.0450467	0.0419719	0.422963	0.763696
7901212	UQCRH	0.140213	0.562546	0.0585361	0.304539	0.0141915	0.0512309	-0.155873	0.140213	0.562546
7901219	NSUN4	0.00888728	0.269632	0.9876	0.995898	0.190082	0.334521	-0.192617	0.00888728	0.269632
7901229	FAAH	0.24385	0.64739	0.52892	0.791422	6.63278e-07	2.34615e-05	-0.0951647	0.24385	0.64739
7901247	DMBX1	0.0628095	0.466321	0.972827	0.99069	0.900627	0.941021	0.120858	0.0628095	0.466321
7901253	TEX38	0.63208	0.867267	0.339361	0.658825	0.000109124	0.00132359	0.0274411	0.63208	0.867267
7901256	CYP4B1	0.113633	0.533895	0.535072	0.796296	0.0779384	0.177355	0.114868	0.113633	0.533895
7901272	CYP4X1	0.538054	0.823914	0.00228099	0.0820831	0.0555142	0.138801	-0.0757519	0.538054	0.823914
7901287	CYP4Z1	0.759903	0.92025	0.403834	0.707206	0.495868	0.646065	-0.0268596	0.759903	0.92025
7901293	CYP4A22	0.839553	0.949413	0.966984	0.988163	0.696636	0.805981	-0.0179844	0.839553	0.949413
7901299	CMPK1	0.875109	0.962609	0.104722	0.393612	0.357989	0.517745	-0.0119407	0.875109	0.962609
7901309	FOXE3	0.605906	0.855539	0.0547203	0.295179	0.0255715	0.078321	0.0491593	0.605906	0.855539
7901311	FOXD2	0.949167	0.984718	0.0869508	0.361893	0.449359	0.60431	0.00122968	0.949167	0.984718
7901314		0.330947	0.711125	0.0781306	0.346239	0.921042	0.953819	0.0675539	0.330947	0.711125
7901316	SLC5A9	0.862698	0.957643	0.66318	0.864157	0.269726	0.425779	-0.0177865	0.862698	0.957643
7901336	STRADB	0.183585	0.595717	0.877457	0.956346	0.0158942	0.0557714	-0.120944	0.183585	0.595717
7901340		0.00575589	0.240093	0.182361	0.502362	0.00663599	0.0293981	-0.229132	0.00575589	0.240093
7901342	ELAVL4	0.10253	0.516701	0.0136166	0.160247	0.104885	0.220505	-0.276459	0.10253	0.516701
7901357		0.0396683	0.416193	0.626011	0.845694	0.26043	0.416406	0.12387	0.0396683	0.416193
7901363	CDKN2C	0.577581	0.842337	0.759811	0.909263	0.000104624	0.00128333	0.0313304	0.577581	0.842337
7901376	RNF11	0.234994	0.641069	0.0294179	0.225556	0.0987111	0.21112	-0.100568	0.234994	0.641069
7901385	OSBPL9	0.180803	0.594055	0.00986588	0.138092	0.688057	0.799267	-0.102893	0.180803	0.594055
7901418	BTF3L4	0.146554	0.568548	0.500134	0.773912	0.000229006	0.00234821	-0.153492	0.146554	0.568548
7901426	ZFYVE9	0.0243556	0.364551	0.390819	0.697968	0.136586	0.265492	-0.24738	0.0243556	0.364551
7901443		0.941373	0.984165	0.264272	0.592568	0.00475821	0.0230485	-0.00186716	0.941373	0.984165
7901445		0.271526	0.669288	0.377384	0.687756	0.0262488	0.0796024	0.0889096	0.271526	0.669288
7901447	PRPF38A	0.651998	0.877187	0.59961	0.830858	0.955265	0.973944	-0.0265202	0.651998	0.877187
7901460	GPX7	0.335297	0.712512	0.024682	0.208718	0.000551904	0.0046242	0.0556406	0.335297	0.712512
7901466	FAM159A	0.0159632	0.320188	0.100276	0.384915	0.558112	0.698866	0.206864	0.0159632	0.320188
7901477		0.699576	0.895633	0.295405	0.621798	0.000904963	0.00674069	0.0200408	0.699576	0.895633
7901479	ZYG11B	0.172188	0.589862	0.0113322	0.146338	0.00648417	0.0289334	-0.170592	0.172188	0.589862
7901513	SCP2	0.273072	0.671028	0.903378	0.965999	0.00599076	0.0272432	-0.0836228	0.273072	0.671028
7901535	PODN	0.152022	0.573285	0.115817	0.411021	0.530494	0.675525	0.155436	0.152022	0.573285
7901549	CPT2	0.131372	0.554033	0.161387	0.475592	0.0481716	0.12499	0.134536	0.131372	0.554033
7901557	DMRTB1	0.127448	0.550185	0.160008	0.473789	0.577896	0.714771	0.118419	0.127448	0.550185
7901577	LRRC42	0.434315	0.770712	0.033085	0.236122	0.688754	0.799731	-0.0412666	0.434315	0.770712
7901592	TCEANC2	0.92537	0.979084	0.170548	0.48827	0.645736	0.767196	-0.0103242	0.92537	0.979084
7901601	MRPL37	0.314519	0.698371	0.762472	0.909896	0.000644371	0.00517797	-0.0738451	0.314519	0.698371
7901611	SSBP3-AS1	0.87506	0.962608	0.268797	0.597096	0.0149184	0.0531528	0.00827324	0.87506	0.962608
7901613	ACOT11	0.831607	0.946148	0.95898	0.985211	0.144237	0.27614	0.0176501	0.831607	0.946148
7901634	MROH7	0.262452	0.663423	0.435044	0.728581	0.773076	0.859986	0.10093	0.262452	0.663423
7901662	MROH7-TTC4	0.431934	0.769227	0.0481022	0.279768	0.88204	0.929287	-0.0513495	0.431934	0.769227
7901675	C1orf177	0.896242	0.969046	0.927683	0.974765	0.00428063	0.0213088	-0.0156331	0.896242	0.969046
7901687	TMEM61	0.699695	0.895633	0.675594	0.870335	0.0160662	0.0561308	0.0232829	0.699695	0.895633
7901691	BSND	0.177744	0.592051	0.0643273	0.318204	0.000498022	0.00428326	0.0870112	0.177744	0.592051
7901696	PCSK9	0.73496	0.911418	0.146909	0.456265	0.775237	0.861647	0.0226948	0.73496	0.911418
7901714		0.0230631	0.358192	0.372156	0.68402	0.0259245	0.0789676	0.158504	0.0230631	0.358192
7901720	PRKAA2	0.172317	0.589947	0.0142442	0.162805	0.0166345	0.0576336	-0.168024	0.172317	0.589947
7901744		0.424811	0.764659	0.842596	0.942944	0.00192358	0.0118356	0.0707665	0.424811	0.764659
7901746		0.0923845	0.504335	0.301022	0.626494	1.31631e-13	5.00528e-11	0.160617	0.0923845	0.504335
7901748	FGGY	0.67211	0.88509	0.875639	0.955643	0.402784	0.560781	0.0271984	0.67211	0.88509
7901765	HOOK1	0.487999	0.798807	0.200666	0.524117	0.20268	0.350287	-0.109981	0.487999	0.798807
7901788	NFIA	0.5486	0.828127	0.5037	0.775957	0.522905	0.669364	0.0573986	0.5486	0.828127
7901802	MGC34796	0.626315	0.864565	0.728542	0.896192	0.313722	0.473479	-0.0340701	0.626315	0.864565
7901804	INADL	0.471221	0.788652	0.160997	0.475179	0.245497	0.400501	0.0660516	0.471221	0.788652
7901852		0.143714	0.565326	0.747868	0.903788	0.11859	0.240663	-0.185542	0.143714	0.565326
7901856		0.935283	0.981687	0.967632	0.988427	0.0531446	0.134453	0.0110438	0.935283	0.981687
7901858		0.80557	0.935941	0.70561	0.885534	0.000837287	0.00633589	0.0202299	0.80557	0.935941
7901867	USP1	0.0463643	0.43297	0.0735126	0.336141	0.202065	0.349702	-0.124273	0.0463643	0.43297
7901895	ATG4C	0.0029931	0.201438	0.356837	0.672885	0.35709	0.516778	-0.352429	0.0029931	0.201438
7901913	FOXD3	0.163943	0.581161	0.613754	0.838792	0.346063	0.505599	0.152021	0.163943	0.581161
7901915	ALG6	0.452768	0.779119	0.428125	0.723638	0.476858	0.628184	-0.0610303	0.452768	0.779119
7901931	EFCAB7	0.0760984	0.481895	0.329297	0.650679	0.068167	0.160908	-0.176491	0.0760984	0.481895
7901951	PGM1	0.829696	0.945614	0.680672	0.872691	0.39747	0.555892	0.0164287	0.829696	0.945614
7901967		0.550568	0.828958	0.0910067	0.369051	0.00232036	0.0135601	0.0563983	0.550568	0.828958
7901969	ROR1	0.712432	0.901454	0.0101112	0.139492	0.76154	0.851484	0.0252852	0.712432	0.901454
7901993	CACHD1	0.775129	0.925736	0.360545	0.675885	0.707068	0.814036	0.0334245	0.775129	0.925736
7902023	RAVER2	0.543324	0.826288	0.0842791	0.357137	0.158602	0.295197	-0.055456	0.543324	0.826288
7902036		0.426121	0.765621	0.747779	0.903788	6.25937e-12	1.50324e-09	0.0510314	0.426121	0.765621
7902038	AK4	0.991039	0.998126	0.45758	0.744059	0.203095	0.350617	-0.00247313	0.991039	0.998126
7902043	DNAJC6	0.106912	0.523764	0.0664115	0.321892	0.00412251	0.0207033	-0.198531	0.106912	0.523764
7902072		0.160879	0.57921	0.59043	0.826523	0.138384	0.268175	-0.154596	0.160879	0.57921
7902074	LEPR	0.282328	0.678299	0.0207094	0.194897	0.826625	0.895808	0.11345	0.282328	0.678299
7902104	PDE4B	0.234923	0.641069	0.815694	0.933254	0.32343	0.482638	-0.087466	0.234923	0.641069
7902127	SGIP1	0.478706	0.793151	0.000833935	0.0655541	7.79776e-05	0.00102245	-0.0568671	0.478706	0.793151
7902158	TCTEX1D1	0.504037	0.807233	0.135162	0.439151	0.852413	0.911075	-0.139872	0.504037	0.807233
7902166	MIER1	0.275665	0.673372	0.256702	0.585592	0.152668	0.287594	-0.0702293	0.275665	0.673372
7902203		0.379928	0.737425	0.208152	0.532675	0.805924	0.882386	0.071403	0.379928	0.737425
7902205	IL12RB2	0.7403	0.912956	0.02176	0.197886	0.343972	0.503511	-0.0544672	0.7403	0.912956
7902223		0.877874	0.962763	0.0611312	0.311123	0.257164	0.412921	0.0110477	0.877874	0.962763
7902227	GADD45A	0.00134953	0.16643	0.918485	0.971544	0.563449	0.703002	0.313951	0.00134953	0.16643
7902235	LRRC7	0.405435	0.75255	0.00165753	0.0767071	0.00261323	0.014809	-0.111072	0.405435	0.75255
7902265		0.867153	0.959066	0.187071	0.508341	1.1194e-05	0.000223945	0.00523911	0.867153	0.959066
7902267	PIN1P1	0.225143	0.633215	0.175074	0.493917	0.0889817	0.195617	0.0686241	0.225143	0.633215
7902269	SRSF11	0.113437	0.533726	0.0866891	0.361784	0.149799	0.283859	0.0806288	0.113437	0.533726
7902282	HHLA3	0.565623	0.837047	0.587459	0.824487	0.768697	0.857092	0.0410894	0.565623	0.837047
7902290	CTH	0.488117	0.798937	0.263333	0.591623	0.766803	0.855524	0.0647119	0.488117	0.798937
7902308	FPGT	0.0581202	0.455697	0.521309	0.785555	0.00638903	0.0286039	-0.164825	0.0581202	0.455697
7902317	TNNI3K	0.0682502	0.472973	0.844886	0.94361	0.847179	0.907863	0.144136	0.0682502	0.472973
7902345	TYW3	0.202896	0.613611	0.766577	0.912202	0.00022569	0.00232256	-0.105542	0.202896	0.613611
7902353	LHX8	0.443153	0.775938	0.553926	0.806858	0.000345696	0.00322183	0.0510799	0.443153	0.775938
7902367	ACADM	0.0863367	0.498164	0.478776	0.759632	0.590681	0.724773	-0.153227	0.0863367	0.498164
7902382	RABGGTB	0.12674	0.549261	0.322907	0.646087	0.000368007	0.00338006	-0.121572	0.12674	0.549261
7902396	SNORD45C	0.776612	0.926279	0.0788284	0.34769	0.322633	0.481852	-0.0230709	0.776612	0.926279
7902398	SNORD45A	0.484614	0.796785	0.00938968	0.135672	0.580226	0.716295	0.0588896	0.484614	0.796785
7902400	RABGGTB	0.493938	0.802135	0.119912	0.416672	0.187118	0.330989	-0.136855	0.493938	0.802135
7902425	ST6GALNAC3	0.935058	0.981543	0.00152577	0.074649	0.794987	0.875533	0.00271974	0.935058	0.981543
7902435		0.691351	0.892198	0.0428574	0.265137	0.00739606	0.031862	-0.0292287	0.691351	0.892198
7902441	ST6GALNAC5	0.714628	0.902082	0.0138552	0.160378	0.00275876	0.0154343	0.0954929	0.714628	0.902082
7902448	RPL17	0.143402	0.5653	0.00773902	0.126389	9.0468e-07	2.99134e-05	0.09262	0.143402	0.5653
7902452	AK5	0.142173	0.563752	0.00674808	0.119259	0.000984831	0.00717857	-0.21456	0.142173	0.563752
7902472		0.129632	0.552225	0.516681	0.782481	0.15823	0.294816	-0.114865	0.129632	0.552225
7902474		0.758303	0.919737	0.798862	0.927074	5.45374e-07	1.99619e-05	-0.033778	0.758303	0.919737
7902476	FAM73A	0.0402205	0.416193	0.321764	0.644969	0.332539	0.491824	-0.200384	0.0402205	0.416193
7902493	RNA5SP21	0.123244	0.545858	0.0627971	0.31509	0.000143484	0.00162946	0.15213	0.123244	0.545858
7902495	NEXN	0.0929608	0.504718	0.05492	0.29531	0.00667957	0.0295567	0.186981	0.0929608	0.504718
7902512	DNAJB4	0.0225808	0.356974	0.95449	0.984241	0.000330742	0.00311298	-0.267471	0.0225808	0.356974
7902518	GIPC2	0.200223	0.611824	0.186533	0.507653	0.815129	0.888881	0.111083	0.200223	0.611824
7902527	PTGFR	0.68845	0.891037	0.93282	0.976716	0.373046	0.532801	0.0579984	0.68845	0.891037
7902541	IFI44L	0.0499779	0.437592	0.16977	0.487463	0.174314	0.31533	-0.419051	0.0499779	0.437592
7902553	IFI44	0.956867	0.987007	0.947657	0.981417	0.825836	0.895379	0.00778645	0.956867	0.987007
7902565	LPHN2	0.207031	0.618654	0.177578	0.497137	0.0314272	0.0907495	-0.181338	0.207031	0.618654
7902592	ARID3B	0.296637	0.686857	0.420291	0.718652	0.186362	0.330062	-0.0733816	0.296637	0.686857
7902594	PRKACB	0.0481803	0.436884	0.123477	0.423563	1.97625e-05	0.00034844	-0.236918	0.0481803	0.436884
7902611		0.39583	0.747341	0.844644	0.943495	0.000189851	0.00201844	0.0536187	0.39583	0.747341
7902634	RPF1	0.661288	0.881369	0.912825	0.969897	0.671877	0.787185	-0.0383931	0.661288	0.881369
7902660	WDR63	0.975956	0.994162	0.00537147	0.108762	0.848255	0.908291	-0.0177423	0.975956	0.994162
7902687	CYR61	0.329413	0.710666	0.269293	0.597482	0.598416	0.731273	-0.190611	0.329413	0.710666
7902738	CLCA4	0.000882693	0.150288	0.170147	0.487922	0.399174	0.55749	-0.550001	0.000882693	0.150288
7902771	SH3GLB1	0.504318	0.807233	0.58723	0.824487	0.119698	0.242317	0.0387112	0.504318	0.807233
7902789	HS2ST1	0.62371	0.862864	0.011565	0.1479	0.00210414	0.0126664	-0.0400938	0.62371	0.862864
7902799	LINC01140	0.901829	0.970538	0.254295	0.582856	0.874057	0.924164	0.00982137	0.901829	0.970538
7902808	LINC01140	0.206889	0.618541	0.181999	0.502051	0.0446184	0.117971	-0.178965	0.206889	0.618541
7902810	LMO4	0.134196	0.557497	0.0139952	0.161181	0.0033185	0.0176511	-0.228737	0.134196	0.557497
7902822	PKN2	0.0717391	0.475931	0.340664	0.660201	0.116379	0.23792	-0.119726	0.0717391	0.475931
7902848		0.549252	0.828315	0.488259	0.766031	0.51984	0.666832	-0.0380273	0.549252	0.828315
7902861	LRRC8B	0.056611	0.451764	0.0383858	0.252854	0.000203089	0.00212935	-0.206606	0.056611	0.451764
7902874	LRRC8C	0.0224708	0.356517	0.209664	0.534214	0.313368	0.473069	-0.170411	0.0224708	0.356517
7902883	LRRC8D	0.017797	0.334726	0.117671	0.413758	0.00812708	0.0341409	-0.193719	0.017797	0.334726
7902891	ZNF326	0.400343	0.750202	0.173075	0.490804	0.0212688	0.0686152	-0.05291	0.400343	0.750202
7902909		0.577016	0.842036	0.0646452	0.318824	0.124284	0.248208	-0.0373676	0.577016	0.842036
7902911		0.428551	0.767092	0.239742	0.566928	0.926863	0.957001	0.0526077	0.428551	0.767092
7902913	CDC7	0.731182	0.909542	0.0101616	0.139492	0.573367	0.711214	-0.0370839	0.731182	0.909542
7902930	HSP90B3P	0.658325	0.880336	0.606384	0.834508	0.264282	0.420159	0.0258026	0.658325	0.880336
7902957	EPHX4	0.139285	0.561051	0.49871	0.773256	0.204262	0.351974	-0.181759	0.139285	0.561051
7902965	BTBD8	0.00825369	0.265235	0.881342	0.958154	0.559419	0.699696	-0.280663	0.00825369	0.265235
7902977	KIAA1107	0.0858079	0.497333	0.0718034	0.332968	0.206608	0.354765	-0.338818	0.0858079	0.497333
7902992	RPAP2	0.0766897	0.483134	0.538448	0.798796	0.129945	0.25593	-0.118767	0.0766897	0.483134
7903008		0.62599	0.864366	0.13172	0.434896	0.000144465	0.00163897	0.0288206	0.62599	0.864366
7903010	SNORD21	0.495182	0.802698	0.50402	0.776082	0.00057678	0.00477649	-0.0344214	0.495182	0.802698
7903022	SNORD21	0.737835	0.911998	0.247071	0.574455	0.00045624	0.00399582	0.0167028	0.737835	0.911998
7903032	MTF2	0.219547	0.628636	0.0496697	0.282879	0.0200758	0.0659666	-0.0838648	0.219547	0.628636
7903079	DR1	0.31422	0.698226	0.215301	0.53991	0.00383191	0.0195977	-0.076662	0.31422	0.698226
7903092	FNBP1L	0.546689	0.827158	0.379089	0.688883	0.860556	0.915874	-0.0705846	0.546689	0.827158
7903119	ABCD3	0.462582	0.784794	0.563516	0.812024	0.702783	0.81039	-0.0555532	0.462582	0.784794
7903144	SLC44A3	0.0261026	0.373232	0.268969	0.597112	0.370673	0.530567	0.284491	0.0261026	0.373232
7903162	TMEM56	0.130878	0.553305	0.117698	0.413758	0.0693462	0.163157	-0.178379	0.130878	0.553305
7903171	RWDD3	0.179366	0.593823	0.639883	0.852206	0.366486	0.526302	-0.080261	0.179366	0.593823
7903183		0.502176	0.806107	0.111378	0.404954	0.0533277	0.134796	0.0464002	0.502176	0.806107
7903188	PTBP2	0.0355704	0.404339	0.375505	0.68647	0.000445517	0.00392602	-0.188672	0.0355704	0.404339
7903203	SNX7	0.168544	0.58609	0.939964	0.978656	0.374847	0.534408	-0.135364	0.168544	0.58609
7903214	LPPR4	0.40238	0.751252	0.00121099	0.0717627	0.000746341	0.00579965	-0.140388	0.40238	0.751252
7903227	PALMD	0.144711	0.566493	0.00454025	0.102968	0.870961	0.922515	0.174251	0.144711	0.566493
7903239	AGL	0.090882	0.502417	0.00304353	0.0907689	0.187512	0.331507	-0.122606	0.090882	0.502417
7903281	SLC35A3	0.33641	0.712541	0.0998812	0.384411	0.384051	0.543186	-0.0949731	0.33641	0.712541
7903294	HIAT1	0.0236228	0.360777	0.842589	0.942944	2.67577e-06	7.05754e-05	-0.222623	0.0236228	0.360777
7903308	TRMT13	0.00139092	0.166778	0.155693	0.468451	0.0597573	0.146221	-0.262782	0.00139092	0.166778
7903321	RTCA	0.1983	0.609773	0.32603	0.647896	0.0377188	0.104133	-0.160183	0.1983	0.609773
7903334	CDC14A	0.319424	0.702289	0.843116	0.943011	0.173365	0.314164	0.0924501	0.319424	0.702289
7903355	GPR88	0.355641	0.724136	0.0591526	0.305949	0.000611361	0.00497972	-0.0585191	0.355641	0.724136
7903358	VCAM1	0.767399	0.923726	0.0258036	0.212699	0.969026	0.981371	-0.0624669	0.767399	0.923726
7903369	SLC30A7	0.331376	0.711346	0.551488	0.805571	0.687702	0.798958	-0.0523142	0.331376	0.711346
7903389		0.00336175	0.211888	0.663164	0.864157	0.021867	0.0699223	0.213246	0.00336175	0.211888
7903391		0.898646	0.969723	0.208977	0.533515	0.0565291	0.140522	0.0131409	0.898646	0.969723
7903393	S1PR1	0.154492	0.575957	0.937246	0.977649	0.842136	0.90488	0.183213	0.154492	0.575957
7903399		0.110961	0.529917	0.264116	0.592392	0.147993	0.281371	0.110769	0.110961	0.529917
7903404	RNPC3	0.459874	0.783104	0.580853	0.821381	0.0882295	0.194413	-0.057601	0.459874	0.783104
7903407	AMY2B	0.0133517	0.304012	0.386085	0.694021	0.447911	0.602897	-0.259408	0.0133517	0.304012
7903414	AMY1B	0.110479	0.529738	0.0494855	0.282823	0.165337	0.304035	-0.154208	0.110479	0.529738
7903425	AMY1B	0.148669	0.570449	0.0936507	0.372891	0.232025	0.385507	-0.129154	0.148669	0.570449
7903440	AMY1B	0.148669	0.570449	0.0936507	0.372891	0.232025	0.385507	-0.129154	0.148669	0.570449
7903457	PRMT6	0.658368	0.880336	0.230213	0.556566	0.0224272	0.071284	-0.0320383	0.658368	0.880336
7903461	NTNG1	0.127245	0.550037	0.676566	0.87063	0.76347	0.852848	-0.355319	0.127245	0.550037
7903474		0.395276	0.746708	0.154698	0.46698	0.0027857	0.0155397	-0.0717268	0.395276	0.746708
7903478	NBPF6	0.106077	0.522114	0.212932	0.538371	0.324985	0.484206	0.0983113	0.106077	0.522114
7903490	NBPF6	0.284944	0.678597	0.48085	0.761101	0.839294	0.903017	0.06471	0.284944	0.678597
7903507	FAM102B	0.023627	0.360777	0.0327063	0.235683	0.00297428	0.0162573	-0.487624	0.023627	0.360777
7903519	PRPF38B	0.660836	0.881083	0.235382	0.563078	0.705555	0.812828	0.0225557	0.660836	0.881083
7903541	STXBP3	0.0102112	0.278819	0.773066	0.915046	0.559234	0.699694	-0.24583	0.0102112	0.278819
7903565	GPSM2	0.0266336	0.373682	0.830635	0.937841	0.0440448	0.116928	-0.19811	0.0266336	0.373682
7903582	RPL17	0.20676	0.618328	0.0096984	0.137434	1.36386e-06	4.19926e-05	0.0812418	0.20676	0.618328
7903586	TMEM167B	0.410438	0.754869	0.346115	0.664028	0.135002	0.263118	0.0550709	0.410438	0.754869
7903592	KIAA1324	0.250257	0.653288	0.00377012	0.0975953	0.00262757	0.0148622	-0.169652	0.250257	0.653288
7903619	SARS	0.451248	0.778564	0.252506	0.579919	9.84382e-07	3.18112e-05	-0.0641153	0.451248	0.778564
7903632	CELSR2	0.786168	0.930346	0.0380355	0.251836	0.000243032	0.00245562	0.0415706	0.786168	0.930346
7903667	SYPL2	0.0409236	0.417392	0.0120582	0.151324	0.31109	0.47069	0.134122	0.0409236	0.417392
7903676	ATXN7L2	0.417154	0.759808	0.426827	0.722568	0.273577	0.429836	0.0692725	0.417154	0.759808
7903688	CYB561D1	0.00843307	0.26681	0.138602	0.443694	0.645592	0.767086	-0.151528	0.00843307	0.26681
7903694	GPR61	0.880729	0.963548	0.00466735	0.103906	0.0932348	0.202567	-0.0110399	0.880729	0.963548
7903703	GNAI3	0.61296	0.859274	0.698255	0.881655	0.675478	0.789823	-0.0400707	0.61296	0.859274
7903717	GNAI3	0.254589	0.656859	0.725502	0.895554	2.45829e-14	1.07857e-11	0.0765376	0.254589	0.656859
7903719	AMPD2	0.420273	0.761902	0.0153775	0.168348	8.89023e-05	0.00113313	-0.0501186	0.420273	0.761902
7903742	GSTM4	0.482535	0.79545	0.571993	0.816238	0.268374	0.424368	0.0720208	0.482535	0.79545
7903753	GSTM2	0.258167	0.660476	0.934593	0.976962	0.231387	0.384717	0.116653	0.258167	0.660476
7903765	GSTM1	0.569322	0.838665	0.528017	0.790885	0.104579	0.220059	0.175778	0.569322	0.838665
7903777	GSTM5	0.303484	0.691294	0.406007	0.708446	0.611078	0.741424	0.356118	0.303484	0.691294
7903786	CSF1	0.682992	0.888894	0.0149508	0.166825	0.203771	0.351375	0.027007	0.682992	0.888894
7903803	AHCYL1	0.0714587	0.475146	0.385891	0.693814	0.704743	0.812097	0.237197	0.0714587	0.475146
7903827	STRIP1	0.208943	0.620586	0.00205846	0.0805387	0.394835	0.553089	-0.0732933	0.208943	0.620586
7903851	UBL4B	0.015108	0.315827	0.372262	0.684068	0.449248	0.604249	0.168774	0.015108	0.315827
7903854	SLC6A17	0.494773	0.802632	0.00695607	0.121425	0.0348708	0.0980741	-0.105604	0.494773	0.802632
7903867	KCNC4	0.826721	0.944357	0.0201135	0.192633	0.666564	0.783133	0.0241361	0.826721	0.944357
7903878	RBM15	0.933984	0.981328	0.457083	0.743819	0.000141411	0.00160912	0.00252337	0.933984	0.981328
7903884	PROK1	0.665597	0.882538	0.212569	0.537848	0.0333148	0.0947719	0.0252058	0.665597	0.882538
7903893	CD53	0.517687	0.814764	0.644247	0.854379	0.683552	0.796089	-0.135198	0.517687	0.814764
7903908	CEPT1	0.0137251	0.308196	0.635213	0.850251	0.00106174	0.00758637	-0.211123	0.0137251	0.308196
7903920	CHI3L2	0.284669	0.678597	0.515192	0.781783	0.429139	0.585749	0.115242	0.284669	0.678597
7903959	PIFO	0.988625	0.997148	0.0191228	0.187757	0.902239	0.941526	-0.00653408	0.988625	0.997148
7903972	ATP5F1	0.434743	0.770816	0.68093	0.872972	0.000505875	0.00433404	-0.0518961	0.434743	0.770816
7903980	C1orf162	0.0447779	0.428142	0.672612	0.869386	0.991479	0.995581	0.259253	0.0447779	0.428142
7903988	RAP1A	0.0946092	0.506443	0.00637569	0.116569	0.0154594	0.0546238	-0.147111	0.0946092	0.506443
7904000	DDX20	0.0729099	0.478711	0.299748	0.62563	0.449991	0.604982	-0.15933	0.0729099	0.478711
7904018	CTTNBP2NL	0.60369	0.854204	0.723195	0.894735	0.128955	0.254551	0.038365	0.60369	0.854204
7904025	WNT2B	0.940054	0.983572	0.0116354	0.148194	0.761359	0.851365	0.00159468	0.940054	0.983572
7904036	CAPZA1	0.102675	0.516886	0.948746	0.981797	0.0629322	0.151904	-0.103549	0.102675	0.516886
7904048		0.981986	0.995567	0.586198	0.824063	0.590649	0.724773	-0.00198484	0.981986	0.995567
7904050	MOV10	0.126424	0.549259	0.814431	0.933124	0.0445488	0.117828	0.115643	0.126424	0.549259
7904073	FAM19A3	0.262392	0.663423	0.76919	0.913306	0.00250775	0.0144081	0.0642294	0.262392	0.663423
7904084	AKR7A2P1	0.186718	0.598898	0.122951	0.422333	0.428196	0.584723	0.0844422	0.186718	0.598898
7904086	LRIG2	0.0887287	0.501522	0.648966	0.857186	0.523146	0.669597	-0.122297	0.0887287	0.501522
7904106	MAGI3	0.624682	0.863346	0.053534	0.292476	0.747372	0.841623	0.0591717	0.624682	0.863346
7904131	DCLRE1B	0.254369	0.656831	0.859579	0.949102	0.159087	0.295857	-0.0824464	0.254369	0.656831
7904137	HIPK1	0.594447	0.850585	0.0849542	0.358252	0.0152912	0.054172	-0.0273044	0.594447	0.850585
7904158	OLFML3	0.0746297	0.480846	0.186573	0.507653	0.871992	0.923261	-0.171022	0.0746297	0.480846
7904209		0.310456	0.695674	0.754985	0.906722	0.931551	0.960256	-0.0694234	0.310456	0.695674
7904211	VANGL1	0.351384	0.721178	0.0295983	0.226171	0.13368	0.261233	0.0577021	0.351384	0.721178
7904226	SLC22A15	0.0031015	0.203921	0.977403	0.992366	0.443333	0.598854	-0.324052	0.0031015	0.203921
7904244	MAB21L3	0.852218	0.953994	0.860268	0.949292	0.268293	0.424368	0.0114911	0.852218	0.953994
7904254	ATP1A1	0.336469	0.712541	0.166349	0.482677	0.00973961	0.0389772	-0.13276	0.336469	0.712541
7904287	CD2	0.829898	0.945614	0.473461	0.755023	0.316931	0.476556	-0.011916	0.829898	0.945614
7904293	PTGFRN	0.264298	0.664463	0.574714	0.817107	0.216435	0.366932	-0.0847993	0.264298	0.664463
7904303	CD101	0.891051	0.967307	0.507967	0.77749	0.00621602	0.0280107	0.00465758	0.891051	0.967307
7904314	TTF2	0.979966	0.995081	0.901079	0.96449	0.401398	0.559329	2.45789e-05	0.979966	0.995081
7904340	MAN1A2	0.0880248	0.501082	0.106043	0.395805	0.228969	0.38181	-0.12929	0.0880248	0.501082
7904361	FAM46C	0.608234	0.856619	0.000858317	0.0655541	0.209486	0.358277	0.0818395	0.608234	0.856619
7904364	WDR3	0.549374	0.828315	0.271284	0.599335	0.0590971	0.145056	-0.0555641	0.549374	0.828315
7904396	HAO2	0.84174	0.950356	0.382817	0.691751	0.597381	0.730348	0.0118167	0.84174	0.950356
7904421	HSD3B1	0.278058	0.674699	0.96561	0.987556	0.90213	0.941498	0.0640161	0.278058	0.674699
7904429	HSD3BP4	0.334772	0.712512	0.678554	0.871726	0.00136207	0.00917333	-0.0954027	0.334772	0.712512
7904433	PHGDH	0.772285	0.925227	0.603308	0.832207	0.0800855	0.180959	-0.029871	0.772285	0.925227
7904448		0.263795	0.664217	0.138072	0.443197	0.536233	0.680318	0.0865507	0.263795	0.664217
7904452	FAM72A	0.124372	0.546347	0.650123	0.85798	0.0840841	0.187378	-0.133751	0.124372	0.546347
7904463		0.680041	0.887715	0.0344571	0.240882	0.00522669	0.0247246	0.0286244	0.680041	0.887715
7904465	HIST2H2BA	0.74832	0.916231	0.00781598	0.127135	0.00120068	0.00832228	0.0246666	0.74832	0.916231
7904469	SRGAP2D	0.0684236	0.473014	0.213326	0.538855	0.448262	0.603191	-0.141812	0.0684236	0.473014
7904478	LINC00328-2P	0.854362	0.954824	0.501735	0.77497	0.0133698	0.0491669	0.0113971	0.854362	0.954824
7904480	RNVU1-3	0.353652	0.722538	0.147553	0.457156	0.235208	0.389029	-0.0781728	0.353652	0.722538
7904482	SRGAP2B	0.0125522	0.296459	0.195779	0.518659	0.235816	0.389701	-0.207509	0.0125522	0.296459
7904486	NBPF9	0.823343	0.943045	0.63506	0.850251	0.00433857	0.0215324	0.0180768	0.823343	0.943045
7904500	NBPF9	0.95296	0.985827	0.487596	0.765684	0.00515364	0.0244602	0.00932316	0.95296	0.985827
7904506	NBPF20	0.956439	0.987007	0.47412	0.755644	0.0020971	0.0126365	0.00933737	0.956439	0.987007
7904562	NBPF9	0.963721	0.989863	0.507567	0.777349	0.00255557	0.0146055	0.00857553	0.963721	0.989863
7904569	NBPF10	0.920119	0.97692	0.457449	0.744059	0.000527969	0.00447459	0.0127384	0.920119	0.97692
7904572		0.616214	0.860324	0.180971	0.500711	0.734952	0.833935	-0.0372689	0.616214	0.860324
7904574	NBPF9	0.915456	0.975258	0.478226	0.759377	0.534402	0.678938	-0.00544797	0.915456	0.975258
7904693		0.7285	0.908009	0.169032	0.486559	0.959083	0.976241	-0.043604	0.7285	0.908009
7904695	SEC22B	0.233866	0.640379	0.48123	0.761268	0.000194768	0.00206201	-0.103957	0.233866	0.640379
7904702	LOC100996763	0.210652	0.621825	0.521919	0.786031	0.163362	0.301514	0.135723	0.210652	0.621825
7904713		0.167955	0.585378	0.0038745	0.0978417	1.68819e-05	0.000310112	0.175315	0.167955	0.585378
7904715	RNVU1-6	0.869532	0.960208	0.511029	0.779248	0.574194	0.711965	0.0231791	0.869532	0.960208
7904717	HFE2	0.645909	0.874716	0.87923	0.957489	0.0793619	0.17978	-0.0445028	0.645909	0.874716
7904726	TXNIP	1.49434e-05	0.0243524	0.000242618	0.0470193	0.58433	0.71957	0.740797	1.49434e-05	0.0243524
7904737	ANKRD34A	0.365044	0.730441	0.808329	0.930608	0.19888	0.345708	-0.0513586	0.365044	0.730441
7904742	LIX1L	0.70301	0.896594	0.378153	0.688354	0.00408587	0.02056	-0.0312861	0.70301	0.896594
7904751	RBM8A	0.33575	0.712512	0.0539551	0.293245	0.0235394	0.0737373	-0.076564	0.33575	0.712512
7904755	PEX11B	0.331992	0.711678	0.192645	0.514925	0.0351972	0.0987365	-0.0885383	0.331992	0.711678
7904761	ITGA10	0.0612233	0.462957	0.00927481	0.135038	0.612632	0.742678	0.192757	0.0612233	0.462957
7904796	ANKRD35	0.175804	0.590759	0.819186	0.934253	0.00787165	0.0333814	0.0900018	0.175804	0.590759
7904812	PIAS3	0.596821	0.851819	0.93708	0.977649	0.072589	0.168665	0.0316738	0.596821	0.851819
7904830	RNF115	0.730051	0.908934	0.407915	0.709797	0.529085	0.67455	0.0292144	0.730051	0.908934
7904853	GPR89A	0.148861	0.570655	0.226194	0.551938	0.00422125	0.0210868	-0.140808	0.148861	0.570655
7904863		0.208841	0.620586	0.104933	0.393612	0.200306	0.347501	0.0961344	0.208841	0.620586
7904869	ABHD17A	0.0641737	0.467921	0.672468	0.869386	2.76647e-10	4.04596e-08	0.134972	0.0641737	0.467921
7904874	NBPF10	0.944661	0.984449	0.820322	0.934481	0.00020094	0.0021107	0.00252026	0.944661	0.984449
7904877		0.220016	0.628872	0.309304	0.633641	0.00571816	0.0263427	0.114667	0.220016	0.628872
7904879		0.656746	0.879727	0.295199	0.621651	8.82857e-06	0.000188247	0.0546712	0.656746	0.879727
7904881	PDIA3P1	0.212664	0.624365	0.268049	0.596289	0.103159	0.218038	-0.112872	0.212664	0.624365
7904883	CHD1L	0.233925	0.640379	0.182348	0.502362	0.157318	0.293739	-0.0870838	0.233925	0.640379
7904907	BCL9	0.496389	0.803256	0.203247	0.526163	0.00271326	0.0152508	0.0601473	0.496389	0.803256
7904921		0.737246	0.911998	0.985552	0.99528	1.17524e-09	1.25884e-07	0.00966111	0.737246	0.911998
7904927	GJA8	0.625309	0.863846	0.137907	0.443181	0.146385	0.27927	0.0320837	0.625309	0.863846
7904930	GPR89A	0.165059	0.582855	0.267419	0.59532	0.000252417	0.00252805	-0.114322	0.165059	0.582855
7904948	ABHD17A	0.0641737	0.467921	0.672468	0.869386	2.76647e-10	4.04596e-08	0.134972	0.0641737	0.467921
7904955		0.342626	0.716959	0.496079	0.771518	0.0161773	0.0564438	0.0802164	0.342626	0.716959
7904959		0.781826	0.928441	0.659712	0.862106	0.931117	0.959982	-0.0449275	0.781826	0.928441
7904963	RNVU1-3	0.353652	0.722538	0.147553	0.457156	0.235208	0.389029	-0.0781728	0.353652	0.722538
7904965		0.048737	0.436884	0.547868	0.803264	0.00441646	0.0218249	-0.230384	0.048737	0.436884
7904969	VOPP1	0.518239	0.814764	0.850456	0.945481	0.510537	0.659116	-0.0507597	0.518239	0.814764
7904974	PFN1P3	0.0779814	0.484807	0.126279	0.427648	1.72669e-05	0.000314149	-0.153125	0.0779814	0.484807
7904976	NBPF9	0.838056	0.94899	0.847439	0.944069	0.202544	0.350185	-0.00917674	0.838056	0.94899
7904997	PPIAL4B	0.0764467	0.482721	0.0322981	0.234452	0.00359305	0.0187477	-0.168627	0.0764467	0.482721
7904999	NBPF9	0.907016	0.972544	0.673254	0.869486	0.17381	0.31472	-0.00460368	0.907016	0.972544
7905016	PPIAL4B	0.0764467	0.482721	0.0322981	0.234452	0.00359305	0.0187477	-0.168627	0.0764467	0.482721
7905018		0.0704303	0.474606	0.732265	0.897723	0.121683	0.244621	0.115522	0.0704303	0.474606
7905020	DRD5P2	0.0244761	0.364551	0.327168	0.648868	0.335787	0.4951	0.148945	0.0244761	0.364551
7905025	LOC101060524	0.365801	0.731442	0.0979121	0.380676	0.0499096	0.128303	0.114965	0.365801	0.731442
7905028	LOC645166	0.235293	0.641069	0.00137321	0.0737339	0.429478	0.586056	0.0818665	0.235293	0.641069
7905033		0.268975	0.668309	0.66533	0.864997	0.000547125	0.00459597	-0.106373	0.268975	0.668309
7905035		0.87682	0.962609	0.161687	0.475987	0.282071	0.439412	-0.00853724	0.87682	0.962609
7905037		0.298985	0.688513	0.587993	0.824832	0.0013982	0.00934015	0.10852	0.298985	0.688513
7905043	LOC388692	0.878514	0.963053	0.317619	0.640884	0.0181037	0.0612648	-0.0147554	0.878514	0.963053
7905047	FCGR1B	0.424449	0.764625	0.750448	0.904811	0.531571	0.676585	0.21512	0.424449	0.764625
7905051	PPIAL4B	0.122004	0.544137	0.426784	0.722552	0.0178788	0.0607995	-0.0850331	0.122004	0.544137
7905058	FAM231A	0.0226275	0.356974	0.819299	0.934265	0.00574436	0.0264229	0.203338	0.0226275	0.356974
7905060	FCGR1C	0.139279	0.561051	0.76425	0.910943	0.489768	0.640583	0.327786	0.139279	0.561051
7905067	HIST1H4A	0.152956	0.574087	0.00585534	0.11226	0.101109	0.215007	-0.191718	0.152956	0.574087
7905077		0.722179	0.905452	0.00309037	0.0913953	0.947025	0.968983	0.0387153	0.722179	0.905452
7905079	HIST2H2AA3	0.00676949	0.255613	0.068715	0.326138	0.00382837	0.0195927	0.287188	0.00676949	0.255613
7905085	HIST2H3D	0.717552	0.904182	0.064766	0.319006	8.16457e-05	0.00105958	-0.0359488	0.717552	0.904182
7905088	HIST2H2AC	0.0146033	0.313633	0.281272	0.609846	0.516024	0.663311	0.267879	0.0146033	0.313633
7905092	BOLA1	0.241415	0.645406	0.816233	0.933434	0.00305927	0.0166026	-0.0643398	0.241415	0.645406
7905099	VPS45	0.239016	0.643294	0.122777	0.42206	0.023098	0.0727966	-0.0858948	0.239016	0.643294
7905116	PLEKHO1	0.980812	0.995317	0.14499	0.452937	0.304263	0.463454	0.00593939	0.980812	0.995317
7905127		0.81298	0.939099	0.0393678	0.255778	0.726859	0.828106	0.0163223	0.81298	0.939099
7905131	CA14	0.00970856	0.276277	0.111606	0.405074	0.768096	0.856586	-0.452431	0.00970856	0.276277
7905145		0.489872	0.799806	0.363771	0.678078	0.00609887	0.0276247	-0.0554694	0.489872	0.799806
7905147	C1orf54	0.00176881	0.175219	0.520526	0.785073	0.254613	0.41053	0.375921	0.00176881	0.175219
7905154	CIART	0.904301	0.971249	0.0226238	0.201547	0.543655	0.686793	-0.0131928	0.904301	0.971249
7905163	MRPS21	0.40928	0.75432	0.74584	0.903213	0.890564	0.934901	-0.0667926	0.40928	0.75432
7905171	PRPF3	0.189541	0.602197	0.031693	0.233194	0.298968	0.457413	0.0721899	0.189541	0.602197
7905185	RPRD2	0.959795	0.987898	0.147492	0.457142	0.00168895	0.0106948	0.0114297	0.959795	0.987898
7905198	TARS2	0.461693	0.784429	0.589768	0.826091	0.740752	0.837488	-0.0443154	0.461693	0.784429
7905220	ECM1	0.0554649	0.450106	0.327642	0.649173	0.00639823	0.0286283	-0.129634	0.0554649	0.450106
7905233	ADAMTSL4	0.0186429	0.337623	0.57802	0.819406	0.00850797	0.0353052	0.200252	0.0186429	0.337623
7905258	SETDB1	0.972508	0.992919	0.467037	0.749606	0.12023	0.243005	-0.00324284	0.972508	0.992919
7905283	ANXA9	0.226733	0.634169	0.193998	0.516245	0.949157	0.970512	0.0910757	0.226733	0.634169
7905299	PRUNE	0.908626	0.973025	0.313225	0.636878	0.56193	0.701868	-0.00669253	0.908626	0.973025
7905308	BNIPL	0.841584	0.950356	0.552332	0.806132	0.000184474	0.00197503	0.00473842	0.841584	0.950356
7905324	C1orf56	0.300969	0.689487	0.22856	0.554594	0.059698	0.146107	0.0585367	0.300969	0.689487
7905329	MLLT11	0.367557	0.731938	0.0142504	0.162805	0.0597789	0.146253	-0.184444	0.367557	0.731938
7905339	GABPB2	0.428869	0.767092	0.161207	0.475362	0.297631	0.455979	-0.0483603	0.428869	0.767092
7905349	TNFAIP8L2	0.924341	0.978555	0.8921	0.961375	0.0818869	0.183748	-0.00320979	0.924341	0.978555
7905355	SCNM1	0.0535897	0.445984	0.574416	0.816988	4.49843e-05	0.000670795	-0.101905	0.0535897	0.445984
7905365	PIP5K1A	0.866668	0.959066	0.050764	0.285477	0.00685269	0.0301415	-0.00401832	0.866668	0.959066
7905374	PSMD4	0.576237	0.841587	0.507769	0.777369	0.727415	0.828492	-0.039006	0.576237	0.841587
7905382	ZNF687	0.0102436	0.278819	0.396855	0.702744	0.683177	0.79593	0.132153	0.0102436	0.278819
7905395	PSMB4	0.552701	0.830212	0.32401	0.646765	8.33753e-05	0.00107435	-0.038263	0.552701	0.830212
7905406	CGN	0.541259	0.825573	0.76494	0.911328	5.3306e-05	0.000769732	0.0295627	0.541259	0.825573
7905428	TUFT1	0.697237	0.894421	0.0693292	0.327692	0.485376	0.636501	-0.0363009	0.697237	0.894421
7905444	SNX27	0.00623275	0.249257	0.202005	0.52494	0.000186337	0.00198937	-0.163328	0.00623275	0.249257
7905464	RIIAD1	0.724516	0.905843	0.0230693	0.20325	0.755989	0.847771	-0.0239452	0.724516	0.905843
7905483	LCE5A	0.1298	0.552225	0.67321	0.869486	0.0524392	0.133106	0.11122	0.1298	0.552225
7905490	LCE3C	0.856868	0.955729	0.878834	0.957234	0.598196	0.731122	0.0156175	0.856868	0.955729
7905492	LCE3B	0.829687	0.945614	0.397863	0.703511	0.205031	0.352901	0.0169711	0.829687	0.945614
7905500	LCE2D	0.724754	0.906037	0.812883	0.932331	0.236935	0.390951	0.025814	0.724754	0.906037
7905505	LCE2B	0.609705	0.857378	0.135938	0.440229	1.35143e-05	0.000260413	-0.0477304	0.609705	0.857378
7905507	LCE2A	0.77036	0.924456	0.0809893	0.351621	0.87851	0.927153	0.0199891	0.77036	0.924456
7905510	LCE4A	0.516558	0.814234	0.846969	0.943973	0.167028	0.305985	0.0613898	0.516558	0.814234
7905512	C1orf68	0.604294	0.854582	0.26457	0.592827	0.0716284	0.167028	0.0444499	0.604294	0.854582
7905515	KPRP	0.823783	0.943218	0.701682	0.88359	0.569229	0.707428	0.0135632	0.823783	0.943218
7905517	LCE1F	0.336247	0.712541	0.558152	0.809242	0.284198	0.441297	0.0742046	0.336247	0.712541
7905519	LCE1E	0.615917	0.860324	0.02503	0.209884	0.968866	0.981296	-0.0339809	0.615917	0.860324
7905523	LCE1D	0.424694	0.764625	0.385668	0.693814	0.165149	0.303738	0.0764742	0.424694	0.764625
7905528	LCE1A	0.500906	0.805652	0.727311	0.895894	0.0056547	0.0261314	0.0478718	0.500906	0.805652
7905533	IVL	0.840834	0.950092	0.937959	0.97804	0.0119922	0.0453885	-0.0247156	0.840834	0.950092
7905536	SPRR4	0.227394	0.63508	0.0696802	0.328123	0.00504907	0.024069	0.0945237	0.227394	0.63508
7905544	SPRR1A	0.98435	0.996271	0.443719	0.734858	0.131141	0.257662	0.00528137	0.98435	0.996271
7905553	SPRR1B	0.610681	0.858082	0.578363	0.819672	0.121093	0.24388	0.0335418	0.610681	0.858082
7905559	LELP1	0.151236	0.573285	0.693547	0.879804	0.788559	0.871022	0.0904896	0.151236	0.573285
7905563	LOR	0.843141	0.951179	0.13523	0.43931	0.256263	0.412288	0.00964403	0.843141	0.951179
7905571	S100A9	0.0327622	0.396263	0.648146	0.856945	0.32543	0.484608	0.354292	0.0327622	0.396263
7905581	S100A1	0.631401	0.867102	0.741002	0.901566	0.890987	0.935088	0.0495386	0.631401	0.867102
7905589	CHTOP	0.796935	0.933198	0.369697	0.682193	0.0241101	0.0750542	-0.0113581	0.796935	0.933198
7905598	SNAPIN	0.871777	0.961082	0.244546	0.573106	0.960869	0.977239	-0.0116135	0.871777	0.961082
7905606	NPR1	0.0996248	0.514019	0.381891	0.691247	0.320765	0.480263	0.144412	0.0996248	0.514019
7905631	INTS3	0.14637	0.568413	0.00547193	0.108898	0.112706	0.232304	-0.0746612	0.14637	0.568413
7905664	SLC27A3	0.00548666	0.236305	0.816862	0.933536	0.00227672	0.013384	0.246246	0.00548666	0.236305
7905677	CREB3L4	0.709034	0.899301	0.185988	0.506967	0.00803244	0.0339182	-0.0312712	0.709034	0.899301
7905691	RPS27	0.0869574	0.499226	0.126883	0.428548	0.23405	0.38762	0.12236	0.0869574	0.499226
7905700	UBAP2L	0.498649	0.804611	0.00798339	0.127963	0.00717072	0.0311559	-0.0342819	0.498649	0.804611
7905731		0.706826	0.898402	0.823638	0.935652	0.924428	0.955763	0.0389562	0.706826	0.898402
7905733	HAX1	0.880591	0.963489	0.787245	0.921597	0.922789	0.954761	-0.0156472	0.880591	0.963489
7905744		0.444906	0.776822	0.00235986	0.0825771	0.295429	0.453703	0.0570103	0.444906	0.776822
7905746	AQP10	0.180997	0.594055	0.626896	0.845889	0.199329	0.346201	0.117611	0.180997	0.594055
7905754	ATP8B2	0.874245	0.962327	0.235534	0.563078	0.957603	0.975368	0.00800913	0.874245	0.962327
7905789	IL6R	0.0155934	0.31708	0.010369	0.140853	0.621043	0.748263	0.189016	0.0155934	0.31708
7905801	TDRD10	0.0767342	0.483134	0.67295	0.869386	0.590496	0.724661	0.123594	0.0767342	0.483134
7905817	CHRNB2	0.609999	0.857547	0.00139424	0.0737339	0.0105548	0.0412696	-0.0374778	0.609999	0.857547
7905826	CKS1B	0.58912	0.847697	0.0869944	0.361893	0.328029	0.487397	-0.0386538	0.58912	0.847697
7905831	FLAD1	0.252507	0.655271	0.460264	0.745543	0.322385	0.481614	-0.0539897	0.252507	0.655271
7905848	LENEP	0.17145	0.5891	0.715112	0.891156	0.658897	0.777568	0.0983757	0.17145	0.5891
7905854	ZBTB7B	0.405463	0.75255	0.473397	0.755023	0.0552412	0.138395	0.0534428	0.405463	0.75255
7905862	DCST1	0.312802	0.697067	0.153799	0.46561	0.00330196	0.017585	0.0605369	0.312802	0.697067
7905881	ADAM15	0.190486	0.602229	0.269222	0.597385	0.786965	0.869655	0.0893937	0.190486	0.602229
7905909	EFNA4	0.275451	0.673324	0.663044	0.864157	7.69944e-06	0.000168421	0.0643247	0.275451	0.673324
7905918	EFNA3	0.378573	0.736719	0.0134375	0.158979	0.000753795	0.0058496	-0.0852223	0.378573	0.736719
7905927		0.625083	0.863755	0.578697	0.819755	0.592613	0.726249	0.04031	0.625083	0.863755
7905929	EFNA1	0.661676	0.88163	0.13747	0.44249	0.104533	0.220011	0.0326791	0.661676	0.88163
7905938	SLC50A1	0.447532	0.777977	0.314571	0.638178	2.86276e-05	0.000467711	-0.0641416	0.447532	0.777977
7905949		0.146055	0.568031	0.782446	0.919598	0.981192	0.988951	0.106114	0.146055	0.568031
7905951	TRIM46	0.424503	0.764625	0.00363864	0.0963058	0.00106206	0.00758637	0.0533669	0.424503	0.764625
7905968	MTX1	0.622606	0.86262	0.158846	0.471824	0.000651067	0.00521874	0.0255638	0.622606	0.86262
7905974	HCN3	0.804268	0.935238	0.0744213	0.338704	0.0421923	0.113453	-0.0214393	0.804268	0.935238
7905986	FDPS	0.815844	0.940075	0.502605	0.775654	0.770854	0.858558	-0.0193338	0.815844	0.940075
7905999	RUSC1	0.347466	0.718893	0.0144195	0.163754	6.08716e-05	0.00084993	-0.0559808	0.347466	0.718893
7906015		0.985622	0.996718	0.400702	0.705457	0.145641	0.278151	-0.00206295	0.985622	0.996718
7906017	POU5F1P4	0.941929	0.984205	0.0923472	0.370999	0.0680079	0.160654	0.00496405	0.941929	0.984205
7906021	MSTO1	0.595758	0.851376	0.146279	0.455178	0.0211143	0.0683003	-0.0384157	0.595758	0.851376
7906041	DAP3	0.255688	0.657648	0.87726	0.956222	0.829594	0.897534	0.0704525	0.255688	0.657648
7906056	MSTO1	0.35667	0.724781	0.0866167	0.361784	0.0312327	0.0904053	-0.0726214	0.35667	0.724781
7906061	SYT11	0.354722	0.723676	0.0081853	0.12905	0.00317838	0.0170744	-0.0869359	0.354722	0.723676
7906069	RXFP4	0.947826	0.98455	0.566121	0.813723	0.0855428	0.189629	0.00177653	0.947826	0.98455
7906072	LAMTOR2	0.924665	0.978716	0.748557	0.904075	0.266102	0.42225	0.00373932	0.924665	0.978716
7906085	LMNA	0.0111372	0.284223	0.00138458	0.0737339	0.107424	0.224522	0.177252	0.0111372	0.284223
7906107	SEMA4A	0.456728	0.78101	0.00273733	0.0873458	0.0108243	0.0420493	-0.0844206	0.456728	0.78101
7906128	SLC25A44	0.148221	0.569785	0.07027	0.328948	0.0182249	0.061591	-0.115051	0.148221	0.569785
7906133	PMF1	0.64221	0.87325	0.705528	0.885505	0.205995	0.354073	-0.0299352	0.64221	0.87325
7906140	BGLAP	0.56906	0.838431	0.913424	0.970018	0.300688	0.459306	0.041404	0.56906	0.838431
7906146	TMEM79	0.84405	0.951574	0.0216786	0.197826	0.510412	0.65903	0.0120076	0.84405	0.951574
7906163	RHBG	0.316483	0.699191	0.509373	0.777712	0.00119399	0.00828701	0.0781631	0.316483	0.699191
7906177	TTC24	0.946728	0.984449	0.802475	0.92798	4.36333e-08	2.53952e-06	-0.0177179	0.946728	0.984449
7906185	APOA1BP	0.163118	0.581045	0.23516	0.56286	0.406685	0.564388	-0.0867616	0.163118	0.581045
7906194		0.0586732	0.456751	0.160808	0.474906	0.0790008	0.179237	0.121248	0.0586732	0.456751
7906197	HAPLN2	0.273478	0.671278	0.00357718	0.0952973	0.0776414	0.17682	0.120176	0.273478	0.671278
7906205	BCAN	0.606814	0.855864	0.536162	0.797324	0.0517013	0.131824	0.0682774	0.606814	0.855864
7906223	RRNAD1	0.511587	0.811619	0.242677	0.570967	0.137425	0.266748	-0.0481301	0.511587	0.811619
7906235	PRCC	0.440097	0.774038	0.41506	0.714956	2.40044e-06	6.53533e-05	0.0536009	0.440097	0.774038
7906244	NTRK1	0.137549	0.560246	0.259016	0.587144	0.0511546	0.130869	0.0751005	0.137549	0.560246
7906264	PEAR1	0.0235974	0.360777	0.14082	0.447219	0.753469	0.845995	0.183449	0.0235974	0.360777
7906284	LRRC71	0.216572	0.626506	0.158205	0.47127	0.0140542	0.0509448	0.118043	0.216572	0.626506
7906303		0.325906	0.708078	0.327602	0.649173	0.803508	0.880797	0.0623298	0.325906	0.708078
7906305		0.529744	0.820065	0.986944	0.995798	0.0731856	0.169602	0.0461344	0.529744	0.820065
7906307	KIRREL	0.418353	0.760474	0.874538	0.955405	0.252552	0.408333	0.0509292	0.418353	0.760474
7906330	CD1D	0.722718	0.905622	0.371426	0.683452	0.717759	0.821619	0.020579	0.722718	0.905622
7906348	CD1C	0.835865	0.948095	0.50763	0.777349	0.387974	0.546791	0.0121861	0.835865	0.948095
7906355	CD1E	0.137702	0.560381	0.174997	0.493824	4.54725e-07	1.73778e-05	0.105063	0.137702	0.560381
7906372	OR10Z1	0.45979	0.783071	0.596928	0.829208	0.000575675	0.00477254	0.0526851	0.45979	0.783071
7906400	IFI16	0.0957742	0.508278	0.37189	0.683713	0.259859	0.415733	0.209731	0.0957742	0.508278
7906417	CADM3	0.808868	0.937577	0.000835146	0.0655541	0.000285841	0.00277509	0.047832	0.808868	0.937577
7906433		0.0780802	0.484807	0.326666	0.648303	1.13537e-07	5.6068e-06	0.165164	0.0780802	0.484807
7906435	ACKR1	0.0305878	0.390084	0.141421	0.448188	0.0401684	0.109217	0.204668	0.0305878	0.390084
7906467		0.0502286	0.438395	0.547872	0.803264	0.155125	0.29086	0.128812	0.0502286	0.438395
7906469	DUSP23	0.0972033	0.510574	0.576574	0.818498	2.01613e-06	5.65087e-05	0.0928537	0.0972033	0.510574
7906475	FCRL6	0.948921	0.984718	0.889992	0.960585	0.0512	0.130956	0.000980079	0.948921	0.984718
7906486	SLAMF8	0.358455	0.725477	0.820539	0.934481	0.109628	0.227876	0.0588948	0.358455	0.725477
7906496	KCNJ9	0.875534	0.962609	0.0207302	0.194897	0.000113103	0.00136243	-3.22632e-05	0.875534	0.962609
7906501	ATP1A2	0.527044	0.819242	0.129465	0.432226	0.684394	0.796526	0.0753837	0.527044	0.819242
7906527	ATP1A4	0.123879	0.545926	0.704227	0.884809	9.89605e-05	0.00123171	0.0909323	0.123879	0.545926
7906552	CASQ1	0.604022	0.854303	0.0954867	0.375608	0.996313	0.998091	-0.0791564	0.604022	0.854303
7906564	PEA15	0.966218	0.991175	0.0179863	0.181654	1.50605e-06	4.50924e-05	0.0215913	0.966218	0.991175
7906576	NCSTN	0.266009	0.665898	0.599095	0.83065	0.724731	0.826447	-0.0741336	0.266009	0.665898
7906597	NHLH1	0.231272	0.638026	0.227469	0.553449	0.128677	0.254242	0.0782928	0.231272	0.638026
7906602	VANGL2	0.321542	0.704299	0.378565	0.688502	0.107868	0.225105	0.092185	0.321542	0.704299
7906622	LY9	0.546808	0.827165	0.781948	0.919576	0.0216582	0.069498	0.0362843	0.546808	0.827165
7906642	KLHDC9	0.218618	0.627628	0.103915	0.392782	0.0802654	0.181205	0.0812959	0.218618	0.627628
7906652	NIT1	0.0869504	0.499226	0.0489438	0.281912	0.618655	0.74678	-0.109568	0.0869504	0.499226
7906662	UFC1	0.101232	0.515028	0.388463	0.695942	0.0152869	0.0541655	-0.138356	0.101232	0.515028
7906671	USP21	0.0399432	0.416193	0.505749	0.776755	0.00258624	0.0147218	-0.104712	0.0399432	0.416193
7906688	PPOX	0.368624	0.732749	0.12727	0.428943	0.39409	0.552385	-0.0468524	0.368624	0.732749
7906703	NDUFS2	0.109794	0.528317	0.76953	0.913419	0.0118369	0.0449424	-0.155914	0.109794	0.528317
7906720	FCER1G	0.512022	0.811974	0.584568	0.823012	0.648863	0.770269	0.117721	0.512022	0.811974
7906728	TOMM40L	0.347248	0.718893	0.371239	0.683267	0.0380228	0.104795	-0.0551323	0.347248	0.718893
7906742	PCP4L1	0.0346327	0.402448	0.0848825	0.358231	0.00150388	0.00983122	-0.200559	0.0346327	0.402448
7906746	SDHC	0.364188	0.729974	0.477156	0.758469	0.754929	0.847123	0.0586171	0.364188	0.729974
7906753		0.027347	0.379006	0.520977	0.785494	0.412361	0.569582	0.132631	0.027347	0.379006
7906764	HSPA6	0.391776	0.744988	0.190903	0.512841	0.0134796	0.0494593	-0.0570323	0.391776	0.744988
7906767	FCGR2B	0.528265	0.819666	0.148719	0.458532	0.858762	0.914775	0.115328	0.528265	0.819666
7906775	HSPA7	0.484999	0.796959	0.848467	0.944512	0.655502	0.775407	-0.0797819	0.484999	0.796959
7906786	FCRLA	0.453128	0.779119	0.572417	0.816238	0.127054	0.252114	-0.0644441	0.453128	0.779119
7906797	FCRLB	0.335248	0.712512	0.72607	0.895806	0.124527	0.248477	-0.0634217	0.335248	0.712512
7906810	DUSP12	0.18885	0.60109	0.537211	0.797828	0.0427927	0.114577	-0.0670101	0.18885	0.60109
7906819	ATF6	0.955379	0.986698	0.460332	0.745543	0.567887	0.706362	0.00282308	0.955379	0.986698
7906838	NOS1AP	0.578344	0.842355	0.0609228	0.310743	0.417126	0.574058	0.0552859	0.578344	0.842355
7906852	UHMK1	0.0569789	0.451764	0.188795	0.510219	0.00284796	0.0157901	-0.267155	0.0569789	0.451764
7906863	UAP1	0.185981	0.598135	0.890253	0.960585	0.421638	0.578383	-0.100479	0.185981	0.598135
7906878	DDR2	0.402296	0.751252	0.0100334	0.139047	0.615176	0.744456	0.127646	0.402296	0.751252
7906898		0.175817	0.590759	0.0577217	0.303187	0.129451	0.255332	0.0924253	0.175817	0.590759
7906900	DDR2	0.490595	0.800012	0.0461119	0.274828	0.069658	0.163705	0.111458	0.490595	0.800012
7906904	HSD17B7	0.0632114	0.466757	0.401661	0.706273	0.364477	0.524166	-0.237292	0.0632114	0.466757
7906919	RGS4	0.0722541	0.477266	0.0204743	0.193666	0.385417	0.544342	-0.669879	0.0722541	0.477266
7906948		0.747756	0.916231	0.586184	0.824063	0.747593	0.841718	-0.0656411	0.747756	0.916231
7906954	PBX1	0.681305	0.88817	0.00257927	0.0851452	0.000248692	0.00250183	-0.0188031	0.681305	0.88817
7906969		0.787341	0.930735	0.838657	0.941416	0.877475	0.926526	-0.0189409	0.787341	0.930735
7906978	MGST3	0.269671	0.668329	0.350143	0.667186	0.0550755	0.138112	-0.116637	0.269671	0.668329
7906993		0.506327	0.808739	0.447159	0.736724	0.0532525	0.134651	0.0533628	0.506327	0.808739
7906995	UCK2	0.560547	0.834347	0.23009	0.556562	0.0563263	0.14014	-0.0256374	0.560547	0.834347
7907008		0.5369	0.823356	0.643744	0.854379	0.26943	0.425498	0.0503322	0.5369	0.823356
7907010		0.597546	0.852003	0.679951	0.872354	0.000119674	0.00142727	0.0483363	0.597546	0.852003
7907024	POGK	0.014189	0.309982	0.813906	0.932801	0.233419	0.386968	-0.159324	0.014189	0.309982
7907049		0.553692	0.830641	0.225355	0.551161	6.10262e-05	0.000851534	0.0428188	0.553692	0.830641
7907053	DUSP27	0.418784	0.760774	0.529362	0.791494	0.097181	0.208833	0.0463672	0.418784	0.760774
7907058	POU2F1	0.450295	0.778284	0.245671	0.573362	0.0954838	0.206099	0.0562446	0.450295	0.778284
7907079	RCSD1	0.617853	0.861073	0.174311	0.493044	0.425734	0.58253	-0.0389464	0.617853	0.861073
7907090		0.377345	0.736488	0.919958	0.972069	0.722185	0.824575	-0.0676791	0.377345	0.736488
7907092	MPZL1	0.894871	0.968524	0.000201821	0.0465575	0.266426	0.422536	0.00206755	0.894871	0.968524
7907104	DCAF6	0.684233	0.889301	0.156977	0.469829	0.35099	0.510548	-0.0411608	0.684233	0.889301
7907124	TIPRL	0.165888	0.58415	0.0382589	0.252625	0.0105046	0.0411154	-0.155837	0.165888	0.58415
7907135	SFT2D2	0.79632	0.932982	0.888303	0.960489	0.00152196	0.00991589	0.0487251	0.79632	0.932982
7907146	TBX19	0.592714	0.850008	0.206991	0.531158	0.396756	0.555132	0.031537	0.592714	0.850008
7907160	ATP1B1	0.163085	0.581045	0.328435	0.650101	0.0122908	0.0462348	-0.246251	0.163085	0.581045
7907171	BLZF1	0.178027	0.592428	0.95235	0.983384	0.107572	0.224686	-0.106496	0.178027	0.592428
7907183	C1orf112	0.564196	0.836456	0.23317	0.559892	0.228742	0.38157	0.0417462	0.564196	0.836456
7907211		0.151084	0.572984	0.283033	0.611553	0.002323	0.0135686	0.132251	0.151084	0.572984
7907213	GORAB	0.996292	0.999091	0.765076	0.911356	0.805635	0.882239	0.00117684	0.996292	0.999091
7907222	PRRX1	0.607961	0.856582	0.571961	0.816238	0.354354	0.514112	0.0584668	0.607961	0.856582
7907271	FMO2	0.411741	0.756402	0.0609107	0.310743	0.414057	0.570971	0.118044	0.411741	0.756402
7907297	FMO4	0.0625849	0.466321	0.318475	0.64176	0.0699009	0.164157	-0.156192	0.0625849	0.466321
7907310	PRRC2C	0.617332	0.860899	0.644221	0.854379	0.143897	0.275652	-0.022896	0.617332	0.860899
7907349		0.0937694	0.505637	0.428635	0.723911	0.877342	0.926441	-0.186265	0.0937694	0.505637
7907351		0.107117	0.523865	0.360836	0.675988	5.53742e-06	0.000128783	0.110808	0.107117	0.523865
7907353	METTL13	0.0763095	0.482405	0.379564	0.689126	0.01324	0.048855	-0.123903	0.0763095	0.482405
7907368		0.871646	0.961082	0.901357	0.964658	0.828372	0.896849	0.0174408	0.871646	0.961082
7907370	DNM3	0.00470327	0.229083	0.740182	0.901374	0.0231817	0.0729604	-0.254544	0.00470327	0.229083
7907404	SUCO	0.225712	0.633644	0.220453	0.545667	0.128855	0.254414	-0.0822891	0.225712	0.633644
7907430	FASLG	0.635226	0.868919	0.86903	0.953756	0.158482	0.295116	0.0306049	0.635226	0.868919
7907439	PRDX6	0.0571227	0.452205	0.62992	0.847507	0.35789	0.517641	0.199323	0.0571227	0.452205
7907445	KLHL20	0.260212	0.662543	0.966863	0.988129	0.0542694	0.136692	-0.0860199	0.260212	0.662543
7907464		0.322479	0.705185	0.0562538	0.299189	0.155436	0.291227	0.0976567	0.322479	0.705185
7907466	DARS2	0.301952	0.689884	0.198266	0.521275	0.84205	0.904855	-0.0966552	0.301952	0.689884
7907486	ZBTB37	0.474868	0.790719	0.229006	0.555176	0.00125926	0.00863391	-0.0478948	0.474868	0.790719
7907492	RABGAP1L	0.0252	0.367614	0.74815	0.90392	0.066978	0.159028	-0.182885	0.0252	0.367614
7907531	GPR52	0.230379	0.637384	0.210337	0.534739	0.720013	0.823124	-0.128198	0.230379	0.637384
7907537	CACYBP	0.18046	0.594055	0.219432	0.544375	0.00580666	0.0266397	-0.0742172	0.18046	0.594055
7907549	TNN	0.373147	0.734638	0.642236	0.853533	0.000402738	0.00363037	0.0535122	0.373147	0.734638
7907568	LOC101928751	0.758533	0.919745	0.451833	0.740026	0.037354	0.103301	-0.025723	0.758533	0.919745
7907572	PAPPA2	0.357181	0.725008	0.470088	0.752688	0.530468	0.675525	0.0682925	0.357181	0.725008
7907601	BRINP2	0.485228	0.79701	0.012845	0.155717	0.746776	0.841263	-0.0808473	0.485228	0.79701
7907611	RASAL2	0.296957	0.687111	0.00426823	0.101393	0.315441	0.475136	-0.0960879	0.296957	0.687111
7907649	C1orf220	0.91844	0.976226	0.0430129	0.265658	0.0907168	0.198403	-0.00701197	0.91844	0.976226
7907655		0.347498	0.718893	0.0148523	0.166561	2.53359e-05	0.000424093	-0.114226	0.347498	0.718893
7907657	RALGPS2	0.802602	0.934504	0.100889	0.386141	0.0265724	0.0802553	-0.0230654	0.802602	0.934504
7907680	FAM20B	0.190526	0.602229	0.112626	0.406225	0.0137963	0.0503379	-0.122304	0.190526	0.602229
7907690	TOR3A	0.883494	0.964929	0.679296	0.872166	0.0662151	0.157808	-0.0150356	0.883494	0.964929
7907700		0.534118	0.821777	0.943814	0.980115	1.4898e-08	1.06551e-06	0.0337245	0.534118	0.821777
7907702	SOAT1	0.840845	0.950092	0.00492811	0.105573	0.350604	0.510259	0.0173778	0.840845	0.950092
7907749	TDRD5	0.85954	0.95636	0.168093	0.485326	0.617802	0.746487	0.020393	0.85954	0.95636
7907769	FAM163A	0.264827	0.664722	0.845886	0.943973	0.788491	0.87099	0.118828	0.264827	0.664722
7907773	TOR1AIP1	0.750589	0.916486	0.102836	0.390188	0.0386806	0.106184	-0.0183541	0.750589	0.916486
7907788		0.35943	0.726161	0.138741	0.44391	0.121015	0.243814	0.0715249	0.35943	0.726161
7907790	CEP350	0.149771	0.571888	0.041771	0.262221	0.0469889	0.122853	0.0753749	0.149771	0.571888
7907830	QSOX1	0.717946	0.90432	0.184208	0.504586	0.0311257	0.090184	0.0416063	0.717946	0.90432
7907847		0.51019	0.811151	0.96413	0.987458	0.295165	0.453512	-0.0475722	0.51019	0.811151
7907849	LHX4	0.180536	0.594055	0.38544	0.693814	0.0326841	0.0935511	0.0881344	0.180536	0.594055
7907859		0.209526	0.621302	0.272729	0.600479	0.120892	0.243674	-0.187514	0.209526	0.621302
7907861	XPR1	0.478229	0.792705	0.750187	0.904651	0.0205441	0.0669303	-0.0585049	0.478229	0.792705
7907882	KIAA1614	0.178433	0.592697	0.919924	0.972069	0.000789009	0.00604474	0.0979617	0.178433	0.592697
7907893	MR1	0.0285949	0.383395	0.930836	0.976102	0.931521	0.960256	0.20177	0.0285949	0.383395
7907904	IER5	0.623601	0.862864	0.502316	0.775371	0.319767	0.479406	0.027702	0.623601	0.862864
7907907	GM140	0.849469	0.952847	0.0102806	0.140431	0.00351378	0.0184165	-0.0155608	0.849469	0.952847
7907911	CACNA1E	0.849294	0.952847	0.000386496	0.0521769	0.0100813	0.0398967	-0.00863039	0.849294	0.952847
7907960		0.688879	0.891235	0.109659	0.401657	0.0110765	0.0427091	-0.0647375	0.688879	0.891235
7907962		0.251229	0.653937	0.288989	0.616509	0.00705548	0.0308196	0.178402	0.251229	0.653937
7907964		0.714447	0.902001	0.0216201	0.197621	0.00739562	0.031862	-0.0738212	0.714447	0.902001
7907966		0.213374	0.624378	0.0313281	0.231987	2.17921e-07	9.43427e-06	0.140223	0.213374	0.624378
7907970		0.769633	0.924137	0.577829	0.819406	0.0389271	0.10672	-0.0156054	0.769633	0.924137
7908003	NPL	0.0104658	0.279448	0.929348	0.975394	0.617143	0.746008	0.373276	0.0104658	0.279448
7908022	DHX9	0.0422544	0.421091	0.997441	0.999369	0.0229985	0.0725843	-0.186475	0.0422544	0.421091
7908041	LAMC1	0.256684	0.65882	0.009664	0.137373	0.205506	0.35351	0.0789477	0.256684	0.65882
7908072	LAMC2	0.996183	0.999091	0.0641555	0.317645	0.138832	0.268701	-0.00513058	0.996183	0.999091
7908097	SMG7	0.152823	0.57403	0.127607	0.429425	0.0557298	0.139164	-0.0774435	0.152823	0.57403
7908125	RGL1	0.751993	0.916616	0.0573553	0.301999	0.0558639	0.1394	0.0294706	0.751993	0.916616
7908147	TSEN15	0.0117887	0.292137	0.0323381	0.234585	0.710284	0.816162	-0.144138	0.0117887	0.292137
7908159		0.335842	0.712512	0.149972	0.460451	9.15732e-06	0.000192913	0.0784627	0.335842	0.712512
7908161	C1orf21	0.462074	0.784652	0.0016514	0.0767071	0.0292477	0.0860571	-0.062074	0.462074	0.784652
7908169	RNF2	0.14742	0.568993	0.14858	0.45846	0.000233261	0.00237795	-0.129011	0.14742	0.568993
7908178	SWT1	0.0404458	0.416193	0.54748	0.803078	0.0741107	0.170947	-0.153019	0.0404458	0.416193
7908204	HMCN1	0.79623	0.932982	0.000243177	0.0470193	0.0141106	0.0510319	0.00838192	0.79623	0.932982
7908328		0.228817	0.636169	0.403604	0.707074	0.00921723	0.0373984	0.126984	0.228817	0.636169
7908330	C1orf27	0.534356	0.821906	0.869481	0.953931	0.328589	0.487975	-0.0379903	0.534356	0.821906
7908347	OCLM	0.0462474	0.43297	0.282259	0.610618	0.121746	0.244725	-0.18294	0.0462474	0.43297
7908351	PLA2G4A	0.640984	0.872705	0.000268044	0.0481529	0.695678	0.805341	0.0487283	0.640984	0.872705
7908388	RGS1	0.84015	0.949664	0.644899	0.854981	0.274192	0.430541	0.0664267	0.84015	0.949664
7908407	RPS27A	0.0959537	0.508616	0.156734	0.469572	0.000103234	0.00127176	0.0944015	0.0959537	0.508616
7908409	RGS2	0.109148	0.527219	0.768277	0.91279	0.0111321	0.0428801	-0.231777	0.109148	0.527219
7908421	TROVE2	0.651266	0.876823	0.569635	0.815167	0.265975	0.422169	-0.0373972	0.651266	0.876823
7908437	CDC73	0.759179	0.920034	0.0657171	0.320664	0.00301763	0.0164352	0.0164381	0.759179	0.920034
7908459	CFH	0.0318981	0.393609	0.0007538	0.0648979	0.123173	0.24666	0.432018	0.0318981	0.393609
7908508	CRB1	0.713634	0.901961	0.13016	0.433188	0.682	0.794771	-0.0366652	0.713634	0.901961
7908525	C1orf53	0.21393	0.624783	0.131422	0.434831	0.229784	0.382839	0.0867946	0.21393	0.624783
7908529	LHX9	0.239454	0.643294	0.65368	0.859493	0.860817	0.916023	0.0794621	0.239454	0.643294
7908543	NEK7	0.958399	0.987587	0.046402	0.276125	0.942804	0.967049	-0.0104101	0.958399	0.987587
7908553	PTPRC	0.563892	0.836432	0.181813	0.501928	0.997279	0.998592	-0.106716	0.563892	0.836432
7908591		0.853228	0.95444	0.945086	0.980217	0.0698633	0.164086	0.00958168	0.853228	0.95444
7908597	NR5A2	0.00285936	0.200595	0.060679	0.310193	0.194502	0.34007	0.221649	0.00285936	0.200595
7908612		0.987962	0.99692	0.196679	0.519626	0.298251	0.456592	0.000763974	0.987962	0.99692
7908614	CAMSAP2	0.37042	0.732902	0.0138148	0.160286	0.00382559	0.0195927	-0.0802945	0.37042	0.732902
7908635		0.8575	0.956155	0.262581	0.590924	0.0999234	0.212961	-0.0140563	0.8575	0.956155
7908637	GPR25	0.363099	0.729298	0.261943	0.590237	0.000886882	0.00662982	0.0701985	0.363099	0.729298
7908639	C1orf106	0.308468	0.69468	0.553464	0.806741	0.383971	0.543173	0.0810403	0.308468	0.69468
7908650	IGFN1	0.0203042	0.345585	0.334237	0.65439	0.126822	0.251845	0.207723	0.0203042	0.345585
7908672	PKP1	0.232501	0.639298	0.727358	0.895894	0.537399	0.681431	0.0817852	0.232501	0.639298
7908692	RPS10P7	0.226155	0.633952	0.0444976	0.269932	0.205864	0.35394	0.0830417	0.226155	0.633952
7908694	NAV1	0.672959	0.885595	0.106784	0.397243	0.617164	0.746008	-0.022558	0.672959	0.885595
7908728		0.0449982	0.428687	0.0284495	0.22248	0.0198997	0.0655821	-0.154339	0.0449982	0.428687
7908732	IPO9	0.334236	0.712512	0.178996	0.498998	0.0711166	0.166127	-0.0679813	0.334236	0.712512
7908758	SHISA4	0.0615535	0.464228	0.0151127	0.167053	5.78934e-05	0.000817856	0.145806	0.0615535	0.464228
7908766	TIMM17A	0.0912029	0.502889	0.352462	0.669121	0.0138214	0.0503732	-0.211045	0.0912029	0.502889
7908777		0.381898	0.738954	0.143675	0.450815	1.0163e-05	0.000208328	0.0739707	0.381898	0.738954
7908779	RNPEP	0.782377	0.92862	0.0264259	0.215078	0.633194	0.757462	0.0130944	0.782377	0.92862
7908793	ELF3	0.501816	0.806107	0.565453	0.813174	0.150694	0.285058	-0.0567937	0.501816	0.806107
7908812	GPR37L1	0.735445	0.911429	0.308873	0.633302	0.0678629	0.160445	0.0434282	0.735445	0.911429
7908816	LGR6	0.0838099	0.49403	0.0150782	0.166995	0.0142251	0.0513034	0.124833	0.0838099	0.49403
7908841	PPP1R12B	0.0160581	0.320401	0.599089	0.83065	0.118139	0.239973	-0.147856	0.0160581	0.320401
7908861		0.184242	0.596438	0.172133	0.490155	0.184041	0.327475	-0.177283	0.184242	0.596438
7908863	PCAT6	0.0114008	0.286463	0.185472	0.506407	0.0435845	0.116084	0.19761	0.0114008	0.286463
7908867	TMEM183A	0.171788	0.589409	0.0889929	0.365121	0.000651458	0.00521876	-0.137941	0.171788	0.589409
7908879	PPFIA4	0.494129	0.802241	0.029256	0.224891	0.266322	0.422452	0.0763009	0.494129	0.802241
7908907	ADORA1	0.0063797	0.250953	0.253101	0.58082	5.73458e-07	2.07528e-05	-0.139566	0.0063797	0.250953
7908917	BTG2	0.524339	0.817801	0.21275	0.538182	0.609709	0.740516	-0.0944222	0.524339	0.817801
7908924	PRELP	0.0787446	0.484807	0.0344996	0.240882	0.746149	0.840905	0.242233	0.0787446	0.484807
7908931	OPTC	0.864293	0.958575	0.427781	0.723378	0.0983045	0.210554	0.00837663	0.864293	0.958575
7908940	ATP2B4	0.443599	0.776069	0.0013346	0.07341	0.00838371	0.0349105	-0.0916464	0.443599	0.776069
7908966	LINC00260	0.629278	0.866078	0.492848	0.770212	0.503881	0.653482	-0.04145	0.629278	0.866078
7908968	LAX1	0.581156	0.843721	0.592553	0.827362	0.616483	0.745524	0.0269994	0.581156	0.843721
7908978	ZC3H11A	0.134123	0.557379	0.0502775	0.284482	0.179393	0.32174	-0.0971808	0.134123	0.557379
7908988	SNRPE	0.141878	0.563481	0.826813	0.936319	0.000703202	0.00554036	-0.125513	0.141878	0.563481
7908993	SOX13	0.134646	0.558028	0.00203177	0.080329	0.0969645	0.208506	0.0895227	0.134646	0.558028
7909011	MDM4	0.00624338	0.249257	0.063538	0.316235	0.0121645	0.0458656	-0.172667	0.00624338	0.249257
7909027	NFASC	0.901018	0.970538	0.932218	0.97651	0.0114494	0.043799	-0.00357934	0.901018	0.970538
7909064	CNTN2	0.0775313	0.484491	0.0153654	0.168348	0.237998	0.392158	-0.233933	0.0775313	0.484491
7909088	TMCC2	0.860416	0.956484	0.485304	0.763705	0.0277545	0.0828604	0.0173543	0.860416	0.956484
7909102		0.854893	0.954875	0.274985	0.603127	0.38742	0.546418	0.0150122	0.854893	0.954875
7909104	CDK18	0.0133832	0.304425	0.0431166	0.26601	0.668198	0.784689	-0.282487	0.0133832	0.304425
7909127	MFSD4	0.625091	0.863755	0.00116995	0.0708611	0.000192163	0.00203726	-0.0497597	0.625091	0.863755
7909140		0.242877	0.646451	0.246309	0.573787	0.110231	0.228671	0.146415	0.242877	0.646451
7909142	NUCKS1	0.738002	0.911998	0.227586	0.553486	0.41934	0.576305	-0.0348673	0.738002	0.911998
7909144		0.268301	0.667899	0.583687	0.822216	0.329662	0.488991	0.230243	0.268301	0.667899
7909146	FAM72B	0.193078	0.604704	0.641447	0.853082	0.0977289	0.209655	-0.11967	0.193078	0.604704
7909155	AVPR1B	0.414736	0.758379	0.383845	0.69267	0.560674	0.700641	-0.0526317	0.414736	0.758379
7909164	CTSE	0.540196	0.825025	0.0470953	0.277871	0.431932	0.58833	0.0389787	0.540196	0.825025
7909175	SRGAP2	0.0688437	0.47347	0.0527272	0.290362	0.296577	0.454954	-0.190568	0.0688437	0.47347
7909188	IKBKE	0.851977	0.953818	0.119771	0.416667	0.932517	0.96086	-0.0104745	0.851977	0.953818
7909214	RASSF5	0.0363215	0.405889	0.087483	0.362771	0.913085	0.94905	-0.178271	0.0363215	0.405889
7909225	DYRK3	0.669154	0.884276	0.84058	0.942169	0.0694841	0.163347	0.0326935	0.669154	0.884276
7909236	MAPKAPK2	0.291519	0.683977	0.00225926	0.0816877	0.15662	0.292725	0.0673466	0.291519	0.683977
7909261	IL20	0.195568	0.607617	0.805116	0.928805	0.00733485	0.0316701	0.106188	0.195568	0.607617
7909283		0.561717	0.835162	0.233086	0.559892	0.428345	0.584841	0.0421555	0.561717	0.835162
7909285	PFKFB2	0.0709054	0.474606	0.108396	0.399942	0.616316	0.745367	-0.30922	0.0709054	0.474606
7909332	CD55	0.0612723	0.463043	0.0857702	0.35945	0.000917356	0.00681298	-0.172306	0.0612723	0.463043
7909371	CR1	0.998114	0.999479	0.119926	0.416672	0.72725	0.828409	-0.00233021	0.998114	0.999479
7909400	CD46	0.257471	0.65956	0.00427633	0.101393	0.679334	0.792504	-0.112582	0.257471	0.65956
7909418		0.440013	0.774035	0.459752	0.745237	0.0372157	0.103031	-0.0574167	0.440013	0.774035
7909422	MIR205	0.157644	0.577683	0.649275	0.857365	0.0363875	0.101303	-0.103581	0.157644	0.577683
7909425	CAMK1G	0.858003	0.9562	0.00601511	0.11351	0.0202162	0.0662536	-0.0130079	0.858003	0.9562
7909441	G0S2	0.458939	0.782336	0.13123	0.434831	0.0469161	0.122693	-0.0607603	0.458939	0.782336
7909446	HSD11B1	0.00914047	0.271183	0.164541	0.480352	0.601021	0.733513	-0.236413	0.00914047	0.271183
7909455	TRAF3IP3	0.0527213	0.444191	0.96028	0.985772	0.453507	0.607668	-0.128461	0.0527213	0.444191
7909478	DIEXF	0.0417155	0.419831	0.289436	0.616859	0.117839	0.239616	-0.209954	0.0417155	0.419831
7909494	SYT14	0.371788	0.733639	0.0298092	0.226494	0.218434	0.369154	-0.0808596	0.371788	0.733639
7909503	SERTAD4	0.901621	0.970538	0.897276	0.963267	0.211511	0.361023	0.0143087	0.901621	0.970538
7909510	HHAT	0.30168	0.689884	0.582241	0.821849	0.786288	0.869145	-0.0844766	0.30168	0.689884
7909527		0.913637	0.974567	0.863714	0.951172	0.30625	0.465806	-0.00886239	0.913637	0.974567
7909529	RCOR3	0.683889	0.889106	0.788341	0.922182	0.0408438	0.110687	-0.0226396	0.683889	0.889106
7909545	TRAF5	0.531937	0.821084	0.028783	0.223564	0.732653	0.832278	-0.0736798	0.531937	0.821084
7909561	LINC00467	0.0326601	0.395955	0.501406	0.774793	0.297279	0.455624	0.174966	0.0326601	0.395955
7909586	PPP2R5A	0.112797	0.532555	0.97438	0.991281	0.802605	0.880357	-0.161114	0.112797	0.532555
7909601	SNORA16B	0.737736	0.911998	0.287926	0.615721	0.789969	0.871997	0.0278851	0.737736	0.911998
7909603	NENF	0.367957	0.73222	0.484543	0.763192	0.414418	0.57133	-0.0544676	0.367957	0.73222
7909610	ATF3	0.148865	0.570655	0.176525	0.496052	0.992308	0.995878	-0.154996	0.148865	0.570655
7909624	FAM71A	0.956514	0.987007	0.572927	0.816238	0.231096	0.384401	0.00182837	0.956514	0.987007
7909628	FLVCR1	0.137971	0.560549	0.0696769	0.328123	0.0552996	0.138461	-0.114769	0.137971	0.560549
7909642	VASH2	0.0107733	0.282068	0.996198	0.998897	0.0814627	0.182984	0.190915	0.0107733	0.282068
7909661	RPS6KC1	0.427658	0.766669	0.0607672	0.310408	0.39753	0.555942	-0.0647402	0.427658	0.766669
7909681	PROX1	0.761824	0.920849	0.824455	0.935841	0.647162	0.768653	-0.0531966	0.761824	0.920849
7909689	SMYD2	0.0369485	0.407639	0.185849	0.506753	0.828485	0.896885	-0.262321	0.0369485	0.407639
7909730	KCNK2	0.0460128	0.432953	0.0487212	0.281625	0.163785	0.302082	-0.293563	0.0460128	0.432953
7909745	KCTD3	0.566952	0.837277	0.585539	0.823769	0.158604	0.295197	0.0372499	0.566952	0.837277
7909768	SPATA17	0.777553	0.926514	0.0313029	0.231875	0.517454	0.664699	0.050683	0.777553	0.926514
7909780		0.161929	0.580245	0.927112	0.974674	0.180193	0.322717	0.0970945	0.161929	0.580245
7909782	RRP15	0.294748	0.685234	0.856714	0.948132	0.764804	0.853888	0.0793921	0.294748	0.685234
7909789	TGFB2	0.091525	0.502889	0.333621	0.653914	0.557005	0.697831	0.220778	0.091525	0.502889
7909801	LYPLAL1	0.405411	0.75255	0.378347	0.688411	0.00523553	0.0247459	-0.0726936	0.405411	0.75255
7909811		0.714397	0.902001	0.928604	0.975374	0.368381	0.528365	-0.0226407	0.714397	0.902001
7909813		0.232183	0.63906	0.53963	0.799394	0.350031	0.509633	-0.0962389	0.232183	0.63906
7909815	IARS2	0.0493469	0.436884	0.724435	0.895184	0.825002	0.895095	-0.164356	0.0493469	0.436884
7909839		0.424676	0.764625	0.30585	0.631491	0.030532	0.0888391	-0.0813754	0.424676	0.764625
7909841	MARK1	0.0574944	0.452947	0.0332689	0.236827	0.306755	0.466246	-0.187472	0.0574944	0.452947
7909862	C1orf115	0.779955	0.927724	0.0298769	0.22671	0.19595	0.341764	-0.0241654	0.779955	0.927724
7909866	MARC2	0.645369	0.874404	0.836407	0.940671	0.807315	0.883425	0.0700905	0.645369	0.874404
7909877	MARC1	0.192916	0.604455	0.00351984	0.0952973	0.0694474	0.163311	0.0837651	0.192916	0.604455
7909890	HLX	0.111553	0.530223	0.488241	0.766031	0.689294	0.800058	0.132643	0.111553	0.530223
7909896		0.489247	0.799448	0.088317	0.363896	0.549984	0.692221	0.0489684	0.489247	0.799448
7909898	MIA3	0.10091	0.514929	0.0395931	0.256214	0.0055601	0.0258293	-0.129512	0.10091	0.514929
7909931	BROX	0.254703	0.656988	0.811738	0.932195	0.423679	0.580381	-0.0867748	0.254703	0.656988
7909954	DISP1	0.520131	0.81626	0.0901871	0.367367	0.585681	0.720807	0.0864128	0.520131	0.81626
7909965	CCDC185	0.100606	0.514929	0.496084	0.771518	0.00523294	0.0247388	0.112209	0.100606	0.514929
7909967	CAPN2	0.166801	0.584516	0.108655	0.400239	0.829656	0.897558	0.0797573	0.166801	0.584516
7909990	LOC100287934	0.958415	0.987587	0.272612	0.600479	3.09147e-05	0.000491854	0.0191076	0.958415	0.987587
7909992	FBXO28	0.0539441	0.447196	0.362094	0.676955	0.0415002	0.112024	-0.194369	0.0539441	0.447196
7910001	DEGS1	0.155952	0.577086	0.509676	0.777966	0.0415304	0.112066	-0.122475	0.155952	0.577086
7910014	CNIH4	0.565321	0.836882	0.428058	0.723633	0.00059497	0.00489338	-0.044051	0.565321	0.836882
7910022	CNIH3	0.279331	0.675814	0.000118604	0.0408891	0.00227488	0.0133767	-0.148686	0.279331	0.675814
7910047	DNAH14	0.629969	0.866506	0.0207864	0.194897	0.00591863	0.0270121	-0.0552554	0.629969	0.866506
7910099	SRP9	0.993538	0.99867	0.531749	0.793346	0.0806328	0.181873	0.00258495	0.993538	0.99867
7910111	EPHX1	0.00883804	0.269212	0.0128251	0.155558	0.993963	0.996895	0.33096	0.00883804	0.269212
7910124	H3F3AP4	0.791267	0.932084	0.00538479	0.108762	0.0975443	0.209358	-0.0132169	0.791267	0.932084
7910134	MIXL1	0.131314	0.554033	0.214294	0.539518	0.00152129	0.00991589	0.122271	0.131314	0.554033
7910142	C1orf95	0.538816	0.824178	0.00277899	0.0878154	0.0381689	0.105108	0.0762374	0.538816	0.824178
7910146	PSEN2	0.412399	0.756831	0.729428	0.896458	0.0179213	0.0608716	-0.0496782	0.412399	0.756831
7910164	ADCK3	0.776122	0.925983	0.930947	0.976102	0.926884	0.957001	0.0167913	0.776122	0.925983
7910184		0.444806	0.776822	0.437605	0.730256	0.00208818	0.0126036	0.0396675	0.444806	0.776822
7910186		0.792016	0.9323	0.424352	0.721269	0.000112216	0.00135532	-0.0247184	0.792016	0.9323
7910190	ZNF678	0.793351	0.932378	0.171528	0.489361	0.965342	0.979633	0.0250412	0.793351	0.932378
7910198	ZNF678	0.187303	0.599937	0.99423	0.998163	0.133595	0.26118	0.0917169	0.187303	0.599937
7910200	SNAP47	0.4187	0.760742	0.00431804	0.101393	0.237358	0.39145	-0.0429623	0.4187	0.760742
7910211	PRSS38	0.452174	0.778768	0.648058	0.856933	0.0190946	0.0637776	0.0382027	0.452174	0.778768
7910217	WNT3A	0.733052	0.91025	0.324499	0.646985	0.376519	0.535888	0.0286462	0.733052	0.91025
7910229	ARF1	0.757027	0.918931	0.0098499	0.138077	1.73506e-05	0.00031492	-0.00903918	0.757027	0.918931
7910241	GUK1	0.249457	0.652637	0.050529	0.285112	0.0140112	0.0508294	-0.0670396	0.249457	0.652637
7910257	GJC2	0.572866	0.839485	0.134484	0.438171	0.920704	0.953641	-0.0501587	0.572866	0.839485
7910261	IBA57	0.752918	0.917128	0.101234	0.386747	0.614497	0.743832	0.0216043	0.752918	0.917128
7910265	OBSCN	0.756564	0.918731	0.754627	0.906593	0.0146234	0.0524003	-0.0222414	0.756564	0.918731
7910369	HIST3H2BB	0.062555	0.466321	0.467144	0.749606	0.76577	0.854665	-0.161748	0.062555	0.466321
7910372	RNF187	0.288763	0.681498	0.0977009	0.380383	0.0838768	0.187044	0.0883488	0.288763	0.681498
7910377		0.491794	0.80059	0.044944	0.271269	0.00513955	0.0244159	0.0730578	0.491794	0.80059
7910379	DUSP5P1	0.361093	0.727151	0.47378	0.755242	0.161635	0.299277	0.069472	0.361093	0.727151
7910381		0.409912	0.75474	0.080735	0.351059	0.602346	0.734658	-0.116832	0.409912	0.75474
7910385		0.0834241	0.493118	0.0560796	0.298729	0.000125897	0.00147375	0.147735	0.0834241	0.493118
7910387	RHOU	0.584954	0.845483	0.0477832	0.27903	0.0388152	0.106477	-0.0575429	0.584954	0.845483
7910398	RAB4A	0.496776	0.803615	0.537155	0.797813	0.758705	0.849781	-0.0718196	0.496776	0.803615
7910414		0.307486	0.693789	0.00444504	0.102235	8.44185e-06	0.00018187	0.0752792	0.307486	0.693789
7910416	URB2	0.318717	0.701817	0.310087	0.634213	0.296898	0.455284	-0.0682355	0.318717	0.701817
7910427	GALNT2	0.54235	0.825991	0.267431	0.59532	0.00131952	0.00894915	-0.0339242	0.54235	0.825991
7910446	COG2	0.159646	0.578587	0.579793	0.820493	0.0660019	0.157382	-0.13244	0.159646	0.578587
7910466	CAPN9	0.862667	0.957643	0.948231	0.981619	0.0308311	0.0894812	-0.0152677	0.862667	0.957643
7910490		0.285168	0.678597	0.0722031	0.333746	6.61356e-06	0.000148659	0.0784929	0.285168	0.678597
7910492		0.71309	0.901709	0.16401	0.479854	5.27349e-09	4.39105e-07	-0.0539891	0.71309	0.901709
7910494	ARV1	0.123857	0.545926	0.945521	0.980459	0.0102978	0.0405007	-0.181818	0.123857	0.545926
7910503	TRIM67	0.223604	0.631551	0.7826	0.919598	0.274434	0.430738	0.0879256	0.223604	0.631551
7910520	GNPAT	0.033331	0.398255	0.575372	0.817838	0.11884	0.240922	-0.163184	0.033331	0.398255
7910539	SPRTN	0.129471	0.552225	0.245764	0.573362	0.439653	0.595606	-0.0968894	0.129471	0.552225
7910550	TSNAX	0.309857	0.695122	0.571491	0.816135	0.00594154	0.0270896	-0.120149	0.309857	0.695122
7910559	DISC1	0.199235	0.610604	0.458893	0.744813	0.00265183	0.0149756	0.0685885	0.199235	0.610604
7910585		0.241521	0.64552	0.860384	0.949292	2.23083e-08	1.4886e-06	0.0741831	0.241521	0.64552
7910589	MAP10	0.765323	0.922871	0.694061	0.880016	0.687623	0.798906	0.0215898	0.765323	0.922871
7910591	NTPCR	0.302214	0.689884	0.995648	0.99858	0.246031	0.401086	-0.0887787	0.302214	0.689884
7910600	KIAA1804	0.122287	0.544386	0.645561	0.855411	0.649249	0.770567	0.117774	0.122287	0.544386
7910611	KCNK1	0.0240883	0.362372	0.0450225	0.271599	0.00725337	0.0314354	-0.32159	0.0240883	0.362372
7910618	SLC35F3	0.732553	0.910157	0.0327587	0.235695	0.0843834	0.187917	-0.0229331	0.732553	0.910157
7910630	COA6	0.21613	0.626506	0.032807	0.235894	0.0415095	0.112036	-0.108344	0.21613	0.626506
7910636		0.194676	0.606927	0.482023	0.761484	0.00322838	0.0172981	-0.224068	0.194676	0.606927
7910638		0.243856	0.64739	0.231363	0.557691	0.0255498	0.0782757	0.110919	0.243856	0.64739
7910640	GGPS1	0.0183138	0.336234	0.918191	0.971324	0.177002	0.31868	-0.174775	0.0183138	0.336234
7910651	TBCE	0.12463	0.546606	0.725391	0.895504	0.131024	0.257567	-0.101515	0.12463	0.546606
7910676		0.122016	0.544137	0.174139	0.492925	0.00583083	0.0267237	0.129921	0.122016	0.544137
7910680	GPR137B	0.316047	0.698909	0.0219259	0.198576	0.308306	0.467819	0.0979463	0.316047	0.698909
7910694	EDARADD	0.440222	0.774064	0.595777	0.82855	0.773077	0.859986	0.0561057	0.440222	0.774064
7910706	LGALS8	0.375969	0.735917	0.311655	0.635748	0.0739615	0.17081	-0.0950258	0.375969	0.735917
7910727	ACTN2	0.158525	0.578032	0.508153	0.777671	0.465901	0.61856	-0.158807	0.158525	0.578032
7910752	MTR	0.986537	0.996894	0.572431	0.816238	0.839168	0.903017	-8.06579e-05	0.986537	0.996894
7910790		0.1653	0.5832	0.260808	0.589434	0.393463	0.551913	0.109865	0.1653	0.5832
7910792	RYR2	0.562568	0.835974	0.012006	0.151085	0.0422578	0.113559	-0.0910701	0.562568	0.835974
7910897		0.593294	0.850358	0.0578991	0.303462	0.521477	0.668098	-0.0388925	0.593294	0.850358
7910899		0.152606	0.573712	0.0290543	0.224247	2.09688e-05	0.000365194	0.141727	0.152606	0.573712
7910901	LOC100130331	0.819188	0.941685	0.84034	0.942134	1.1998e-09	1.27318e-07	-0.00208066	0.819188	0.941685
7910913		0.188046	0.600524	0.454893	0.741998	0.067008	0.159067	0.107944	0.188046	0.600524
7910915	CHRM3	0.686502	0.890265	0.0668751	0.322628	0.157619	0.294117	-0.0700454	0.686502	0.890265
7910923	FMN2	0.863915	0.958401	0.00772862	0.126348	0.0832338	0.185956	0.0198815	0.863915	0.958401
7910944		0.526875	0.819181	0.245374	0.573362	0.326357	0.485608	0.109553	0.526875	0.819181
7910997	EXO1	0.657653	0.880178	0.919077	0.971767	0.143629	0.275276	-0.0348028	0.657653	0.880178
7911017	SDCCAG8	0.886544	0.965606	0.784612	0.920389	0.18449	0.327865	0.00627087	0.886544	0.965606
7911038	ZBTB18	0.15973	0.578633	0.00981505	0.138077	0.0018301	0.0113851	-0.152725	0.15973	0.578633
7911047		0.337472	0.71296	0.894865	0.961986	9.58961e-09	7.39145e-07	0.0601641	0.337472	0.71296
7911056	C1orf101	0.325623	0.708071	0.912392	0.96982	0.185092	0.328533	-0.0501296	0.325623	0.708071
7911078	DESI2	0.455347	0.780287	0.00165647	0.0767071	0.00379718	0.0195031	-0.0658236	0.455347	0.780287
7911085	COX20	0.251431	0.654253	0.652782	0.859363	0.0705502	0.165177	-0.0815053	0.251431	0.654253
7911092		0.475541	0.791023	0.0258412	0.212699	0.00495927	0.0237552	0.0618641	0.475541	0.791023
7911096	EFCAB2	0.705482	0.897871	0.0264681	0.215283	0.82675	0.895858	0.039105	0.705482	0.897871
7911108		0.840843	0.950092	0.754967	0.906722	0.900919	0.941137	-0.0234362	0.840843	0.950092
7911110		0.0800526	0.487152	0.691604	0.87905	0.296154	0.454505	-0.14432	0.0800526	0.487152
7911112	EFCAB2	0.441317	0.774689	0.612469	0.83804	0.950156	0.971195	-0.07275	0.441317	0.774689
7911114	KIF26B	0.939707	0.983459	0.95131	0.983155	0.073708	0.170397	-0.00205232	0.939707	0.983459
7911138	CNST	0.248878	0.652362	0.500613	0.774285	0.107444	0.224534	-0.106085	0.248878	0.652362
7911155	SCCPDH	0.204497	0.615375	0.836287	0.940638	0.666121	0.782774	-0.0946216	0.204497	0.615375
7911170	LINC01341	0.940328	0.983637	0.408219	0.709815	0.00252676	0.0144965	-0.0112214	0.940328	0.983637
7911178	NLRP3	0.45309	0.779119	0.0851929	0.358486	0.3067	0.466219	-0.0516719	0.45309	0.779119
7911197	OR2W5	0.796424	0.932982	0.944894	0.980217	0.00658969	0.0292555	0.0163976	0.796424	0.932982
7911207	OR2G2	0.315502	0.698638	0.0731233	0.335204	3.14762e-09	2.85897e-07	0.0758792	0.315502	0.698638
7911213		0.542284	0.825991	0.531056	0.792831	0.756794	0.848222	0.0486979	0.542284	0.825991
7911218	TRIM58	0.688479	0.891037	0.866961	0.952689	0.0111521	0.042921	-0.0237713	0.688479	0.891037
7911229	OR2W3	0.859178	0.95636	0.247249	0.574456	0.00663382	0.0293942	-0.0155408	0.859178	0.95636
7911231	OR2W3	0.859178	0.95636	0.247249	0.574456	0.00663382	0.0293942	-0.0155408	0.859178	0.95636
7911233	OR2T8	0.869134	0.960024	0.874959	0.955454	0.338526	0.497839	-0.0150279	0.869134	0.960024
7911237	OR2L13	0.143908	0.565393	0.121883	0.42069	0.0232744	0.0731423	-0.18698	0.143908	0.565393
7911241	OR2L8	0.089267	0.501557	0.215934	0.540638	0.688716	0.799728	-0.382007	0.089267	0.501557
7911243	OR2AK2	0.023095	0.358192	0.575973	0.818281	0.0650364	0.155726	-0.301447	0.023095	0.358192
7911248	OR2L5	0.109465	0.527557	0.0727587	0.334625	0.145195	0.277508	-0.197257	0.109465	0.527557
7911252	OR2L2	0.852701	0.954255	0.388062	0.695613	0.969517	0.981609	-0.0296712	0.852701	0.954255
7911258	OR2L3	0.265652	0.66563	0.581913	0.821846	0.173116	0.313812	-0.107902	0.265652	0.66563
7911260	OR2M1P	0.518047	0.814764	0.0310653	0.231354	0.281124	0.438314	-0.086869	0.518047	0.814764
7911263	OR2M5	0.843594	0.951345	0.0766045	0.343433	0.00241087	0.0139774	0.0130597	0.843594	0.951345
7911269	OR2M4	0.140599	0.562965	0.118511	0.414697	0.565346	0.704494	-0.129943	0.140599	0.562965
7911271	OR14C36	0.513555	0.812559	0.719004	0.892788	0.0385405	0.105894	-0.0506391	0.513555	0.812559
7911278	OR2T1	0.393728	0.745519	0.351709	0.66852	0.0137351	0.0502111	0.0646992	0.393728	0.745519
7911283	OR2T3	0.315926	0.698841	0.554175	0.80697	0.398221	0.556753	-0.0755719	0.315926	0.698841
7911287	OR2G6	0.46817	0.787301	0.808288	0.930608	0.995029	0.997478	-0.0601523	0.46817	0.787301
7911289	ZNF672	0.330028	0.711047	0.0370406	0.248407	0.32116	0.480414	0.0579863	0.330028	0.711047
7911301	PGBD2	0.055536	0.450106	0.014286	0.162968	0.344564	0.504119	-0.139829	0.055536	0.450106
7911307	RPL23AP60	0.321009	0.703801	0.729279	0.896458	0.00367581	0.0190436	-0.0846088	0.321009	0.703801
7911309	WASH2P	0.456576	0.78101	0.272966	0.600609	0.808305	0.884144	0.0405726	0.456576	0.78101
7911329	LOC101060626	0.574743	0.840701	0.931175	0.976187	0.0273963	0.0820379	-0.0504334	0.574743	0.840701
7911331	RNU6-1118P	0.859558	0.95636	0.422762	0.719912	0.336948	0.496126	-0.0133295	0.859558	0.95636
7911333	RPL23AP7	0.214461	0.624896	0.635182	0.850251	0.00713812	0.0310557	-0.119421	0.214461	0.624896
7911335		0.572799	0.839485	0.49548	0.770999	0.0557612	0.139205	0.0519774	0.572799	0.839485
7911337		0.0370743	0.407639	0.460909	0.745689	0.00104233	0.0074952	0.182282	0.0370743	0.407639
7911339		0.0170732	0.330815	0.0729048	0.334942	0.000680907	0.00540344	0.327424	0.0170732	0.330815
7911341		0.297217	0.687132	0.062497	0.314068	2.76147e-08	1.76688e-06	0.12487	0.297217	0.687132
7911343	UIMC1	0.187482	0.600084	0.189524	0.511068	1.69572e-17	2.28907e-14	0.111621	0.187482	0.600084
7911345	OR4F3	0.791277	0.932084	0.890122	0.960585	0.966899	0.98	0.0350624	0.791277	0.932084
7911347	LOC101060626	0.502214	0.806107	0.935701	0.977026	0.0559849	0.139488	-0.0568827	0.502214	0.806107
7911351	LINC00115	0.770535	0.924504	0.313171	0.636878	0.0204423	0.0667682	0.0232647	0.770535	0.924504
7911355		0.445345	0.777157	0.778632	0.918267	8.66095e-11	1.5559e-08	0.0436042	0.445345	0.777157
7911359	NOC2L	0.780163	0.927826	0.46699	0.749606	0.000435824	0.00386045	-0.0114488	0.780163	0.927826
7911371	PERM1	0.671451	0.884965	0.762683	0.910026	0.0109745	0.0424882	-0.0374318	0.671451	0.884965
7911376	HES4	0.934058	0.981328	0.879987	0.957822	0.146259	0.279099	-0.00969095	0.934058	0.981328
7911383	C1orf159	0.514949	0.813331	0.281738	0.610359	0.00641434	0.0286835	0.0481022	0.514949	0.813331
7911403	TNFRSF18	0.599378	0.852529	0.642969	0.853961	0.385606	0.544507	0.0378875	0.599378	0.852529
7911413	TNFRSF4	0.900874	0.970538	0.677548	0.871281	0.178104	0.319955	-0.0116807	0.900874	0.970538
7911422	SDF4	0.285696	0.678995	0.695458	0.8808	0.274869	0.431169	0.0580015	0.285696	0.678995
7911435	FAM132A	0.76044	0.920265	0.286367	0.614733	0.720811	0.823508	0.0247444	0.76044	0.920265
7911444	UBE2J2	0.72404	0.905826	0.19397	0.516245	0.000858564	0.00647327	-0.0166322	0.72404	0.905826
7911458	ACAP3	0.642259	0.87325	0.0112089	0.145714	0.00328842	0.0175252	0.046573	0.642259	0.87325
7911486	CPSF3L	0.255574	0.657597	0.70285	0.884404	0.565026	0.704237	0.0560777	0.255574	0.657597
7911506	DVL1	0.0349234	0.402975	0.994263	0.998163	0.00525637	0.0248227	0.14664	0.0349234	0.402975
7911529	MXRA8	0.47897	0.793472	0.982319	0.994084	0.000293896	0.0028316	0.073939	0.47897	0.793472
7911532	AURKAIP1	0.134817	0.558231	0.771515	0.914443	0.266896	0.422982	0.0777155	0.134817	0.558231
7911539	CCNL2	0.0191044	0.339824	0.275651	0.60407	0.850463	0.909707	0.126585	0.0191044	0.339824
7911559	MRPL20	0.934303	0.981328	0.134136	0.437902	0.791756	0.873201	0.00762708	0.934303	0.981328
7911566	RN7SL657P	0.123941	0.545926	0.0850359	0.358281	0.387731	0.54673	-0.105474	0.123941	0.545926
7911568	SSU72	0.188244	0.600524	0.626217	0.845694	0.177461	0.319329	0.0851852	0.188244	0.600524
7911578	CDK11A	0.289336	0.682084	0.615767	0.839695	0.864946	0.9184	0.0939328	0.289336	0.682084
7911591	SLC35E2B	0.121612	0.543989	0.0849515	0.358252	0.00536831	0.0252012	-0.0842706	0.121612	0.543989
7911600	NADK	0.127938	0.550917	0.315335	0.638988	0.132691	0.260014	0.093368	0.127938	0.550917
7911619	GNB1	0.191529	0.603061	0.0513654	0.287725	0.0135145	0.0495554	-0.108567	0.191529	0.603061
7911634	TMEM52	0.101534	0.515235	0.889931	0.960585	0.578503	0.71529	0.113589	0.101534	0.515235
7911643	KIAA1751	0.0195614	0.342688	0.178876	0.498785	0.66815	0.784673	0.191372	0.0195614	0.342688
7911657		0.963224	0.989535	0.729989	0.896653	2.80507e-05	0.000462424	-0.0150463	0.963224	0.989535
7911659	KIAA1751	0.863926	0.958401	0.132612	0.436055	0.13344	0.260998	-0.0229004	0.863926	0.958401
7911676		0.544656	0.826288	0.858378	0.94851	0.000366395	0.00336944	0.0274237	0.544656	0.826288
7911681		0.416951	0.7595	0.94422	0.980179	0.529378	0.674698	0.0536572	0.416951	0.7595
7911683	C1orf86	0.575376	0.840841	0.513322	0.780973	0.00126721	0.0086769	0.0349902	0.575376	0.840841
7911699		0.158177	0.577698	0.505882	0.7768	0.0128487	0.047821	0.177078	0.158177	0.577698
7911701	MORN1	0.105463	0.521692	0.291135	0.618125	0.443084	0.598588	0.107524	0.105463	0.521692
7911718	LOC100129534	0.997178	0.999252	0.0945376	0.37422	0.0333357	0.0948083	0.00175447	0.997178	0.999252
7911720	PEX10	0.203266	0.614312	0.182896	0.503032	0.00824126	0.0344995	0.0844566	0.203266	0.614312
7911730	PANK4	0.865018	0.958894	0.0051849	0.108007	0.0059647	0.0271546	-0.00226063	0.865018	0.958894
7911750	HES5	0.997901	0.999467	0.56676	0.813947	0.10794	0.225187	0.00479437	0.997901	0.999467
7911754	TNFRSF14	0.450567	0.778284	0.840708	0.942219	0.401185	0.559169	0.06741	0.450567	0.778284
7911767	MMEL1	0.643174	0.873869	0.354455	0.670884	0.00185036	0.011478	0.0247787	0.643174	0.873869
7911793	LINC00982	0.476174	0.79141	0.083741	0.355849	0.00160992	0.0103204	0.0685957	0.476174	0.79141
7911796	LINC00982	0.12349	0.545926	0.214531	0.539613	0.0189019	0.0633535	0.13728	0.12349	0.545926
7911799	MEGF6	0.47509	0.790719	0.569786	0.815282	0.0783894	0.178168	0.0440384	0.47509	0.790719
7911839	WRAP73	0.171274	0.58872	0.465214	0.74851	0.0119219	0.0451826	-0.0950513	0.171274	0.58872
7911854	TP73-AS1	0.943567	0.984449	0.399085	0.70433	0.000716327	0.00562001	0.0118488	0.943567	0.984449
7911862	LRRC47	0.244648	0.64835	0.100763	0.385788	3.50048e-07	1.41101e-05	-0.0685512	0.244648	0.64835
7911870	CEP104	0.0774809	0.484491	0.497456	0.772439	0.178858	0.321032	-0.0911038	0.0774809	0.484491
7911897	C1orf174	0.0399673	0.416193	0.896527	0.963006	0.497935	0.648276	-0.122972	0.0399673	0.416193
7911902	NPHP4	0.964715	0.990503	0.120677	0.418173	0.0883122	0.194558	0.00754971	0.964715	0.990503
7911941	CHD5	0.719141	0.904524	0.000579923	0.0592876	0.0797456	0.180496	0.0588781	0.719141	0.904524
7911989	RPL22	0.855121	0.954875	0.0158362	0.170578	1.97584e-05	0.00034844	-0.0113486	0.855121	0.954875
7911993	ICMT	0.6511	0.876823	0.582337	0.821849	0.337751	0.497084	-0.0255001	0.6511	0.876823
7912004	GPR153	0.238633	0.642676	0.842816	0.942961	0.288921	0.446142	0.0831417	0.238633	0.642676
7912012	ACOT7	0.500568	0.805512	0.0112279	0.145714	0.87922	0.927557	-0.0311701	0.500568	0.805512
7912031	HES2	0.137495	0.560246	0.635513	0.850445	0.000927711	0.00686085	0.124484	0.137495	0.560246
7912040	TNFRSF25	0.437989	0.772885	0.298926	0.624942	0.0011059	0.00782359	0.0831472	0.437989	0.772885
7912056	PLEKHG5	0.0879782	0.501082	0.107667	0.398706	0.215564	0.365984	0.178991	0.0879782	0.501082
7912086	NOL9	0.0865511	0.498563	0.0166972	0.175633	0.0196104	0.0649009	-0.154005	0.0865511	0.498563
7912102	KLHL21	0.385667	0.741114	0.0270871	0.21791	0.852955	0.911312	-0.0658134	0.385667	0.741114
7912112	DNAJC11	0.701555	0.896034	0.0320489	0.234309	0.235993	0.38982	-0.0222305	0.701555	0.896034
7912133		0.299255	0.688857	0.166371	0.482677	0.162959	0.300947	0.0838197	0.299255	0.688857
7912145	TNFRSF9	0.0568582	0.451764	0.580581	0.821251	0.138785	0.268635	0.0949705	0.0568582	0.451764
7912155		0.45304	0.779119	0.834569	0.939708	0.83875	0.902901	-0.100934	0.45304	0.779119
7912157	ERRFI1	0.615477	0.860324	0.562255	0.81117	0.445904	0.601153	0.0431277	0.615477	0.860324
7912162		0.896827	0.969123	0.758177	0.908234	0.506243	0.6558	0.0127368	0.896827	0.969123
7912166	RERE	0.296199	0.686546	0.00942973	0.135906	0.275305	0.431542	0.0558535	0.296199	0.686546
7912194		0.312262	0.696966	0.0672155	0.323001	1.39742e-08	1.00259e-06	0.0784721	0.312262	0.696966
7912198	ENO1	0.669167	0.884276	0.0117507	0.149243	0.000472751	0.00410732	-0.0300947	0.669167	0.884276
7912207		0.293062	0.684291	0.441296	0.733136	0.00470996	0.0228785	0.0825606	0.293062	0.684291
7912211	SLC2A7	0.505232	0.807938	0.00135624	0.0737339	0.526681	0.672726	-0.0424458	0.505232	0.807938
7912224	SLC2A5	0.0411559	0.417506	0.620388	0.842525	0.439937	0.595855	0.259962	0.0411559	0.417506
7912239	GPR157	0.966336	0.99123	0.199436	0.522464	0.253421	0.409216	-0.00850658	0.966336	0.99123
7912248	MIR34A	0.720009	0.90477	0.219806	0.544981	0.998119	0.998951	-0.0283791	0.720009	0.90477
7912250		0.219629	0.628792	0.164844	0.48075	0.20232	0.349904	0.0905557	0.219629	0.628792
7912252		0.383233	0.739443	0.216528	0.540813	0.000776851	0.00597971	0.112864	0.383233	0.739443
7912254	C1orf200	0.188219	0.600524	0.627357	0.84613	0.279093	0.435813	0.0883962	0.188219	0.600524
7912257	CLSTN1	0.206161	0.617454	0.00716304	0.122796	0.000616431	0.00501744	-0.124433	0.206161	0.617454
7912280		0.712931	0.901709	0.00129232	0.0731618	0.0906228	0.198232	-0.0222464	0.712931	0.901709
7912283	CTNNBIP1	0.630528	0.866752	0.596866	0.829199	0.00185843	0.0115155	0.0244439	0.630528	0.866752
7912292	LZIC	0.0204379	0.346019	0.553018	0.80636	0.254682	0.410584	-0.229027	0.0204379	0.346019
7912303	DFFA	0.434665	0.770783	0.913459	0.970018	0.000864374	0.00650848	-0.0437166	0.434665	0.770783
7912316	CASZ1	0.305984	0.692365	0.491871	0.769357	0.0156165	0.0550588	0.0610967	0.305984	0.692365
7912343	CASZ1	0.185938	0.598095	0.534972	0.796228	0.206776	0.35492	0.0853474	0.185938	0.598095
7912347	CASZ1	0.0873358	0.499952	0.61108	0.837426	0.621376	0.748545	0.134234	0.0873358	0.499952
7912349	C1orf127	0.2838	0.678597	0.309564	0.63388	0.00155676	0.0100874	0.0771143	0.2838	0.678597
7912361	MASP2	0.435004	0.771133	0.196302	0.519323	0.0037729	0.0194265	0.049543	0.435004	0.771133
7912374	SRM	0.594494	0.850585	0.0684581	0.325729	1.38822e-07	6.63987e-06	0.0440507	0.594494	0.850585
7912385	EXOSC10	0.44354	0.776069	0.889753	0.960585	0.757545	0.848824	0.0483942	0.44354	0.776069
7912412	MTOR	0.175339	0.590759	0.0329916	0.236122	0.338426	0.497731	-0.094327	0.175339	0.590759
7912473	FBXO2	0.981581	0.995497	0.0209005	0.195527	0.0550665	0.138105	0.00571863	0.981581	0.995497
7912481	MAD2L2	0.35299	0.721866	0.119933	0.416672	0.0716536	0.167067	0.057259	0.35299	0.721866
7912496	MTHFR	0.0487295	0.436884	0.245898	0.573362	0.495467	0.645811	0.101075	0.0487295	0.436884
7912511	KIAA2013	0.53519	0.822579	0.338276	0.657727	0.00401384	0.0203039	0.0648941	0.53519	0.822579
7912515	NPPA	0.302896	0.690558	0.366534	0.680286	0.265348	0.421436	0.064422	0.302896	0.690558
7912520	NPPB	0.664165	0.882451	0.318329	0.64158	0.168123	0.307277	0.0325993	0.664165	0.882451
7912529		0.993806	0.99867	0.533729	0.795209	6.37481e-05	0.0008788	-0.0102896	0.993806	0.99867
7912535		0.0559123	0.450106	0.212334	0.537491	0.649724	0.770811	0.318398	0.0559123	0.450106
7912537	DHRS3	0.197188	0.609186	0.062086	0.313295	0.801373	0.879434	0.144005	0.197188	0.609186
7912561	PRAMEF10	0.237622	0.641749	0.965693	0.987596	0.0200186	0.0658439	0.0621363	0.237622	0.641749
7912580	HNRNPCL2	0.0849974	0.495963	0.589884	0.826091	0.00520063	0.024632	0.109662	0.0849974	0.495963
7912585	LOC391003	0.1009	0.514929	0.936721	0.97751	0.00121229	0.00838639	0.124564	0.1009	0.514929
7912591	PRAMEF7	0.387757	0.74247	0.44264	0.734088	0.0417387	0.112474	0.0484609	0.387757	0.74247
7912601	PRAMEF19	0.288328	0.680903	0.849063	0.944788	0.0703005	0.164757	0.0783678	0.288328	0.680903
7912606	PRAMEF7	0.387757	0.74247	0.44264	0.734088	0.0417387	0.112474	0.0484609	0.387757	0.74247
7912617	PRAMEF19	0.288328	0.680903	0.849063	0.944788	0.0703005	0.164757	0.0783678	0.288328	0.680903
7912622	LRRC38	0.188658	0.6009	0.313948	0.637593	0.136569	0.265492	0.0840059	0.188658	0.6009
7912627		0.699445	0.895633	0.17981	0.500105	0.048679	0.125923	0.0351973	0.699445	0.895633
7912629		0.704156	0.897332	0.455572	0.742572	0.0382828	0.10532	-0.0321265	0.704156	0.897332
7912638	TMEM51-AS1	0.108598	0.526381	0.424483	0.721277	0.0224084	0.0712362	0.0980073	0.108598	0.526381
7912646	CASP9	0.0321912	0.39518	0.740528	0.901542	0.0314885	0.0908792	-0.119408	0.0321912	0.39518
7912659	AGMAT	0.270355	0.668361	0.330753	0.651765	0.0236772	0.0740704	0.0883746	0.270355	0.668361
7912670	UQCRH	0.519112	0.81537	0.0981447	0.38085	0.0482358	0.125116	-0.0548156	0.519112	0.81537
7912672	FLJ37453	0.281699	0.677636	0.882794	0.958819	0.632957	0.757219	0.103007	0.281699	0.677636
7912675	ZBTB17	0.217861	0.626935	0.84416	0.943463	0.295428	0.453703	0.0591408	0.217861	0.626935
7912692	HSPB7	0.00770516	0.263794	0.0883812	0.363896	0.789115	0.8714	0.212501	0.00770516	0.263794
7912701	FAM131C	0.228577	0.636169	0.127486	0.429248	0.00155998	0.0100959	0.149752	0.228577	0.636169
7912706	EPHA2	0.368866	0.732749	0.229288	0.555353	0.164279	0.302626	0.0526426	0.368866	0.732749
7912724	ARHGEF19	0.341706	0.716676	0.527972	0.790885	0.00208407	0.0125826	0.0674729	0.341706	0.716676
7912743	RSG1	0.399737	0.750186	0.802104	0.927886	0.000607558	0.0049622	0.0658024	0.399737	0.750186
7912750	FBXO42	0.189269	0.601808	0.0423058	0.263438	0.319825	0.479406	-0.082794	0.189269	0.601808
7912764	SPATA21	0.84506	0.951755	0.0643214	0.318204	0.150269	0.284466	-0.0140562	0.84506	0.951755
7912784	CROCCP3	0.830396	0.945808	0.287778	0.615721	0.0617794	0.149803	0.00852184	0.830396	0.945808
7912800	RNU1-28P	0.160667	0.579172	0.12837	0.430385	0.166331	0.305305	-0.175096	0.160667	0.579172
7912802	LOC100132147	0.0853989	0.496202	0.483356	0.762586	4.18847e-08	2.47555e-06	0.146847	0.0853989	0.496202
7912804	LOC440570	0.629496	0.866117	0.11311	0.406822	0.174293	0.31533	0.0511489	0.629496	0.866117
7912808	NBPF9	0.456854	0.781074	0.425895	0.722345	0.307992	0.467498	-0.0386681	0.456854	0.781074
7912839	CROCCP2	0.745947	0.915352	0.925965	0.974292	0.0282966	0.0840826	0.0214755	0.745947	0.915352
7912850	RNU1-28P	0.160667	0.579172	0.12837	0.430385	0.166331	0.305305	-0.175096	0.160667	0.579172
7912852	EIF1AX	0.0430075	0.422384	0.413878	0.714395	3.02593e-05	0.000485148	-0.222888	0.0430075	0.422384
7912854	ESPNP	0.185205	0.597591	0.941994	0.979406	0.0623133	0.150761	-0.129651	0.185205	0.597591
7912861	FAM231A	0.211805	0.622885	0.72688	0.895806	6.25117e-05	0.000865941	0.0734552	0.211805	0.622885
7912863	MST1	0.0845268	0.495244	0.00628168	0.116046	0.00295653	0.0161836	0.0940216	0.0845268	0.495244
7912884	LOC100133616	0.768623	0.923976	0.693698	0.879898	0.244154	0.398797	-0.0211398	0.768623	0.923976
7912887	MFAP2	0.10574	0.522094	0.698069	0.881521	0.329133	0.488594	0.104805	0.10574	0.522094
7912898	ATP13A2	0.769305	0.924137	0.0236655	0.205766	1.05836e-05	0.000214636	-0.00938192	0.769305	0.924137
7912928	SDHB	0.641025	0.872705	0.940725	0.978912	0.0100436	0.0398096	-0.0284608	0.641025	0.872705
7912937	PADI2	0.314933	0.698374	0.938741	0.978367	0.786872	0.869622	-0.121815	0.314933	0.698374
7912956	RCC2	0.596254	0.851633	0.464835	0.74851	0.0138178	0.050368	-0.0236701	0.596254	0.851633
7912968	TAS1R2	0.292582	0.684291	0.191431	0.513215	0.0848936	0.188629	0.0663382	0.292582	0.684291
7912975	ALDH4A1	0.00504162	0.232639	0.46348	0.747656	0.573306	0.711178	0.322978	0.00504162	0.232639
7912994	IFFO2	0.389575	0.743281	0.788352	0.922182	0.0935027	0.202932	0.0723437	0.389575	0.743281
7913001	UBR4	0.451466	0.778564	0.101074	0.386379	0.0917331	0.200066	-0.0397902	0.451466	0.778564
7913110	EMC1	0.0623479	0.466152	0.075214	0.340342	0.0140686	0.0509757	-0.136604	0.0623479	0.466152
7913138	AKR7L	0.00413258	0.221326	0.737722	0.900178	0.487574	0.638701	0.260778	0.00413258	0.221326
7913146	AKR7A3	0.0770124	0.483507	0.592416	0.827273	0.00014597	0.00165035	0.141758	0.0770124	0.483507
7913154		0.355422	0.724136	0.294332	0.620685	0.137781	0.267257	0.0741307	0.355422	0.724136
7913156	AKR7A2	0.621493	0.862281	0.924941	0.973858	0.579377	0.715677	-0.0297789	0.621493	0.862281
7913169	CAPZB	0.578448	0.842355	0.0505597	0.285112	4.95684e-05	0.000724473	-0.0344311	0.578448	0.842355
7913185		0.817069	0.940536	0.885973	0.959936	0.389513	0.54816	-0.0159461	0.817069	0.940536
7913187	TMCO4	0.350784	0.720662	0.282233	0.610618	0.162593	0.300441	0.075634	0.350784	0.720662
7913206	RNF186	0.759961	0.92025	0.2598	0.588251	0.77043	0.858304	-0.019186	0.759961	0.92025
7913211	PLA2G2E	0.511554	0.811619	0.266468	0.594512	0.0298232	0.0872888	0.0467346	0.511554	0.811619
7913216	PLA2G2A	0.794034	0.932586	0.690792	0.878556	0.00634146	0.0284338	0.01342	0.794034	0.932586
7913226	PLA2G2D	0.163164	0.581092	0.448628	0.737957	9.24408e-05	0.00116457	0.0878692	0.163164	0.581092
7913235	PLA2G2C	0.528485	0.819729	0.430363	0.725005	2.54594e-06	6.78569e-05	0.0424844	0.528485	0.819729
7913237	CAMK2N1	0.0899293	0.50177	0.0200406	0.192516	0.000203725	0.00213406	-0.179834	0.0899293	0.50177
7913242	MUL1	0.714323	0.902001	0.128296	0.430385	0.760025	0.850522	0.0245464	0.714323	0.902001
7913249	PINK1-AS	0.98631	0.996894	0.565568	0.813174	0.0600937	0.146855	-0.00404268	0.98631	0.996894
7913252	PINK1-AS	0.489332	0.799448	0.857881	0.948387	0.0045603	0.0223797	0.0354367	0.489332	0.799448
7913256	DDOST	0.445173	0.777035	0.762011	0.909656	0.0965269	0.207898	0.0512453	0.445173	0.777035
7913271	KIF17	0.670575	0.884554	0.187467	0.508932	0.252783	0.40859	0.0329043	0.670575	0.884554
7913290	SH2D5	0.896785	0.969123	0.0014592	0.0743786	1.44839e-05	0.00027446	0.0259983	0.896785	0.969123
7913300	HP1BP3	0.00218993	0.183688	0.512702	0.780871	0.00782107	0.0332432	-0.179269	0.00218993	0.183688
7913319	EIF4G3	0.0205976	0.346349	0.4575	0.744059	0.238296	0.392422	-0.179719	0.0205976	0.346349
7913357	ECE1	0.0328987	0.396524	0.00913855	0.133823	0.00586743	0.0268482	0.18332	0.0328987	0.396524
7913380	NBPF10	0.944974	0.984449	0.439746	0.731948	0.0102626	0.040404	0.00944026	0.944974	0.984449
7913385	RAP1GAP	0.797295	0.933198	0.000259816	0.047446	0.00197877	0.0121066	-0.0107776	0.797295	0.933198
7913415	USP48	0.0158484	0.319511	0.829433	0.937363	0.0111544	0.0429224	-0.165463	0.0158484	0.319511
7913450	HSPG2	0.402768	0.751701	0.000776069	0.0653359	0.0824187	0.184732	0.0577544	0.402768	0.751701
7913547	WNT4	0.0541264	0.447263	0.598017	0.829913	0.034076	0.096344	0.140678	0.0541264	0.447263
7913558	LUZP1	0.149206	0.57069	0.276113	0.604676	0.121467	0.244338	-0.126802	0.149206	0.57069
7913566	HTR1D	0.893494	0.967998	0.540368	0.799828	0.317344	0.477145	0.0162396	0.893494	0.967998
7913571	HNRNPR	0.0235798	0.360777	0.957514	0.98501	0.000250505	0.00251553	-0.132182	0.0235798	0.360777
7913582	ZNF436	0.623741	0.862864	0.130363	0.433271	0.118518	0.240612	-0.0287343	0.623741	0.862864
7913593	TCEA3	0.276061	0.673384	0.211093	0.535657	0.0430568	0.115123	0.111711	0.276061	0.673384
7913609	ASAP3	0.010194	0.278819	0.601255	0.831317	0.000133608	0.00154342	0.189812	0.010194	0.278819
7913642		0.199275	0.610604	0.870426	0.954271	0.0327115	0.0936051	0.106091	0.199275	0.610604
7913644	E2F2	0.325307	0.707979	0.234863	0.562561	0.0192734	0.0641369	0.0743003	0.325307	0.707979
7913655	ID3	0.585977	0.846007	0.060471	0.309516	6.77161e-05	0.000918516	0.0853435	0.585977	0.846007
7913665		0.126451	0.549259	0.0110873	0.145233	0.00167941	0.0106492	0.151061	0.126451	0.549259
7913667	GALE	0.0935031	0.50558	0.359073	0.674577	0.00633479	0.0284223	0.0996231	0.0935031	0.50558
7913682	HMGCL	0.202187	0.612519	0.0520559	0.289179	0.036877	0.102354	0.0828888	0.202187	0.612519
7913694	FUCA1	0.987794	0.996894	0.0656157	0.320505	0.953201	0.973164	-0.00401676	0.987794	0.996894
7913705	CNR2	0.0497923	0.437592	0.206646	0.53088	0.877138	0.926348	0.143352	0.0497923	0.437592
7913712	SRSF10	0.167256	0.584792	0.527203	0.790285	0.104342	0.219894	-0.0855733	0.167256	0.584792
7913727	MYOM3	0.768161	0.923769	0.515567	0.781988	0.00470237	0.0228615	0.0163071	0.768161	0.923769
7913768	IL22RA1	0.500277	0.805379	0.27135	0.599358	0.0219444	0.0700911	0.0436571	0.500277	0.805379
7913776	IFNLR1	0.0123341	0.295644	0.971821	0.990268	0.309357	0.468812	0.192152	0.0123341	0.295644
7913787	STPG1	0.0231936	0.358511	0.0960986	0.376781	0.240987	0.395264	-0.26181	0.0231936	0.358511
7913805	RUNX3	0.867398	0.959066	0.132578	0.436055	0.717197	0.821342	0.0107653	0.867398	0.959066
7913814	SYF2	0.100141	0.514347	0.239398	0.566765	0.00845753	0.0351281	0.0959725	0.100141	0.514347
7913824	RSRP1	0.0588881	0.45745	0.692335	0.879489	0.147931	0.281308	-0.171755	0.0588881	0.45745
7913835	RHCE	0.0980597	0.512547	0.945001	0.980217	0.00252866	0.014499	0.142106	0.0980597	0.512547
7913850	LOC646471	0.359097	0.725929	0.831752	0.938477	0.478289	0.629488	0.0768387	0.359097	0.725929
7913852	AUNIP	0.718877	0.904524	0.504597	0.776479	0.864399	0.91825	0.0240463	0.718877	0.904524
7913858	PAQR7	0.778058	0.926869	0.821411	0.934688	0.27514	0.43146	-0.0201294	0.778058	0.926869
7913864	STMN1	0.609239	0.857208	0.897842	0.96332	0.191525	0.336422	0.0473455	0.609239	0.857208
7913869	STMN1	0.173517	0.590336	0.121893	0.42069	0.18757	0.331569	-0.169317	0.173517	0.590336
7913883	PAFAH2	0.501872	0.806107	0.314421	0.63816	0.795341	0.875705	-0.0464991	0.501872	0.806107
7913896	SLC30A2	0.973389	0.993141	0.0205462	0.194116	0.0176063	0.0601058	-0.0107484	0.973389	0.993141
7913907	TRIM63	0.821587	0.942582	0.0877636	0.363135	0.040959	0.110917	-0.0161906	0.821587	0.942582
7913918	UBXN11	0.991563	0.998302	0.13654	0.440927	0.00488419	0.0234942	0.00279518	0.991563	0.998302
7913938	AIM1L	0.128669	0.551951	0.591694	0.827124	0.000293367	0.00283085	0.0858661	0.128669	0.551951
7913965	ZNF683	0.195132	0.607358	0.143478	0.450639	0.0869437	0.192121	0.0842076	0.195132	0.607358
7913978	GPN2	0.34574	0.718893	0.297796	0.623945	0.591661	0.725505	0.0535968	0.34574	0.718893
7913990	GPATCH3	0.319688	0.702599	0.0620454	0.313295	0.0787382	0.178783	0.0610901	0.319688	0.702599
7914000	NR0B2	0.686791	0.890265	0.237491	0.565225	0.334849	0.494343	0.0252277	0.686791	0.890265
7914003	KDF1	0.765146	0.922859	0.147935	0.457621	1.92366e-05	0.000340483	-0.0394173	0.765146	0.922859
7914015	FAM46B	0.191374	0.603061	0.766669	0.912202	0.0656698	0.156787	0.101902	0.191374	0.603061
7914021	SLC9A1	0.70663	0.898402	0.0439003	0.268521	0.342729	0.502356	0.0334388	0.70663	0.898402
7914040		0.550469	0.828958	0.633981	0.84969	0.0888074	0.195385	0.0510714	0.550469	0.828958
7914042	MAP3K6	0.000993733	0.154255	0.6021	0.831734	0.00129884	0.0088539	0.28395	0.000993733	0.154255
7914075	FCN3	0.909945	0.973239	0.110995	0.404334	0.115086	0.236037	-0.0144937	0.909945	0.973239
7914084	CD164L2	0.1325	0.555613	0.0380829	0.251836	0.000648578	0.00520299	0.0988662	0.1325	0.555613
7914094	WASF2	0.0173905	0.332856	0.0118199	0.14955	0.0703363	0.164798	0.233988	0.0173905	0.332856
7914103	AHDC1	0.0277747	0.379575	0.379343	0.689124	1.88767e-05	0.000335676	0.162459	0.0277747	0.379575
7914112	FGR	0.0789142	0.484807	0.0867669	0.361833	0.256972	0.412758	0.204765	0.0789142	0.484807
7914127	IFI6	0.128103	0.55095	0.113979	0.408296	7.78126e-06	0.000169722	-0.13237	0.128103	0.55095
7914141	RPA2	0.985743	0.996752	0.24266	0.570967	0.962417	0.977759	0.00296082	0.985743	0.996752
7914153	EYA3	0.935303	0.981687	0.635708	0.850456	0.92054	0.953578	0.00379763	0.935303	0.981687
7914178		0.298295	0.687991	0.0501464	0.284482	2.98353e-05	0.000480036	-0.0646265	0.298295	0.687991
7914180	SPCS2	0.115445	0.534532	0.474797	0.756353	7.34478e-05	0.000974251	-0.122975	0.115445	0.534532
7914184	PTAFR	0.480019	0.793539	0.174849	0.493637	0.484117	0.63518	-0.0388454	0.480019	0.793539
7914194	DNAJC8	0.873127	0.961911	0.519076	0.784025	0.497716	0.648028	-0.0151795	0.873127	0.961911
7914202	SNORA44	0.40001	0.750202	0.625679	0.845367	0.830764	0.898118	0.0504576	0.40001	0.750202
7914212	SNHG12	0.225604	0.633497	0.0217378	0.197886	0.684049	0.796295	0.133636	0.225604	0.633497
7914214	SNHG12	0.627519	0.865185	0.965484	0.987532	0.0245492	0.0760164	0.0325276	0.627519	0.865185
7914216	SNHG12	0.237357	0.641749	0.355001	0.671365	0.148651	0.282179	0.0938388	0.237357	0.641749
7914218	TAF12	0.0897294	0.501557	0.0671917	0.323001	0.495064	0.645496	-0.121751	0.0897294	0.501557
7914232	TMEM200B	0.20354	0.614755	0.0221049	0.199109	0.926419	0.956694	0.115556	0.20354	0.614755
7914235	SRSF4	0.643458	0.87404	0.816335	0.933434	0.413002	0.570033	0.0189273	0.643458	0.87404
7914245	MECR	0.722476	0.905575	0.0348756	0.242292	0.435017	0.591066	-0.0189977	0.722476	0.905575
7914260	MATN1	0.952567	0.985692	0.818285	0.933771	0.0196165	0.0649039	0.000666553	0.952567	0.985692
7914270	LAPTM5	0.658569	0.880336	0.741011	0.901566	0.0624207	0.150989	-0.0973632	0.658569	0.880336
7914282	SDC3	0.082553	0.49187	0.264543	0.592825	0.00310068	0.0167754	0.143142	0.082553	0.49187
7914296	PUM1	0.236465	0.641658	0.0459928	0.274621	0.00308074	0.0166834	-0.083122	0.236465	0.641658
7914326	NKAIN1	0.158829	0.578339	0.788419	0.922196	0.0416734	0.112385	-0.116354	0.158829	0.578339
7914334	SNRNP40	0.372489	0.733944	0.608857	0.836358	0.189549	0.333866	-0.0909248	0.372489	0.733944
7914342	FABP3	0.0252166	0.367614	0.0341154	0.239933	0.179252	0.321614	-0.39149	0.0252166	0.367614
7914350		0.0822479	0.491127	0.271887	0.599855	0.208976	0.35762	0.119775	0.0822479	0.491127
7914354	PEF1	0.248404	0.651793	0.437235	0.730218	0.0400648	0.109013	-0.0782957	0.248404	0.651793
7914361	COL16A1	0.437081	0.772499	0.113593	0.407551	0.014385	0.0517165	-0.0639136	0.437081	0.772499
7914433	BAI2	0.388777	0.742698	0.000127472	0.0408891	0.000263456	0.00260775	0.10975	0.388777	0.742698
7914467	SPOCD1	0.390537	0.743732	0.370691	0.682939	0.535857	0.68003	0.06559	0.390537	0.743732
7914489	PTP4A2	0.132495	0.555613	0.949076	0.982048	0.266519	0.422559	-0.129848	0.132495	0.555613
7914496		0.545645	0.826731	0.96487	0.987522	0.00689415	0.0302888	0.0483217	0.545645	0.826731
7914500	TMEM234	0.528916	0.819869	0.447708	0.73724	0.0167698	0.0579322	0.0347655	0.528916	0.819869
7914516	MTMR9LP	0.883905	0.96494	0.213979	0.539142	0.000374045	0.00342449	0.00139576	0.883905	0.96494
7914525	MARCKSL1	0.898871	0.969744	0.0812737	0.352186	0.0365074	0.101538	-0.00529079	0.898871	0.969744
7914530	BSDC1	0.262557	0.663423	0.199733	0.522735	0.0205277	0.0668864	-0.0569618	0.262557	0.663423
7914550	ZBTB8OS	0.292909	0.684291	0.268385	0.596812	0.118083	0.239941	-0.106735	0.292909	0.684291
7914557	SYNC	0.99268	0.998337	0.49548	0.770999	0.0402862	0.109472	-0.00639495	0.99268	0.998337
7914563	YARS	0.506564	0.808739	0.0841737	0.356899	0.00493136	0.0236562	-0.0782896	0.506564	0.808739
7914580	FNDC5	0.699095	0.895556	0.410233	0.711249	0.234556	0.388288	0.0355358	0.699095	0.895556
7914592	TMEM54	0.213724	0.624378	0.977723	0.992485	0.188854	0.332924	0.107651	0.213724	0.624378
7914603	RNF19B	0.0657601	0.470909	0.129025	0.431751	4.83333e-05	0.000710518	-0.142792	0.0657601	0.470909
7914617	AK2	0.396662	0.74782	0.0477898	0.27903	0.083487	0.186412	-0.0528294	0.396662	0.74782
7914628		0.485163	0.79701	0.022928	0.202904	0.074619	0.171859	0.0472379	0.485163	0.79701
7914630	TRIM62	0.893042	0.967998	0.848964	0.944788	0.431725	0.588118	0.00770074	0.893042	0.967998
7914643	A3GALT2	0.255069	0.657104	0.0670419	0.322748	0.73327	0.832689	-0.0909314	0.255069	0.657104
7914648	PHC2	0.154331	0.575722	0.363698	0.678034	0.10988	0.228235	0.0725998	0.154331	0.575722
7914665		0.139213	0.561051	0.0633368	0.31613	0.0346348	0.0975547	0.104467	0.139213	0.561051
7914667	CSMD2	0.737108	0.911928	0.0673875	0.323196	0.0633623	0.152715	0.0375962	0.737108	0.911928
7914748		0.243631	0.647332	0.111493	0.405074	0.727195	0.828388	-0.106039	0.243631	0.647332
7914750	SMIM12	0.88177	0.964163	0.512855	0.780885	0.00267941	0.0150977	-0.00350663	0.88177	0.964163
7914758	DLGAP3	0.180501	0.594055	0.0903486	0.367828	0.0215299	0.0692117	0.152921	0.180501	0.594055
7914764	ZMYM6	0.668624	0.884276	0.920248	0.972142	0.00276697	0.0154726	-0.0181416	0.668624	0.884276
7914791	SFPQ	0.0992915	0.513915	0.437884	0.730459	3.37855e-05	0.000531231	-0.0742003	0.0992915	0.513915
7914805		0.213115	0.624378	0.521467	0.785661	0.0230716	0.0727544	0.0692783	0.213115	0.624378
7914809	KIAA0319L	0.498113	0.804611	0.10866	0.400239	0.00963248	0.0386842	0.0408029	0.498113	0.804611
7914834	PSMB2	0.30436	0.691764	0.147343	0.456941	0.0030354	0.0165005	-0.0892079	0.30436	0.691764
7914847	C1orf216	0.783011	0.928986	0.00657227	0.118722	0.00297625	0.0162627	-0.0101851	0.783011	0.928986
7914851	CLSPN	0.710332	0.899946	0.0272819	0.218444	0.0825939	0.185033	0.0231986	0.710332	0.899946
7914878	CLSPN	0.38732	0.74247	0.0504803	0.28509	0.340531	0.500207	-0.142936	0.38732	0.74247
7914880	COL8A2	0.0889804	0.501557	0.817549	0.933593	0.000137508	0.00157576	0.114181	0.0889804	0.501557
7914887	TRAPPC3	0.0976619	0.511632	0.880334	0.958062	0.0249782	0.0770249	-0.127155	0.0976619	0.511632
7914898	EVA1B	0.725369	0.906494	0.0293679	0.225371	0.0473538	0.123387	0.0226551	0.725369	0.906494
7914904	STK40	0.930797	0.981024	0.897429	0.963292	0.211322	0.360796	0.00613839	0.930797	0.981024
7914917	LSM10	0.694451	0.893843	0.367989	0.680911	0.37383	0.533592	0.0269923	0.694451	0.893843
7914923	OSCP1	0.274746	0.672673	0.856788	0.948132	0.671022	0.786629	0.0996634	0.274746	0.672673
7914938		0.588318	0.847486	0.00887277	0.132711	4.85988e-10	6.29989e-08	0.0658652	0.588318	0.847486
7914940	MRPS15	0.386742	0.742095	0.773001	0.915016	0.0916881	0.199987	-0.0877196	0.386742	0.742095
7914950	CSF3R	0.129803	0.552225	0.712853	0.889409	0.597562	0.730464	0.196109	0.129803	0.552225
7914974	GRIK3	0.360612	0.726799	0.0743689	0.338533	0.548583	0.691029	-0.150415	0.360612	0.726799
7914992		0.988831	0.997252	0.404085	0.707337	0.00614093	0.0277656	-0.00486297	0.988831	0.997252
7914996	MEAF6	0.0774298	0.484387	0.0716355	0.332968	0.0335533	0.0952729	-0.172945	0.0774298	0.484387
7915008	SNIP1	0.621096	0.862281	0.577201	0.819008	0.445937	0.601161	0.0185365	0.621096	0.862281
7915015	GNL2	0.0565136	0.451764	0.825616	0.936134	0.610367	0.740917	-0.124455	0.0565136	0.451764
7915032	RSPO1	0.496948	0.803763	0.576969	0.818782	0.000689874	0.0054613	0.0456754	0.496948	0.803763
7915045	C1orf109	0.794508	0.932586	0.844612	0.943495	0.712613	0.817902	0.0140566	0.794508	0.932586
7915056	EPHA10	0.769002	0.924056	0.00546151	0.108898	0.736298	0.834758	0.0350508	0.769002	0.924056
7915078	EPHA10	0.859962	0.956484	0.915787	0.970701	0.0226957	0.0719209	0.00878334	0.859962	0.956484
7915084	YRDC	0.582002	0.843798	0.75966	0.909177	0.931825	0.960408	-0.028355	0.582002	0.843798
7915091	MTF1	0.994229	0.998782	0.175143	0.494052	0.0314441	0.0907753	0.00436916	0.994229	0.998782
7915101	INPP5B	0.189505	0.602166	0.44553	0.736234	0.383639	0.542771	-0.0799783	0.189505	0.602166
7915130	SF3A3	0.569847	0.838665	0.850893	0.945609	0.0313351	0.0905866	-0.0417837	0.569847	0.838665
7915147	FHL3	0.427834	0.766669	0.158614	0.471479	0.421007	0.577622	0.0613147	0.427834	0.766669
7915156	POU3F1	0.996495	0.999091	0.231146	0.557574	0.00325008	0.0173782	0.00519808	0.996495	0.999091
7915160	RRAGC	0.0172803	0.33186	0.818313	0.933771	0.00148196	0.00974098	-0.208223	0.0172803	0.33186
7915170	MYCBP	0.326395	0.708199	0.2355	0.563078	0.114111	0.234587	0.0648935	0.326395	0.708199
7915184	RHBDL2	0.0153417	0.315827	0.251875	0.579195	0.0846814	0.188341	-0.371494	0.0153417	0.315827
7915200		0.950128	0.984824	0.214929	0.539776	6.22331e-06	0.00014156	-0.0218426	0.950128	0.984824
7915202		0.75168	0.916616	0.505349	0.776675	0.000548013	0.00459835	0.0141689	0.75168	0.916616
7915204	PPIEL	0.909278	0.973219	0.957348	0.98501	0.000454916	0.00398882	-0.0179053	0.909278	0.973219
7915207	PABPC4	0.909272	0.973219	0.534879	0.796157	1.23368e-06	3.8769e-05	0.0125713	0.909272	0.973219
7915227	SNORA55	0.0341172	0.400609	0.283819	0.612441	0.00587666	0.026869	0.134256	0.0341172	0.400609
7915229	HEYL	0.00451854	0.227898	0.793895	0.925005	0.163862	0.3022	0.301354	0.00451854	0.227898
7915238	NT5C1A	0.961493	0.988695	0.0960152	0.376781	0.588044	0.722662	0.00511245	0.961493	0.988695
7915245	HPCAL4	0.995912	0.999091	0.000310003	0.0497196	0.0040727	0.0205345	0.0214019	0.995912	0.999091
7915252	BMP8B	0.0640803	0.467746	0.443111	0.734497	0.00663916	0.0294064	0.166589	0.0640803	0.467746
7915257	OXCT2	0.2725	0.670088	0.784833	0.920389	0.019587	0.0648805	0.0728344	0.2725	0.670088
7915261	TRIT1	0.773341	0.925227	0.589193	0.82565	0.0784826	0.178309	0.0223582	0.773341	0.925227
7915275		0.952193	0.985617	0.0318291	0.233574	0.530803	0.675796	0.000372421	0.952193	0.985617
7915277	MYCL	0.185724	0.597829	0.316112	0.639675	0.671291	0.786742	0.101368	0.185724	0.597829
7915284		0.33501	0.712512	0.86036	0.949292	0.500545	0.650503	0.20754	0.33501	0.712512
7915286	PPT1	0.123976	0.54594	0.114686	0.409286	0.000812621	0.00619237	-0.154922	0.123976	0.54594
7915297	COL9A2	0.47357	0.790028	0.624018	0.844473	0.0627648	0.151564	-0.0703589	0.47357	0.790028
7915329		0.0583088	0.456114	0.993645	0.998163	1.50566e-06	4.50924e-05	0.124655	0.0583088	0.456114
7915331		0.14507	0.566874	0.460258	0.745543	1.17817e-07	5.78062e-06	0.116034	0.14507	0.566874
7915333	RIMS3	0.619506	0.861778	0.215289	0.53991	0.441887	0.597491	-0.0916045	0.619506	0.861778
7915345	NFYC-AS1	0.137903	0.560537	0.124556	0.424522	0.00261713	0.0148274	0.105883	0.137903	0.560537
7915347	CITED4	0.465377	0.786633	0.554355	0.80702	0.452186	0.606539	0.0628167	0.465377	0.786633
7915351	SLFNL1	0.849149	0.952847	0.246904	0.574397	0.0053245	0.0250531	-0.0165321	0.849149	0.952847
7915363	SCMH1	0.515213	0.813523	0.200825	0.524117	0.157935	0.294434	-0.0414921	0.515213	0.813523
7915385	EDN2	0.861866	0.95729	0.430729	0.725325	0.843649	0.905952	0.0145073	0.861866	0.95729
7915392	HIVEP3	0.570375	0.838736	0.00212994	0.0807669	0.575708	0.713072	-0.0435963	0.570375	0.838736
7915404	GUCA2A	0.485198	0.79701	0.705201	0.885334	0.326524	0.48573	0.050795	0.485198	0.79701
7915408	FOXJ3	0.880259	0.963297	0.0122225	0.152272	2.66242e-06	7.04675e-05	0.00239889	0.880259	0.963297
7915425	ZMYND12	0.241885	0.645678	0.161993	0.47621	0.698438	0.807278	0.11756	0.241885	0.645678
7915435	CLDN19	0.759935	0.92025	0.215226	0.539898	0.824655	0.894965	0.0264968	0.759935	0.92025
7915444	LEPRE1	0.123402	0.545926	0.725851	0.895732	0.913303	0.94905	0.112958	0.123402	0.545926
7915466		0.937619	0.982671	0.904519	0.966446	4.40457e-06	0.000106002	-0.00532874	0.937619	0.982671
7915468	CCDC23	0.713443	0.901851	0.20826	0.532675	0.951265	0.972057	0.0258032	0.713443	0.901851
7915472	SLC2A1	0.0245183	0.364551	0.0323982	0.23473	0.971004	0.982677	0.308208	0.0245183	0.364551
7915485	EBNA1BP2	0.671327	0.884965	0.0944147	0.374161	0.29531	0.453642	-0.0359662	0.671327	0.884965
7915500	C1orf210	0.515696	0.813842	0.455879	0.742727	0.0556044	0.13895	-0.0565036	0.515696	0.813842
7915504	ELOVL1	0.0280055	0.379704	0.0179012	0.181196	0.341651	0.501169	-0.285493	0.0280055	0.379704
7915516	MED8	0.139716	0.561597	0.111642	0.405074	0.242897	0.397443	-0.126111	0.139716	0.561597
7915529	HYI	0.54998	0.828631	0.393298	0.699874	0.0402318	0.109351	0.0361637	0.54998	0.828631
7915543	SLC6A9	0.877795	0.962763	0.00196649	0.080329	0.441905	0.597491	-0.0167534	0.877795	0.962763
7915563		0.400735	0.750453	0.888322	0.960489	0.107537	0.224675	0.0578092	0.400735	0.750453
7915567	ERI3	0.566758	0.837277	0.00104334	0.0675389	0.832597	0.899204	0.0358391	0.566758	0.837277
7915578	TMEM53	0.346882	0.718893	0.092499	0.371151	0.0223511	0.0711412	-0.0427315	0.346882	0.718893
7915592	RNU5D-1	0.885938	0.965432	0.318908	0.642122	0.131489	0.258142	0.0827716	0.885938	0.965432
7915594		0.644858	0.874337	0.0197839	0.191516	0.180578	0.323255	0.0328013	0.644858	0.874337
7915598	BEST4	0.078113	0.484807	0.086697	0.361784	0.233604	0.38718	0.14912	0.078113	0.484807
7915609	TCTEX1D4	0.865492	0.958947	0.00622981	0.115573	0.117372	0.239	0.00636287	0.865492	0.958947
7915612	RNU5E-6P	0.318821	0.701912	0.994999	0.998325	0.482759	0.63376	0.215633	0.318821	0.701912
7915614	PTCH2	0.74067	0.913064	0.376717	0.687309	0.453427	0.607632	0.0263192	0.74067	0.913064
7915640	EIF2B3	0.606084	0.85555	0.760866	0.909586	0.0699189	0.164183	-0.0419225	0.606084	0.85555
7915657		0.101325	0.515028	0.808209	0.930608	7.69545e-05	0.00101194	0.11383	0.101325	0.515028
7915659	HECTD3	0.107235	0.524114	0.123965	0.423901	0.0306528	0.089077	-0.0884958	0.107235	0.524114
7915682	ZSWIM5	0.626327	0.864565	0.0871658	0.362238	0.406559	0.564315	0.0290569	0.626327	0.864565
7915695	MUTYH	0.773505	0.925227	0.129316	0.432134	0.488532	0.639327	0.0170067	0.773505	0.925227
7915718	TESK2	0.0243757	0.364551	0.331222	0.651906	0.749353	0.843105	-0.163705	0.0243757	0.364551
7915733	PRDX1	0.329583	0.710743	0.899649	0.964184	0.865305	0.918621	-0.0748354	0.329583	0.710743
7915743	CCDC17	0.861935	0.957309	0.978152	0.99268	0.0253771	0.0778617	-0.01774	0.861935	0.957309
7915758	GPBP1L1	0.567249	0.837456	0.564426	0.812555	0.634785	0.758927	-0.0318534	0.567249	0.837456
7915775	IPP	0.332929	0.712189	0.805209	0.928805	0.0676899	0.160096	-0.0800746	0.332929	0.712189
7915787	PIK3R3	0.141	0.563128	0.0126562	0.154827	0.122	0.245118	0.144038	0.141	0.563128
7915801	POMGNT1	0.06776	0.472501	0.106959	0.397567	0.103284	0.218147	-0.100701	0.06776	0.472501
7915827	LRRC41	0.930502	0.981024	0.0337543	0.238463	0.0213488	0.0688014	0.00796955	0.930502	0.981024
7915841	KNCN	0.812628	0.938886	0.600512	0.830949	0.436137	0.592113	-0.0145333	0.812628	0.938886
7915846	MKNK1	0.92233	0.977966	0.0220872	0.199109	0.000167341	0.00183062	0.0175991	0.92233	0.977966
7915861	MOB3C	0.0851961	0.496202	0.27147	0.599368	0.711549	0.817275	0.119802	0.0851961	0.496202
7915870	ATPAF1	0.887271	0.965676	0.387257	0.695111	0.0456945	0.120269	-0.00758205	0.887271	0.965676
7915882	EFCAB14	0.932643	0.981249	0.184719	0.50538	0.804864	0.881661	0.00404732	0.932643	0.981249
7915902	CYP4A11	0.392059	0.74506	0.587384	0.824487	0.19332	0.338625	-0.0633947	0.392059	0.74506
7915910	PDZK1IP1	0.744784	0.914868	0.682774	0.873626	0.24407	0.398772	0.0286566	0.744784	0.914868
7915919	TAL1	0.547781	0.82764	0.0987213	0.38188	0.116462	0.237984	-0.0483142	0.547781	0.82764
7915926	STIL	0.0075671	0.262323	0.00559429	0.109909	0.282435	0.439607	-0.166342	0.0075671	0.262323
7915949	TRABD2B	0.789937	0.931777	0.425316	0.721913	0.121429	0.244282	0.014929	0.789937	0.931777
7915955	SPATA6	0.635854	0.869465	0.110007	0.402096	0.329677	0.488991	0.0318908	0.635854	0.869465
7915971	AGBL4	0.860215	0.956484	0.00109268	0.0696352	0.345871	0.505415	-0.00938926	0.860215	0.956484
7915982	BEND5	0.433698	0.770712	0.0607704	0.310408	0.192296	0.337421	-0.0612135	0.433698	0.770712
7915991	DMRTA2	0.171269	0.58872	0.0646894	0.318835	0.142132	0.273257	0.0962696	0.171269	0.58872
7915995	FAF1	0.901957	0.970574	0.290479	0.617641	0.74386	0.839741	-0.00616053	0.901957	0.970574
7916016		0.7473	0.916132	0.198527	0.521581	0.291162	0.44869	-0.0504741	0.7473	0.916132
7916018		0.00787724	0.264391	0.790624	0.923247	0.359275	0.519018	-0.26725	0.00787724	0.264391
7916022		0.705136	0.89756	0.375435	0.686402	0.00271272	0.0152508	0.0261203	0.705136	0.89756
7916024	TTC39A	0.727801	0.907759	0.940909	0.978969	0.96297	0.978104	-0.0291224	0.727801	0.907759
7916045	EPS15	0.196242	0.607978	0.27531	0.603519	0.0127547	0.0475642	-0.1131	0.196242	0.607978
7916077	NRD1	0.0284115	0.383079	0.362475	0.677307	0.0372138	0.103031	-0.164908	0.0284115	0.383079
7916112	RAB3B	0.121891	0.544137	0.0107711	0.14275	0.823901	0.894471	-0.36503	0.121891	0.544137
7916120	TXNDC12	0.502616	0.806299	0.345537	0.663567	0.0100666	0.0398733	0.047287	0.502616	0.806299
7916130	TXNDC12	0.79056	0.932062	0.0807359	0.351059	1.27046e-06	3.97061e-05	-0.00681455	0.79056	0.932062
7916135	CC2D1B	0.784143	0.929596	0.0691629	0.32746	0.0518663	0.132083	0.0113862	0.784143	0.929596
7916185	ZCCHC11	0.189496	0.602166	0.788206	0.922182	0.852078	0.910973	-0.0567047	0.189496	0.602166
7916219	COA7	0.490374	0.800012	0.14619	0.454962	0.0278965	0.0831864	-0.0633812	0.490374	0.800012
7916225		0.0734206	0.479287	0.514498	0.781561	0.995765	0.997776	0.115396	0.0734206	0.479287
7916229	ECHDC2	0.0821185	0.491127	0.159811	0.473579	0.644349	0.766107	0.135448	0.0821185	0.491127
7916246		0.809016	0.937591	0.559313	0.81022	3.9897e-05	0.000608456	0.00914026	0.809016	0.937591
7916248	SLC1A7	0.0265242	0.373273	0.299327	0.625265	0.877549	0.926526	0.182505	0.0265242	0.373273
7916262	C1orf123	0.521562	0.816459	0.840273	0.942134	0.0373134	0.103239	-0.0383284	0.521562	0.816459
7916274	MAGOH	0.942407	0.98431	0.0207039	0.194897	0.652723	0.772922	-0.00589813	0.942407	0.98431
7916282	LRP8	0.131751	0.554386	0.149258	0.459373	0.0924015	0.201213	-0.110927	0.131751	0.554386
7916304	GLIS1	0.382265	0.739069	0.199739	0.522735	0.692519	0.802551	0.0692729	0.382265	0.739069
7916316	NDC1	0.0556675	0.450106	0.453525	0.741348	0.0452511	0.119312	-0.129721	0.0556675	0.450106
7916343	YIPF1	0.242862	0.646451	0.482998	0.762127	0.0356029	0.0996174	-0.0956991	0.242862	0.646451
7916356	HSPB11	0.878606	0.963053	0.726601	0.895806	0.804568	0.881488	-0.0126924	0.878606	0.963053
7916364	LDLRAD1	0.0518649	0.443349	0.887847	0.960489	0.000782872	0.00601165	0.135801	0.0518649	0.443349
7916372	TMEM59	0.0891806	0.501557	0.119253	0.415865	0.0780644	0.177589	-0.183759	0.0891806	0.501557
7916384	CDCP2	0.809342	0.937745	0.819456	0.934265	2.83539e-05	0.000465391	0.00786953	0.809342	0.937745
7916393	CYB5RL	0.91868	0.976326	0.934463	0.976962	0.936555	0.963281	-0.00698316	0.91868	0.976326
7916403	SSBP3	0.825815	0.9439	0.0937343	0.373054	0.00313325	0.0168996	0.0356604	0.825815	0.9439
7916412	FAM151A	0.329593	0.710743	0.0898902	0.367009	3.11883e-05	0.000495171	0.0820643	0.329593	0.710743
7916422	PARS2	0.574674	0.840701	0.355604	0.671671	1.87668e-06	5.31882e-05	-0.0326492	0.574674	0.840701
7916425	TTC22	0.256105	0.658017	0.0978195	0.380585	8.96339e-06	0.00019041	0.0642619	0.256105	0.658017
7916432	DHCR24	0.0309623	0.390966	0.568116	0.814476	0.0386922	0.106191	-0.333958	0.0309623	0.390966
7916443	USP24	0.358747	0.72554	0.599482	0.830834	0.407159	0.564907	-0.0502105	0.358747	0.72554
7916489		0.292709	0.684291	0.885004	0.959756	1.55192e-06	4.62232e-05	0.0649759	0.292709	0.684291
7916491		0.838786	0.949072	0.76922	0.913306	1.03861e-05	0.000211675	-0.063465	0.838786	0.949072
7916493	PPAP2B	0.431895	0.769227	0.499813	0.773678	0.25828	0.41413	0.097944	0.431895	0.769227
7916541	DAB1	0.72578	0.906579	0.0105188	0.141501	0.0631936	0.152453	-0.0285749	0.72578	0.906579
7916562	HNRNPA1	0.710655	0.900205	0.269166	0.597377	0.00398636	0.0202064	0.0225458	0.710655	0.900205
7916564		0.906564	0.972508	0.846886	0.943973	0.0179585	0.06093	-0.00684645	0.906564	0.972508
7916568		0.808736	0.937519	0.892227	0.961407	0.00139846	0.00934015	-0.0138753	0.808736	0.937519
7916570	OMA1	0.0122144	0.295644	0.0247381	0.20896	0.133445	0.260998	-0.230333	0.0122144	0.295644
7916582		0.670672	0.884554	0.308732	0.633302	0.00649453	0.0289586	-0.0278783	0.670672	0.884554
7916584	TACSTD2	0.17649	0.591078	0.0174425	0.178981	0.0046131	0.0225515	0.0918012	0.17649	0.591078
7916590	AK2	0.830048	0.945614	0.03289	0.236012	0.0880064	0.194032	-0.0161441	0.830048	0.945614
7916592	MYSM1	0.135596	0.558794	0.219072	0.543985	0.465783	0.61855	-0.114523	0.135596	0.558794
7916609	JUN	0.732872	0.910175	0.926889	0.974649	0.000246373	0.00248497	0.0652748	0.732872	0.910175
7916616	CYP2J2	0.851246	0.953636	0.549845	0.804252	0.00874409	0.0359688	0.00925671	0.851246	0.953636
7916629	C1orf87	0.11413	0.533895	0.0352782	0.243199	0.922739	0.954752	0.243844	0.11413	0.533895
7916643	TM2D1	0.501792	0.806107	0.374483	0.685722	0.401172	0.559169	-0.0406585	0.501792	0.806107
7916654	KANK4	0.898547	0.969723	0.317407	0.640718	0.395917	0.554196	0.00566939	0.898547	0.969723
7916669	DOCK7	0.804568	0.935254	0.0301205	0.227868	0.968142	0.980724	-0.0205833	0.804568	0.935254
7916727	ITGB3BP	0.468559	0.787367	0.85825	0.948461	0.133978	0.261681	-0.0857256	0.468559	0.787367
7916741		0.341383	0.716329	0.333496	0.653894	0.00814307	0.0341766	0.0709404	0.341383	0.716329
7916743		0.0822155	0.491127	0.389596	0.696761	0.212743	0.362679	0.12321	0.0822155	0.491127
7916747	JAK1	0.433874	0.770712	0.681468	0.873118	0.299073	0.457544	-0.0620257	0.433874	0.770712
7916775		0.253001	0.655935	0.000174351	0.0428446	0.325632	0.484846	-0.111524	0.253001	0.655935
7916781		0.35264	0.721655	0.550854	0.805032	0.000384892	0.0035039	0.0592011	0.35264	0.721655
7916789	WDR78	0.628758	0.865833	0.0117852	0.149529	0.341331	0.500834	-0.0703833	0.628758	0.865833
7916808	SLC35D1	0.0732635	0.479011	0.460578	0.745677	0.579856	0.716071	-0.251493	0.0732635	0.479011
7916836	SERBP1	0.825523	0.943744	0.233104	0.559892	0.529951	0.675158	-0.0159339	0.825523	0.943744
7916843	GNG12	0.381616	0.738784	0.766745	0.912202	0.469799	0.621685	0.109858	0.381616	0.738784
7916851		0.350426	0.720439	0.7539	0.906362	0.91049	0.947496	0.0698811	0.350426	0.720439
7916853	DIRAS3	0.18224	0.595076	0.0432983	0.266627	0.0461491	0.12112	0.201622	0.18224	0.595076
7916862	WLS	0.520497	0.816441	0.517024	0.782669	0.46974	0.621642	0.100666	0.520497	0.816441
7916882	RPE65	0.799427	0.933462	0.115281	0.410189	0.0305869	0.0889534	0.0321867	0.799427	0.933462
7916910	LRRC40	0.142161	0.563752	0.143153	0.450249	0.0942312	0.204051	-0.200732	0.142161	0.563752
7916926		0.535229	0.822584	0.357495	0.673541	0.000953575	0.00700219	-0.0408643	0.535229	0.822584
7916928	ANKRD13C	0.571146	0.839012	0.093462	0.372846	0.00147211	0.00970141	-0.0372213	0.571146	0.839012
7916944	PTGER3	0.327416	0.708727	0.482909	0.762092	0.359263	0.519018	0.0673369	0.327416	0.708727
7916969	ZRANB2	0.086624	0.498569	0.226294	0.552005	0.000495585	0.00426993	-0.121329	0.086624	0.498569
7916986	NEGR1	0.186221	0.59857	0.00548264	0.108898	0.000666791	0.00530804	-0.231671	0.186221	0.59857
7917019	ERICH3	0.882587	0.964702	0.00576203	0.111313	0.0573097	0.141998	-0.00788261	0.882587	0.964702
7917037	CRYZ	0.354837	0.723726	0.141742	0.448336	0.069219	0.162925	-0.174552	0.354837	0.723726
7917050		0.82154	0.942582	0.0154081	0.168521	0.0453047	0.119425	-0.0231828	0.82154	0.942582
7917052	SLC44A5	0.03453	0.402089	0.127882	0.429886	0.350497	0.510181	-0.281194	0.03453	0.402089
7917080		0.915774	0.975383	0.619353	0.842192	0.187747	0.331773	-0.00497679	0.915774	0.975383
7917088	PIGK	0.0956812	0.508139	0.791545	0.923563	0.0167608	0.0579215	-0.18916	0.0956812	0.508139
7917103	ZZZ3	0.00531884	0.236305	0.715366	0.891375	0.004699	0.0228539	-0.163343	0.00531884	0.236305
7917120	USP33	0.0418645	0.420395	0.262446	0.590796	0.00942638	0.0380709	-0.206361	0.0418645	0.420395
7917148	AIDA	0.949324	0.984718	0.0129244	0.156346	0.346333	0.50596	0.00372866	0.949324	0.984718
7917151	NEXN-AS1	0.60942	0.857208	0.955597	0.984465	0.121243	0.2441	0.0300606	0.60942	0.857208
7917156	FUBP1	0.453461	0.779349	0.408658	0.709994	4.01378e-06	9.86402e-05	-0.0336275	0.453461	0.779349
7917182	ELTD1	0.105298	0.521577	0.000168898	0.0428446	0.177851	0.31961	0.229894	0.105298	0.521577
7917199	TTLL7	0.00931602	0.271534	0.257592	0.585949	0.413617	0.570571	-0.30049	0.00931602	0.271534
7917232	GNG5	0.0444068	0.427125	0.0480369	0.279582	0.465884	0.61856	0.192998	0.0444068	0.427125
7917240	CTBS	0.146848	0.568586	0.00343341	0.0952973	0.95484	0.9738	0.16006	0.146848	0.568586
7917255	SSX2IP	0.0479033	0.436884	0.0475989	0.278718	0.0535899	0.135324	-0.295433	0.0479033	0.436884
7917276	LPAR3	0.0931214	0.504887	0.825635	0.936134	0.747871	0.841936	0.258828	0.0931214	0.504887
7917283	MCOLN2	0.201642	0.612519	0.885887	0.959936	0.364796	0.524569	0.0807999	0.201642	0.612519
7917304	MCOLN3	0.893385	0.967998	0.675016	0.870229	0.166815	0.305767	0.0408578	0.893385	0.967998
7917322	SYDE2	0.908621	0.973025	0.794657	0.925227	0.159114	0.295881	0.0185764	0.908621	0.973025
7917331	C1orf52	0.146527	0.56854	0.0496342	0.282879	0.0200143	0.0658439	-0.132387	0.146527	0.56854
7917338	BCL10	0.0281391	0.380506	0.310578	0.634818	0.596815	0.72998	0.133623	0.0281391	0.380506
7917347	DDAH1	0.566214	0.837277	0.00538549	0.108762	0.199962	0.347036	-0.0578097	0.566214	0.837277
7917359	ZNHIT6	0.107437	0.524495	0.0320525	0.234309	0.000908783	0.00675811	-0.137554	0.107437	0.524495
7917370	COL24A1	0.160811	0.579185	0.115101	0.409997	0.649967	0.77087	-0.324656	0.160811	0.579185
7917431		0.916874	0.975573	0.134144	0.437902	0.00246719	0.0142216	-0.0216638	0.916874	0.975573
7917433	ODF2L	0.158909	0.578391	0.288833	0.616477	0.689285	0.800058	-0.134749	0.158909	0.578391
7917455	SEP15	0.144618	0.566333	0.0945183	0.37422	0.0226509	0.071805	-0.107092	0.144618	0.566333
7917466		0.648657	0.875956	0.782525	0.919598	0.000574173	0.00476181	0.0237895	0.648657	0.875956
7917468		0.989361	0.997405	0.000946446	0.0658328	0.569943	0.708122	-0.0104465	0.989361	0.997405
7917470		0.876449	0.962609	0.96291	0.986952	0.00128937	0.00879956	0.0271924	0.876449	0.962609
7917472	GTF2B	0.102726	0.516901	0.205664	0.529597	0.117939	0.239777	-0.142688	0.102726	0.516901
7917482	CCBL2	0.580964	0.843721	0.0518134	0.288944	0.618265	0.746611	-0.0553553	0.580964	0.843721
7917503	GBP3	0.164478	0.581793	0.312753	0.63674	0.000150431	0.00168239	0.145458	0.164478	0.581793
7917516	GBP1	0.785969	0.930346	0.404554	0.707337	0.508334	0.657462	-0.0419548	0.785969	0.930346
7917530	GBP2	0.902823	0.970692	0.0204118	0.193234	0.255742	0.411778	-0.0242834	0.902823	0.970692
7917548	GBP7	0.6749	0.886156	0.209807	0.534214	0.000364607	0.00335559	-0.0398633	0.6749	0.886156
7917561	GBP4	4.56755e-05	0.0432679	0.0103278	0.140625	0.0468048	0.122502	-0.591079	4.56755e-05	0.0432679
7917591		0.92518	0.978989	0.56414	0.812317	0.2161	0.366649	0.00285576	0.92518	0.978989
7917593	GEMIN8P4	0.538747	0.824159	0.219121	0.543987	0.881296	0.928745	0.0502508	0.538747	0.824159
7917599	BARHL2	0.297611	0.687661	0.468946	0.751652	0.39404	0.552385	0.0867348	0.297611	0.687661
7917604	ZNF644	0.00829224	0.265235	0.216014	0.540687	0.906507	0.944598	-0.201838	0.00829224	0.265235
7917612	HFM1	0.721902	0.905323	0.701306	0.88359	0.204988	0.35286	0.0368429	0.721902	0.905323
7917645	RNA45S5	0.829001	0.945383	0.218528	0.543226	0.315751	0.47544	0.00699553	0.829001	0.945383
7917647		0.469338	0.787688	0.507524	0.777349	0.550109	0.692301	0.0407808	0.469338	0.787688
7917649	TGFBR3	0.00912587	0.271103	0.0735445	0.336189	0.640767	0.763875	0.313153	0.00912587	0.271103
7917670		0.951519	0.98538	0.562784	0.811625	9.55904e-11	1.70382e-08	-0.0127571	0.951519	0.98538
7917672		0.104486	0.52015	0.482116	0.761526	0.472024	0.623725	0.128472	0.104486	0.52015
7917674	SET	0.667933	0.884114	0.148584	0.45846	0.190836	0.335563	-0.0626543	0.667933	0.884114
7917676	GLMN	0.29401	0.685034	0.572751	0.816238	0.62023	0.747717	-0.110267	0.29401	0.685034
7917697	GFI1	0.498683	0.804611	0.0633641	0.316197	0.278686	0.435435	0.051646	0.498683	0.804611
7917707	EVI5	0.0436071	0.423901	0.914042	0.970209	0.110492	0.229087	-0.162098	0.0436071	0.423901
7917728	FAM69A	0.00823884	0.265235	0.197479	0.520488	0.0113892	0.0436494	-0.262105	0.00823884	0.265235
7917737		0.145389	0.567178	0.36208	0.676955	1.08823e-09	1.17113e-07	0.0988585	0.145389	0.567178
7917741	TMED5	0.82846	0.945137	0.164699	0.480636	0.499133	0.649243	-0.0206691	0.82846	0.945137
7917752		0.994755	0.998902	0.46821	0.750841	0.000204407	0.00214023	-0.00981768	0.994755	0.998902
7917754	BCAR3	0.0328252	0.396263	0.109895	0.402096	0.0842562	0.187725	0.18106	0.0328252	0.396263
7917771	DNTTIP2	0.236438	0.641658	0.51555	0.781988	0.000646339	0.00518868	-0.089531	0.236438	0.641658
7917779	GCLM	0.940394	0.983637	0.285971	0.614322	0.154128	0.289657	-0.00433174	0.940394	0.983637
7917798	ABCA4	0.569844	0.838665	0.0267693	0.216883	0.0607845	0.148052	0.152497	0.569844	0.838665
7917850	ARHGAP29	0.302551	0.690131	0.00223287	0.0811781	0.00644541	0.028803	0.110491	0.302551	0.690131
7917875	F3	0.174313	0.590759	0.0769546	0.343719	0.0152308	0.0540253	0.1864	0.174313	0.590759
7917885	CNN3	0.127167	0.549918	0.795895	0.925611	0.666533	0.783133	0.154938	0.127167	0.549918
7917896	ALG14	0.900907	0.970538	0.462456	0.746758	0.00253463	0.0145259	-0.00162082	0.900907	0.970538
7917906	RPL7	0.0138292	0.308238	0.0162087	0.172885	0.0284038	0.0843574	0.128741	0.0138292	0.308238
7917912	DPYD	0.288308	0.680903	0.913743	0.970037	0.00669885	0.029619	-0.070078	0.288308	0.680903
7917942	MIR137HG	0.12374	0.545926	0.000874863	0.0656065	0.233604	0.38718	-0.202773	0.12374	0.545926
7917944	MIR137HG	0.133088	0.556213	0.690335	0.878367	0.0258833	0.0788947	0.153919	0.133088	0.556213
7917946	LPPR5	0.0342104	0.400909	0.000157872	0.0421995	0.00755262	0.0323775	-0.242168	0.0342104	0.400909
7917976	SASS6	0.0504135	0.438834	0.760826	0.909586	0.0333439	0.0948083	-0.122457	0.0504135	0.438834
7917996	LRRC39	0.182759	0.595114	0.0578697	0.303462	0.864564	0.918359	-0.143056	0.182759	0.595114
7918008	DBT	0.4813	0.794563	0.200511	0.523956	0.349289	0.508877	-0.0602566	0.4813	0.794563
7918026	EXTL2	0.0177736	0.334574	0.751657	0.905345	0.27786	0.43462	-0.327619	0.0177736	0.334574
7918034	DPH5	0.16655	0.58447	0.689172	0.877621	0.197931	0.344506	-0.116032	0.16655	0.58447
7918050	RPSA	0.00100071	0.154255	0.0559165	0.298017	0.0352322	0.0987982	0.18123	0.00100071	0.154255
7918052	OLFM3	0.0522022	0.444191	0.0164463	0.174441	0.776253	0.862196	-0.458993	0.0522022	0.444191
7918064	COL11A1	0.430544	0.768033	0.978864	0.992885	0.0618294	0.149883	-0.0650931	0.430544	0.768033
7918134	AMY1B	0.148669	0.570449	0.0936507	0.372891	0.232025	0.385507	-0.129154	0.148669	0.570449
7918149		0.250925	0.653774	0.804465	0.928745	5.7162e-05	0.000810116	0.120704	0.250925	0.653774
7918153		0.116496	0.536201	0.0274552	0.218836	0.000152419	0.00170213	0.142221	0.116496	0.536201
7918157	VAV3	0.357826	0.725328	0.343691	0.662055	0.221061	0.372286	-0.196806	0.357826	0.725328
7918188	SLC25A24	0.742451	0.913598	0.0312947	0.231875	0.000156475	0.00173975	-0.0271635	0.742451	0.913598
7918203	NBPF6	0.237867	0.641749	0.653256	0.859369	0.697193	0.806411	0.0725839	0.237867	0.641749
7918223	HENMT1	0.450884	0.778402	0.0286567	0.223487	0.133229	0.260709	-0.0850054	0.450884	0.778402
7918255	CLCC1	0.153155	0.574087	0.69607	0.8808	4.044e-05	0.000615363	-0.0844511	0.153155	0.574087
7918275	WDR47	0.0693637	0.474096	0.0185948	0.185258	0.0204915	0.0668354	-0.291822	0.0693637	0.474096
7918284	TAF13	0.00755386	0.262316	0.443148	0.734497	0.3779	0.537183	-0.293565	0.00755386	0.262316
7918294	C1orf194	0.767218	0.923726	0.0486113	0.281346	0.315786	0.475461	-0.0547346	0.767218	0.923726
7918300	PSRC1	0.371049	0.733132	0.814434	0.933124	0.889855	0.934479	0.079992	0.371049	0.733132
7918313	MYBPHL	0.114353	0.533895	0.364095	0.678323	0.365578	0.52543	0.14539	0.114353	0.533895
7918323	SORT1	0.227173	0.634621	0.84745	0.944069	0.0120009	0.0453989	-0.140913	0.227173	0.634621
7918345	PSMA5	0.191463	0.603061	0.551475	0.805571	0.0613675	0.149089	-0.184953	0.191463	0.603061
7918359	AMIGO1	0.817573	0.940926	0.0555918	0.29738	0.00270729	0.0152248	-0.00797221	0.817573	0.940926
7918365		0.207317	0.61886	0.0204202	0.193234	0.0195471	0.0648115	0.121151	0.207317	0.61886
7918367	GNAT2	0.721023	0.905152	0.123264	0.423154	0.00829081	0.0346437	0.0144913	0.721023	0.905152
7918379	GSTM3	0.774192	0.925266	0.706236	0.885874	0.708502	0.815029	0.0451288	0.774192	0.925266
7918394	EPS8L3	0.0153015	0.315827	0.146027	0.454626	0.0431808	0.115373	0.149571	0.0153015	0.315827
7918416	ALX3	0.107988	0.525545	0.186506	0.507653	0.922067	0.954302	0.10733	0.107988	0.525545
7918426	SLC16A4	0.346323	0.718893	0.00632007	0.116362	0.0958704	0.206777	-0.166964	0.346323	0.718893
7918437	LAMTOR5	0.685564	0.889965	0.842429	0.942944	0.637264	0.76097	0.0247717	0.685564	0.889965
7918444	KCNA10	0.810254	0.93811	0.521674	0.785797	0.835378	0.900844	0.0177634	0.810254	0.93811
7918449	KCNA2	0.108519	0.526109	0.112358	0.405672	0.0265772	0.0802592	-0.225103	0.108519	0.526109
7918457	KCNA3	0.536701	0.823293	0.0347013	0.241593	0.00672655	0.02973	-0.0974078	0.536701	0.823293
7918467	LRIF1	0.813117	0.939115	0.739261	0.90083	0.619965	0.747595	0.0290479	0.813117	0.939115
7918474	DRAM2	0.352868	0.721834	0.193772	0.516245	0.569799	0.707982	-0.110237	0.352868	0.721834
7918487	DENND2D	0.155835	0.577086	0.058297	0.304221	0.00998229	0.0396287	0.122463	0.155835	0.577086
7918504	OVGP1	0.181329	0.594055	0.683658	0.873797	0.114988	0.235921	0.138938	0.181329	0.594055
7918517	WDR77	0.289426	0.682226	0.0245579	0.208519	0.0293059	0.0861838	-0.0852251	0.289426	0.682226
7918533	ADORA3	0.763888	0.921976	0.508786	0.777701	0.360522	0.520097	0.0496666	0.763888	0.921976
7918550		0.345939	0.718893	0.0303928	0.228945	0.225323	0.377469	0.0784649	0.345939	0.718893
7918552	FAM212B	0.699629	0.895633	0.00242942	0.0831022	0.726751	0.828089	0.0415738	0.699629	0.895633
7918558	KCND3	0.342504	0.716832	0.00620198	0.11532	0.000127915	0.00149202	0.125443	0.342504	0.716832
7918569	ST7L	0.999562	0.999956	0.440344	0.7324	0.213428	0.363575	-0.00108055	0.999562	0.999956
7918593	RHOC	0.00162728	0.172422	0.0905673	0.368323	0.673003	0.788019	0.290572	0.00162728	0.172422
7918606	PPM1J	0.748401	0.916231	0.849642	0.945043	0.00633617	0.0284223	-0.0291457	0.748401	0.916231
7918620	LINC01356	0.0852457	0.496202	0.628044	0.846479	0.258488	0.414318	0.243665	0.0852457	0.496202
7918622	SLC16A1	0.0123212	0.295644	0.000385835	0.0521769	0.733854	0.832999	0.494255	0.0123212	0.295644
7918634	PHTF1	0.0603788	0.460376	0.221973	0.547138	0.180464	0.323128	-0.21667	0.0603788	0.460376
7918681	RSBN1	0.167056	0.584792	0.387515	0.695279	0.0819821	0.183879	-0.0908162	0.167056	0.584792
7918694	BCL2L15	0.316585	0.699324	0.180067	0.500516	0.430313	0.586893	-0.0860796	0.316585	0.699324
7918703	AP4B1	0.290986	0.68336	0.0536355	0.292708	0.108139	0.225478	-0.0846178	0.290986	0.68336
7918716	SYT6	0.492467	0.801181	0.0140779	0.161726	0.651095	0.771675	-0.0556075	0.492467	0.801181
7918725	TRIM33	0.468678	0.787367	0.0319692	0.234225	0.0104428	0.0409156	-0.0385908	0.468678	0.787367
7918749		0.682337	0.888806	0.483556	0.762744	0.0116543	0.0444045	-0.0330224	0.682337	0.888806
7918751		0.259033	0.661498	0.77182	0.914663	0.191374	0.336296	-0.0807649	0.259033	0.661498
7918755		0.804439	0.935239	0.0423747	0.263571	0.00401451	0.0203039	0.0295998	0.804439	0.935239
7918759	BCAS2	0.0224933	0.356627	0.49237	0.769844	0.0474134	0.1235	-0.240493	0.0224933	0.356627
7918768	DENND2C	0.810121	0.93811	0.0489109	0.281864	0.00223895	0.0132336	0.0125404	0.810121	0.93811
7918792		0.344754	0.718222	0.509347	0.777712	0.00199675	0.0121905	0.0625612	0.344754	0.718222
7918813	NRAS	0.701279	0.895889	0.879711	0.9577	0.216031	0.366641	0.0316924	0.701279	0.895889
7918825	CSDE1	0.0669444	0.472275	0.945129	0.980217	1.25994e-05	0.000245689	-0.135383	0.0669444	0.472275
7918847	SIKE1	0.159073	0.578578	0.313272	0.636878	0.00514109	0.0244159	-0.103122	0.159073	0.578578
7918857	TSPAN2	0.62912	0.866042	0.991589	0.997447	0.150612	0.284949	-0.0532048	0.62912	0.866042
7918869	NGF	0.238676	0.642676	0.985505	0.995277	4.99418e-06	0.000118443	0.076429	0.238676	0.642676
7918876		0.249214	0.652637	0.239164	0.566501	5.23675e-11	1.004e-08	0.0666247	0.249214	0.652637
7918878	CASQ2	0.417637	0.759999	0.0594111	0.306527	0.841223	0.904244	-0.160963	0.417637	0.759999
7918900		0.363757	0.729721	0.0100929	0.139473	0.266394	0.422536	-0.0997707	0.363757	0.729721
7918902	CD58	0.54688	0.827165	0.00164115	0.0767071	0.0641924	0.154326	0.0512702	0.54688	0.827165
7918911		0.355875	0.724329	0.0113094	0.146189	0.0853737	0.189364	0.0561234	0.355875	0.724329
7918913	IGSF3	0.901525	0.970538	0.111625	0.405074	0.102912	0.217704	0.0100285	0.901525	0.970538
7918923		0.00299086	0.201438	0.2188	0.543574	0.46504	0.617879	0.50345	0.00299086	0.201438
7918925	TRIM45	0.0613036	0.463117	0.99429	0.998163	0.365489	0.525368	-0.101193	0.0613036	0.463117
7918951		0.036687	0.407308	0.527083	0.790185	4.23142e-11	8.32239e-09	0.108176	0.036687	0.407308
7918955	GDAP2	0.250535	0.653327	0.737909	0.900196	0.0444969	0.117759	-0.0677514	0.250535	0.653327
7918973	SPAG17	0.993773	0.99867	0.0205617	0.194116	0.834326	0.90023	-0.0132339	0.993773	0.99867
7919028	TBX15	0.607411	0.856229	0.988858	0.996124	0.297404	0.455733	0.0387572	0.607411	0.856229
7919038	WARS2	0.758654	0.919751	0.367419	0.680743	0.258263	0.41413	-0.0253049	0.758654	0.919751
7919049		0.171001	0.58872	0.811031	0.931875	0.316714	0.476355	0.191364	0.171001	0.58872
7919051	ZNF697	0.917034	0.975573	0.800708	0.927338	0.0911168	0.199122	0.0121576	0.917034	0.975573
7919055	HMGCS2	0.0452597	0.429713	0.122485	0.421683	0.445688	0.600897	0.17696	0.0452597	0.429713
7919095	NOTCH2	0.18521	0.597591	0.857448	0.94834	0.324538	0.483794	0.142389	0.18521	0.597591
7919129		0.167955	0.585378	0.0038745	0.0978417	1.68819e-05	0.000310112	0.175315	0.167955	0.585378
7919131		0.0424109	0.421247	0.767085	0.912273	0.699362	0.807978	-0.188334	0.0424109	0.421247
7919133	FCGR1B	0.149819	0.571976	0.85711	0.94827	0.546446	0.689327	0.333594	0.149819	0.571976
7919139	ANKRD20A12P	0.284819	0.678597	0.660625	0.862647	0.617749	0.746462	-0.135605	0.284819	0.678597
7919146	LOC101059949	0.230982	0.637818	0.382695	0.691688	0.435278	0.591312	-0.144339	0.230982	0.637818
7919151	RNVU1-10	0.771997	0.925128	0.804922	0.928805	0.0669283	0.158927	-0.0271075	0.771997	0.925128
7919153		0.140567	0.562935	0.50879	0.777701	0.0114244	0.0437254	0.15636	0.140567	0.562935
7919155	RNU1-13P	0.370308	0.732902	0.701666	0.88359	0.00872103	0.0359087	0.110864	0.370308	0.732902
7919157	PPIAL4B	0.0631961	0.466757	0.0312893	0.231875	0.00987087	0.0393301	-0.149993	0.0631961	0.466757
7919162	PPIAL4B	0.122004	0.544137	0.426784	0.722552	0.0178788	0.0607995	-0.0850331	0.122004	0.544137
7919168	PDE4DIP	0.711686	0.900854	0.0198213	0.191701	8.23779e-06	0.000178147	-0.0109852	0.711686	0.900854
7919193	NUDT4	0.0913204	0.502889	0.0608623	0.310674	0.0756451	0.173452	-0.208717	0.0913204	0.502889
7919197	POLR3GL	0.903403	0.970867	0.550753	0.805032	0.614383	0.743803	0.0060885	0.903403	0.970867
7919208	GNRHR2	0.813204	0.93912	0.28639	0.614733	0.232058	0.385507	0.0191006	0.813204	0.93912
7919217	NUDT17	0.0494522	0.437141	0.327453	0.649117	0.0262026	0.0795386	0.140436	0.0494522	0.437141
7919226	POLR3C	0.285088	0.678597	0.281816	0.610359	0.0142805	0.05143	-0.0830199	0.285088	0.678597
7919251	GPR89A	0.190915	0.602702	0.237065	0.564636	0.00033925	0.00317472	-0.106615	0.190915	0.602702
7919267	RNU1-137P	0.984501	0.996336	0.18049	0.500694	0.00337327	0.0178813	-0.00745747	0.984501	0.996336
7919269	RNU1-28P	0.264416	0.664463	0.174222	0.493038	0.14534	0.277737	-0.143943	0.264416	0.664463
7919271	NBPF9	0.681279	0.88817	0.638784	0.851618	0.322683	0.48187	-0.0202466	0.681279	0.88817
7919299		0.409255	0.75432	0.234671	0.562355	9.16503e-07	3.01732e-05	0.0716813	0.409255	0.75432
7919301		0.439243	0.773488	0.646609	0.856252	0.344314	0.503882	0.0584028	0.439243	0.773488
7919303		0.332207	0.711738	0.0405319	0.258378	0.985116	0.991154	0.0750493	0.332207	0.711738
7919305	PRKAB2	0.350997	0.720662	0.347336	0.665178	0.530513	0.675525	0.0742147	0.350997	0.720662
7919314	FMO5	0.00221741	0.184303	0.645255	0.855255	0.167271	0.306206	0.257227	0.00221741	0.184303
7919326	ACP6	0.995638	0.999091	0.408261	0.709815	0.0160598	0.056124	-0.00360863	0.995638	0.999091
7919340	GJA5	0.62584	0.864214	0.00517138	0.107946	0.0401594	0.109217	0.0479661	0.62584	0.864214
7919347	RNU1-137P	0.984501	0.996336	0.18049	0.500694	0.00337327	0.0178813	-0.00745747	0.984501	0.996336
7919349	RNU1-28P	0.264416	0.664463	0.174222	0.493038	0.14534	0.277737	-0.143943	0.264416	0.664463
7919351	NBPF9	0.714721	0.90215	0.633476	0.849531	0.320841	0.480315	-0.0178736	0.714721	0.90215
7919380		0.409255	0.75432	0.234671	0.562355	9.16503e-07	3.01732e-05	0.0716813	0.409255	0.75432
7919382		0.429053	0.76724	0.35111	0.667838	0.00167858	0.0106469	-0.0884385	0.429053	0.76724
7919384		0.10869	0.526436	0.053764	0.29289	0.00205667	0.0124497	0.149026	0.10869	0.526436
7919386		0.650297	0.876521	0.508792	0.777701	0.939203	0.965004	-0.0305803	0.650297	0.876521
7919390		0.853285	0.95444	0.00358467	0.0953197	0.526571	0.672623	0.0398044	0.853285	0.95444
7919392	RNVU1-10	0.771997	0.925128	0.804922	0.928805	0.0669283	0.158927	-0.0271075	0.771997	0.925128
7919394		0.428852	0.767092	0.0571254	0.301415	0.236253	0.390114	0.0617246	0.428852	0.767092
7919403		0.140567	0.562935	0.50879	0.777701	0.0114244	0.0437254	0.15636	0.140567	0.562935
7919405	RNU1-13P	0.370308	0.732902	0.701666	0.88359	0.00872103	0.0359087	0.110864	0.370308	0.732902
7919407	PPIAL4B	0.160613	0.579172	0.593032	0.827676	0.0349415	0.0982124	-0.0782829	0.160613	0.579172
7919412	NBPF9	0.871179	0.961082	0.922066	0.972918	0.082626	0.185069	-0.00620632	0.871179	0.961082
7919436	PPIAL4B	0.0787274	0.484807	0.0662055	0.321716	0.00147634	0.00971451	-0.196699	0.0787274	0.484807
7919438	NBPF10	0.855295	0.954909	0.589264	0.82565	0.153606	0.288984	-0.00812868	0.855295	0.954909
7919556	RNVU1-15	0.963848	0.989887	0.599446	0.830834	0.0189802	0.0635287	0.00361134	0.963848	0.989887
7919560	RNVU1-15	0.950818	0.984877	0.6553	0.860335	0.0212427	0.0685408	0.00132682	0.950818	0.984877
7919564		0.587893	0.847281	0.507431	0.777349	0.0157998	0.0555171	0.0584036	0.587893	0.847281
7919566		0.171287	0.58872	0.249843	0.577	0.0995451	0.212374	0.106792	0.171287	0.58872
7919568		0.432513	0.769581	0.12852	0.430759	0.660637	0.779017	0.0851937	0.432513	0.769581
7919572		0.615979	0.860324	0.749659	0.904372	3.09046e-05	0.000491854	0.0426154	0.615979	0.860324
7919576	RNU1-28P	0.160667	0.579172	0.12837	0.430385	0.166331	0.305305	-0.175096	0.160667	0.579172
7919578		0.00670869	0.255613	0.87988	0.957762	0.913219	0.94905	0.256245	0.00670869	0.255613
7919580	LOC440570	0.293628	0.684772	0.644333	0.854379	1.10157e-05	0.000221624	0.0513671	0.293628	0.684772
7919582		0.855597	0.954933	0.28851	0.616293	0.000422417	0.00377347	-0.0236941	0.855597	0.954933
7919584	HIST2H2BF	0.0324077	0.39518	0.218323	0.542987	0.000341946	0.00319341	-0.216886	0.0324077	0.39518
7919589	HIST2H3D	0.86594	0.959066	0.0392808	0.255556	0.0137405	0.0502226	-0.019092	0.86594	0.959066
7919591	FAM72B	0.0489857	0.436884	0.583681	0.822216	0.793105	0.874182	-0.370013	0.0489857	0.436884
7919596	LOC440570	0.293628	0.684772	0.644333	0.854379	1.10157e-05	0.000221624	0.0513671	0.293628	0.684772
7919598		0.408873	0.75432	0.182893	0.503032	0.551611	0.693427	0.122066	0.408873	0.75432
7919600		0.211911	0.623114	0.0994492	0.383565	0.109073	0.22697	0.208568	0.211911	0.623114
7919602		0.262848	0.663779	0.139861	0.44641	0.983981	0.990353	0.0847676	0.262848	0.663779
7919604	HIST2H2BF	0.043908	0.424586	0.158371	0.471396	3.40989e-05	0.000535053	0.1571	0.043908	0.424586
7919606	HIST2H2BF	0.40575	0.75255	0.0754522	0.340477	4.41641e-05	0.000659858	-0.0660735	0.40575	0.75255
7919612	HIST2H3D	0.883381	0.964922	0.218246	0.542938	0.00025557	0.00255179	-0.0188758	0.883381	0.964922
7919614	HIST2H3D	0.717552	0.904182	0.064766	0.319006	8.16457e-05	0.00105958	-0.0359488	0.717552	0.904182
7919619	HIST2H2AA3	0.00676949	0.255613	0.068715	0.326138	0.00382837	0.0195927	0.287188	0.00676949	0.255613
7919625	HIST2H2BD	0.100122	0.514347	0.0199926	0.19246	0.0127094	0.047442	0.151333	0.100122	0.514347
7919627	HIST1H4A	0.152956	0.574087	0.00585534	0.11226	0.101109	0.215007	-0.191718	0.152956	0.574087
7919637	HIST2H2BE	0.275784	0.673384	0.011534	0.1479	0.00366705	0.0190231	-0.131395	0.275784	0.673384
7919642	HIST2H2AB	0.110281	0.529254	0.875268	0.955558	0.000980742	0.00715333	0.196483	0.110281	0.529254
7919645	SV2A	0.195685	0.607617	0.00451148	0.102622	0.00755929	0.032392	-0.244667	0.195685	0.607617
7919659	SF3B4	0.845029	0.951755	0.129896	0.432821	0.0309091	0.0896391	0.00832832	0.845029	0.951755
7919669	MTMR11	0.928021	0.980223	0.331856	0.652529	0.931115	0.959982	0.00602937	0.928021	0.980223
7919699	OTUD7B	0.945654	0.984449	0.0569307	0.300824	0.566907	0.705772	-0.00980611	0.945654	0.984449
7919715	ANP32E	0.119459	0.542174	0.846895	0.943973	0.00543108	0.0253995	0.128427	0.119459	0.542174
7919729	APH1A	0.278429	0.67485	0.124129	0.423965	0.266449	0.422536	0.0584266	0.278429	0.67485
7919743	ADAMTSL4-AS1	0.110963	0.529917	0.382484	0.691631	2.87695e-05	0.000469175	0.123547	0.110963	0.529917
7919747		0.00209282	0.182083	0.583536	0.822216	0.0618927	0.149966	0.3682	0.00209282	0.182083
7919749		0.0211817	0.349682	0.148864	0.458593	0.694614	0.804203	0.369372	0.0211817	0.349682
7919751	MCL1	0.1342	0.557497	0.376665	0.687273	0.65389	0.773901	0.178268	0.1342	0.557497
7919761		0.0997716	0.514067	0.396726	0.70274	0.366915	0.526753	0.162704	0.0997716	0.514067
7919763	ENSA	0.072182	0.477187	0.00246642	0.0836126	0.288223	0.445304	-0.117455	0.072182	0.477187
7919778		0.153948	0.575038	0.0821781	0.35344	0.104204	0.219642	0.203601	0.153948	0.575038
7919780	GOLPH3L	0.525256	0.818042	0.911065	0.969268	0.114135	0.234597	-0.0583972	0.525256	0.818042
7919800	CTSS	0.673502	0.885748	0.341983	0.660831	0.837682	0.902243	-0.0546366	0.673502	0.885748
7919815	CTSK	0.564942	0.836758	0.0245289	0.208427	0.523507	0.669909	0.0649641	0.564942	0.836758
7919825	ARNT	0.632361	0.867541	0.0711344	0.331549	0.508602	0.657697	-0.0273485	0.632361	0.867541
7919854		0.327846	0.709015	0.408686	0.709994	0.835516	0.900908	-0.174606	0.327846	0.709015
7919856	CERS2	0.128863	0.552219	0.00149706	0.074575	0.0355304	0.0994704	-0.154071	0.128863	0.552219
7919872	FAM63A	0.760379	0.920265	0.0567427	0.30045	0.524604	0.670975	-0.0406136	0.760379	0.920265
7919888	CDC42SE1	0.0141456	0.309982	0.207088	0.531285	0.00624755	0.0281306	-0.130959	0.0141456	0.309982
7919898	SEMA6C	0.922641	0.97798	0.341188	0.660468	0.00989951	0.039396	-0.000432263	0.922641	0.97798
7919923	LYSMD1	0.00365713	0.213525	0.336817	0.656508	0.00335613	0.017807	-0.158891	0.00365713	0.213525
7919940	VPS72	0.0846408	0.495337	0.933265	0.976716	0.21284	0.362763	-0.0840023	0.0846408	0.495337
7919950	PI4KB	0.411824	0.756402	0.338462	0.657809	0.000826079	0.00627396	-0.0379522	0.411824	0.756402
7919969		0.774963	0.925599	0.177894	0.497424	0.820033	0.891969	0.0248484	0.774963	0.925599
7919971	RFX5	0.0435434	0.423664	0.934549	0.976962	0.516266	0.663547	-0.133061	0.0435434	0.423664
7919984	SELENBP1	0.958455	0.987587	0.168444	0.485541	0.208402	0.356825	0.0132522	0.958455	0.987587
7920000	POGZ	0.547618	0.827523	0.689285	0.877716	0.0616972	0.149651	-0.0228172	0.547618	0.827523
7920025		0.4848	0.796823	0.381936	0.691247	0.129642	0.255597	-0.0585312	0.4848	0.796823
7920027	CELF3	0.890298	0.966877	0.000380804	0.0521769	1.85676e-06	5.28204e-05	0.00779413	0.890298	0.966877
7920047	MRPL9	0.0575791	0.453458	0.285172	0.61358	0.122911	0.246309	-0.14091	0.0575791	0.453458
7920057	TDRKH	0.00813815	0.265087	0.154986	0.467418	0.053212	0.134564	-0.218441	0.00813815	0.265087
7920077	LINGO4	0.147742	0.569172	0.455386	0.742488	0.148143	0.281587	0.118206	0.147742	0.569172
7920082	RORC	0.199618	0.610982	0.297951	0.624021	0.556388	0.697362	0.0983732	0.199618	0.610982
7920100	THEM5	0.0772975	0.483825	0.985988	0.9955	0.932521	0.96086	0.114948	0.0772975	0.483825
7920114	THEM4	0.347629	0.718893	0.303291	0.628652	0.945698	0.968426	-0.0538838	0.347629	0.718893
7920123	S100A10	0.0550018	0.449391	0.107962	0.399149	0.00343346	0.0181204	0.319714	0.0550018	0.449391
7920128	S100A11	0.163681	0.581092	0.00855894	0.131408	0.577908	0.714771	0.201128	0.163681	0.581092
7920135	TCHHL1	0.897579	0.969431	0.137038	0.441724	3.21516e-09	2.88684e-07	-0.0198217	0.897579	0.969431
7920141	TCHH	0.971569	0.992796	0.799849	0.927074	0.0051083	0.0242956	-0.00292882	0.971569	0.992796
7920165	FLG	0.37124	0.733139	0.285597	0.613849	9.50163e-06	0.000197252	0.0600256	0.37124	0.733139
7920178	CRNN	0.0529996	0.444539	0.0661242	0.321716	0.00125797	0.00862919	0.14051	0.0529996	0.444539
7920182	LCE3E	0.284863	0.678597	0.632226	0.848934	9.0362e-10	9.91158e-08	0.0582264	0.284863	0.678597
7920185	LCE3D	0.749053	0.916334	0.172521	0.490416	0.274605	0.430861	0.0270369	0.749053	0.916334
7920191	LCE3A	0.331053	0.711125	0.155853	0.468622	0.630341	0.755277	0.0742184	0.331053	0.711125
7920193	LCE1C	0.702	0.896356	0.800818	0.927351	2.00947e-06	5.64606e-05	0.0188994	0.702	0.896356
7920217	SPRR2G	0.562644	0.835974	0.762014	0.909656	0.833522	0.899778	0.0633879	0.562644	0.835974
7920220	PGLYRP3	0.59295	0.850132	0.691349	0.878844	0.244932	0.399809	0.0376859	0.59295	0.850132
7920228	PGLYRP4	0.0778123	0.484654	0.451609	0.739823	0.000978042	0.00714278	0.142582	0.0778123	0.484654
7920244	S100A8	0.00458047	0.227898	0.156071	0.469009	0.12188	0.244929	0.867579	0.00458047	0.227898
7920252	S100A7	0.201626	0.612519	0.206639	0.53088	0.313709	0.473479	0.145685	0.201626	0.612519
7920256		0.276321	0.673461	0.130371	0.433271	0.492434	0.64328	0.117079	0.276321	0.673461
7920258	S100A6	4.74116e-05	0.0432679	0.733345	0.898171	0.84021	0.903671	0.324179	4.74116e-05	0.0432679
7920264	S100A5	0.133291	0.556213	0.462567	0.74683	0.00302365	0.0164523	0.113391	0.133291	0.556213
7920271	S100A4	0.327623	0.708785	0.312994	0.636878	0.207305	0.355507	0.104541	0.327623	0.708785
7920291	S100A16	0.0617548	0.464228	0.526544	0.789641	0.742795	0.838912	0.177763	0.0617548	0.464228
7920297	S100A14	0.822349	0.942998	0.89637	0.962933	0.0580604	0.143318	0.0124764	0.822349	0.942998
7920303	S100A13	0.62302	0.862859	0.713628	0.890036	0.042581	0.114239	0.0356249	0.62302	0.862859
7920317	ILF2	0.0823174	0.491287	0.806984	0.929866	0.0658162	0.157054	-0.12097	0.0823174	0.491287
7920333		0.815328	0.93986	0.772165	0.914786	0.00046002	0.00401967	-0.0515479	0.815328	0.93986
7920337		0.517887	0.814764	0.494809	0.770799	0.00110026	0.00779335	-0.0446285	0.517887	0.814764
7920341	GATAD2B	0.477085	0.79196	0.0463157	0.275755	6.59312e-05	0.000899654	-0.031668	0.477085	0.79196
7920354	DENND4B	0.602894	0.853818	0.513303	0.780973	0.0241489	0.0751341	-0.0326206	0.602894	0.853818
7920382	CRTC2	0.138521	0.560549	0.441561	0.733363	0.124834	0.24885	0.119376	0.138521	0.560549
7920401	SLC39A1	0.0200932	0.344961	0.0869659	0.361893	0.0913552	0.199566	0.146871	0.0200932	0.344961
7920409	JTB	0.266477	0.66619	0.3239	0.64675	1.18029e-05	0.000232744	-0.0716594	0.266477	0.66619
7920422	RAB13	0.00590305	0.241617	0.0442519	0.269444	7.03921e-05	0.000945259	0.276825	0.00590305	0.241617
7920472	TPM3	0.262038	0.663423	0.0200993	0.192633	0.208301	0.356706	-0.0868222	0.262038	0.663423
7920487	C1orf189	0.095549	0.507903	0.394729	0.700836	0.00112321	0.00791906	0.151759	0.095549	0.507903
7920492	C1orf43	0.147533	0.569056	0.920909	0.972347	1.85662e-06	5.28204e-05	-0.0891658	0.147533	0.569056
7920506	SHE	0.0891523	0.501557	0.145738	0.454031	0.14901	0.28267	0.149536	0.0891523	0.501557
7920515	UBE2Q1	0.30197	0.689884	0.17823	0.497958	0.123503	0.247109	-0.0666233	0.30197	0.689884
7920531	ADAR	0.272937	0.670947	0.0464791	0.276344	0.00228804	0.0134236	-0.0770578	0.272937	0.670947
7920552	KCNN3	0.0119819	0.293363	0.480499	0.76085	0.344118	0.503661	0.331588	0.0119819	0.293363
7920567	PMVK	0.0176716	0.334574	0.521695	0.785797	0.779022	0.864254	0.182533	0.0176716	0.334574
7920575	PBXIP1	0.00215483	0.182083	0.0477346	0.278914	0.258436	0.414264	0.340205	0.00215483	0.182083
7920594	PYGO2	0.691761	0.892515	0.141234	0.447876	0.280615	0.4377	0.0257073	0.691761	0.892515
7920600	SHC1	0.111581	0.530238	0.344512	0.662585	0.0663672	0.158022	0.101994	0.111581	0.530238
7920616	DCST2	0.874874	0.962529	0.0742427	0.338161	0.0138614	0.0504542	-0.0188012	0.874874	0.962529
7920633	DPM3	0.428512	0.767092	0.988906	0.996124	0.0462125	0.121272	0.0430292	0.428512	0.767092
7920642	MUC1	0.28698	0.679987	0.554574	0.807081	0.897713	0.939079	0.0906519	0.28698	0.679987
7920659	KRTCAP2	0.987435	0.996894	0.111179	0.404738	0.000522873	0.004438	0.00503092	0.987435	0.996894
7920664	THBS3	0.808378	0.937415	0.0376613	0.250581	0.422439	0.579159	0.0208659	0.808378	0.937415
7920687	GBAP1	0.00323604	0.207285	0.0105927	0.142074	0.0332699	0.094675	-0.277304	0.00323604	0.207285
7920697	GBA	0.140175	0.562546	0.166342	0.482677	0.0471048	0.123056	-0.126783	0.140175	0.562546
7920707	FAM189B	0.491726	0.800538	0.573659	0.816624	0.000196136	0.00207169	0.0472826	0.491726	0.800538
7920725	SCAMP3	0.740935	0.913161	0.438296	0.730734	0.0064949	0.0289586	-0.0146134	0.740935	0.913161
7920737	CLK2	0.550985	0.829111	0.465943	0.748783	0.98301	0.989909	-0.0332314	0.550985	0.829111
7920744	PKLR	0.826388	0.944309	0.236931	0.564386	0.568806	0.707018	-0.014574	0.826388	0.944309
7920757	RUSC1-AS1	0.49806	0.804611	0.275811	0.604248	0.0855575	0.189643	0.0409903	0.49806	0.804611
7920766	ASH1L	0.615168	0.860308	0.0452284	0.272246	0.00487104	0.0234358	-0.0233961	0.615168	0.860308
7920799	YY1AP1	0.199559	0.61097	0.752451	0.905632	0.00945705	0.0381476	0.0704775	0.199559	0.61097
7920810	GON4L	0.866891	0.959066	0.56344	0.812024	0.808491	0.884261	0.00941687	0.866891	0.959066
7920839	RIT1	0.58143	0.843721	0.105651	0.394698	0.0187779	0.0629935	0.0464978	0.58143	0.843721
7920852	KIAA0907	0.214213	0.624796	0.611564	0.837431	0.420171	0.57696	0.0855169	0.214213	0.624796
7920873	SNORA80E	0.447775	0.777977	0.767144	0.912295	0.468432	0.620632	0.0995532	0.447775	0.777977
7920875	SCARNA4	0.0191248	0.339824	0.197994	0.520936	0.000989588	0.00720318	0.160026	0.0191248	0.339824
7920877	ARHGEF2	0.00304145	0.202582	0.850137	0.945264	0.000893152	0.00667232	-0.226208	0.00304145	0.202582
7920903	SSR2	0.384541	0.740383	0.801832	0.927734	8.48962e-06	0.00018254	-0.0377506	0.384541	0.740383
7920912	UBQLN4	0.597386	0.851994	0.323502	0.646352	0.27629	0.432611	-0.0287906	0.597386	0.851994
7920928	PAQR6	0.970113	0.992418	0.48699	0.765115	0.254415	0.410272	-0.00238461	0.970113	0.992418
7920944	SMG5	0.489033	0.799448	0.968312	0.988679	0.0755691	0.173415	0.0316597	0.489033	0.799448
7920971	C1orf85	0.83787	0.948844	0.583471	0.822216	0.400914	0.558985	0.0161057	0.83787	0.948844
7920984	CCT3	0.047014	0.434579	0.916962	0.971093	0.0244066	0.0757293	-0.134159	0.047014	0.434579
7921003	C1orf61	0.747176	0.916059	0.107793	0.398863	0.545089	0.687995	-0.0434749	0.747176	0.916059
7921012		0.843185	0.951179	0.0785213	0.34725	0.534638	0.679088	-0.0118912	0.843185	0.951179
7921014	MEF2D	0.941704	0.984176	0.000988896	0.067018	4.03795e-09	3.51625e-07	0.0156238	0.941704	0.984176
7921031		0.529997	0.820086	0.3818	0.691247	0.37059	0.530567	-0.10978	0.529997	0.820086
7921033	IQGAP3	0.800782	0.93376	0.124364	0.424121	0.542514	0.685864	0.012461	0.800782	0.93376
7921076	GPATCH4	0.626711	0.864723	0.0523523	0.289416	0.561956	0.701868	-0.0440255	0.626711	0.864723
7921088	NES	0.588091	0.847365	0.0874506	0.362764	0.0134583	0.0494127	0.0395821	0.588091	0.847365
7921099	CRABP2	0.349275	0.719877	0.0383908	0.252854	0.0303954	0.0886	0.0864928	0.349275	0.719877
7921110	ISG20L2	0.810987	0.938244	0.902328	0.96533	0.0676945	0.160096	-0.0107565	0.810987	0.938244
7921121	MRPL24	0.248308	0.651746	0.23959	0.566875	5.17785e-09	4.34311e-07	-0.0554454	0.248308	0.651746
7921133	HDGF	0.624132	0.862864	0.197203	0.520084	0.330697	0.490082	0.0238746	0.624132	0.862864
7921144	SH2D2A	0.75246	0.916911	0.0890635	0.36531	0.956956	0.975121	-0.0319509	0.75246	0.916911
7921155	INSRR	0.704045	0.897272	0.6976	0.881369	0.483839	0.634887	0.0267231	0.704045	0.897272
7921179	ARHGEF11	0.0580639	0.455546	0.140491	0.446829	0.863998	0.917953	0.125649	0.0580639	0.455546
7921222	ETV3L	0.872616	0.961588	0.148744	0.458532	0.00542214	0.0253776	0.00480874	0.872616	0.961588
7921228	ETV3	0.908019	0.972695	0.0500435	0.284288	0.133725	0.261233	-0.00865674	0.908019	0.972695
7921275	FCRL3	0.424116	0.764314	0.551857	0.805805	0.0316286	0.0911926	-0.0465501	0.424116	0.764314
7921319	FCRL1	0.726815	0.907118	0.504327	0.776293	0.00810277	0.0340953	0.0201513	0.726815	0.907118
7921332	CD5L	0.519861	0.815999	0.790811	0.923341	0.00532311	0.0250531	0.0343235	0.519861	0.815999
7921342		0.924626	0.978716	0.3047	0.630543	0.000595801	0.00489635	-0.0171189	0.924626	0.978716
7921344	ELL2	0.987385	0.996894	0.915354	0.970662	0.575206	0.712798	0.00274866	0.987385	0.996894
7921358		0.447836	0.777977	0.465325	0.748582	0.039118	0.107102	0.0770771	0.447836	0.777977
7921360	OR6Y1	0.629776	0.866294	0.296746	0.623126	0.00066505	0.00529972	-0.0473013	0.629776	0.866294
7921445	OR10J3	0.548257	0.827828	0.301458	0.626618	0.814378	0.888402	0.0454149	0.548257	0.827828
7921462	VSIG8	0.10017	0.514379	0.0883509	0.363896	0.325824	0.485069	0.12355	0.10017	0.514379
7921473	CCDC19	0.987772	0.996894	0.0199859	0.19246	0.420818	0.577502	-0.00793105	0.987772	0.996894
7921487	TAGLN2	0.000640043	0.135622	0.0103043	0.140605	0.60684	0.738167	0.455129	0.000640043	0.135622
7921492	IGSF9	0.195802	0.607617	0.152883	0.464488	0.870305	0.922034	-0.0930068	0.195802	0.607617
7921516	SLAMF9	0.453879	0.779349	0.385361	0.693814	0.0176192	0.0601321	0.0483223	0.453879	0.779349
7921526	PIGM	0.15469	0.576172	0.755832	0.907165	0.0830496	0.185644	-0.101981	0.15469	0.576172
7921533	KCNJ10	0.000856288	0.149131	0.706055	0.885771	0.915377	0.950368	-0.362434	0.000856288	0.149131
7921538	IGSF8	0.560359	0.834176	0.0115684	0.1479	0.00255858	0.0146109	0.0436526	0.560359	0.834176
7921552	DCAF8	0.911268	0.973889	0.446913	0.736622	0.254986	0.410949	-0.00364776	0.911268	0.973889
7921571	PEX19	0.826536	0.944309	0.266096	0.594286	0.0128276	0.0477817	-0.00981903	0.826536	0.944309
7921583	COPA	0.0100672	0.277954	0.965144	0.987522	0.00668726	0.029585	-0.232264	0.0100672	0.277954
7921621		0.237613	0.641749	0.365446	0.679455	0.20212	0.34977	-0.207606	0.237613	0.641749
7921637	CD84	0.451593	0.778564	0.700522	0.883002	0.167897	0.307004	-0.0935238	0.451593	0.778564
7921667	CD48	0.674099	0.885854	0.278076	0.606819	0.267189	0.423354	0.023727	0.674099	0.885854
7921713	F11R	0.398587	0.749077	0.0356343	0.244027	0.0108935	0.0422249	0.0600164	0.398587	0.749077
7921738	USF1	0.159271	0.578578	0.28295	0.61149	0.287509	0.444597	-0.0806031	0.159271	0.578578
7921752	ARHGAP30	0.314625	0.698374	0.826194	0.936134	0.00657408	0.0292203	0.0725819	0.314625	0.698374
7921773	PVRL4	0.523516	0.817355	0.327645	0.649173	0.00033466	0.0031395	0.0391819	0.523516	0.817355
7921786	PFDN2	0.453899	0.779349	0.871154	0.954271	0.000121576	0.00144241	0.0430543	0.453899	0.779349
7921793	DEDD	0.939704	0.983459	0.0896358	0.366298	0.0527772	0.133746	-0.00526908	0.939704	0.983459
7921806	B4GALT3	0.188034	0.600524	0.0424463	0.263829	0.000570409	0.00474148	-0.0762883	0.188034	0.600524
7921821	ADAMTS4	0.477925	0.792489	0.00266631	0.0861117	0.148716	0.282229	-0.0792765	0.477925	0.792489
7921834	APOA2	0.157413	0.577476	0.413171	0.713751	0.00586419	0.0268388	0.0792003	0.157413	0.577476
[truncated: 31,298 more rows]
