# Supplementary material for: Transcriptomics identifies STAT3 as a key regulator of hippocampal gene expression and anhedonia during withdrawal from chronic alcohol exposure
Source: Transl Psychiatry. 2021 May 20;11:298. doi: 10.1038/s41398-021-01421-8 (PMC8170676; doi:10.1038/s41398-021-01421-8)
Supplement: Supplementary file 6 — Supplementary Table S5 [file 41398_2021_1421_MOESM6_ESM.xlsx]

## Sheet: Sheet1
All samples																							Control																							AUD-BAL
Correlations																							Correlations																							Correlations
		Dx	Age	Sex	PMI	pH	BAL	LiverClass	BMI	TotalDrinkingYrs	EtOHdailyuse	DrinksPerwk	Packyrs	COD	AgeofOnset	TNFRSF1	STAT3	SOCS3	GFAP	TIMP1	OSMR				Dx	Age	Sex	PMI	pH	BAL	LiverClass	BMI	TotalDrinkingYrs	EtOHdailyuse	DrinksPerwk	Packyrs	COD	AgeofOnset	TNFRSF1	STAT3	SOCS3	GFAP	TIMP1	OSMR				Dx	Age
Dx	Pearson Correlation	1	-0.006	-0.115	0.13	0.009	0.324	0.187	-0.334	-0.003	.619**	.527**	0.233	-0.231	-0.01	0.039	0.339	.383*	0.135	.393*	.404*		Dx	Pearson Correlation	.a	.a	.a	.a	.a	.a	.a	.a	.a	.a	.a	.a	.a	.a	.a	.a	.a	.a	.a	.a		Dx	Pearson Correlation	.a	.a
	Sig. (2-tailed)		0.975	0.524	0.47	0.96	0.071	0.297	0.057	0.987	0	0.002	0.233	0.196	0.955	0.828	0.054	0.028	0.453	0.024	0.02			Sig. (2-tailed)		.	.	.	.	.	.	.	.	.	.	.	.	.	.	.	.	.	.	.			Sig. (2-tailed)		.
	N	33	33	33	33	33	32	33	33	32	32	32	28	33	32	33	33	33	33	33	33			N	13	13	13	13	13	12	13	13	12	12	12	10	13	12	13	13	13	13	13	13			N	7	7
Age	Pearson Correlation	-0.006	1	-.360*	0.121	-0.095	-.410*	0.238	-0.099	.804**	-0.057	-0.074	-0.041	0.232	0.223	-0.015	0.151	0.111	-0.011	0.005	0.173		Age	Pearson Correlation	.a	1	-0.154	-0.015	-0.412	.a	-0.029	0.031	.692*	0.282	0.2	-0.316	-0.059	0.154	0.015	0.369	0.202	0.017	0.435	0.33		Age	Pearson Correlation	.a	1
	Sig. (2-tailed)	0.975		0.04	0.502	0.598	0.02	0.182	0.584	0	0.756	0.688	0.836	0.194	0.22	0.934	0.401	0.538	0.953	0.977	0.336			Sig. (2-tailed)	.		0.615	0.96	0.161	.	0.925	0.921	0.013	0.374	0.532	0.373	0.849	0.633	0.962	0.214	0.509	0.957	0.137	0.27			Sig. (2-tailed)	.
	N	33	33	33	33	33	32	33	33	32	32	32	28	33	32	33	33	33	33	33	33			N	13	13	13	13	13	12	13	13	12	12	12	10	13	12	13	13	13	13	13	13			N	7	7
Sex	Pearson Correlation	-0.115	-.360*	1	0.075	.378*	0.196	-0.042	0.092	-0.181	0.038	0.092	-0.012	0.152	-.404*	-0.19	-0.344	-0.297	-0.006	0.002	-.380*		Sex	Pearson Correlation	.a	-0.154	1	0.115	.654*	.a	0.272	0.105	-0.136	-0.272	-0.263	0.266	0.136	-0.043	-0.322	-0.552	-0.005	0.05	-0.269	-0.519		Sex	Pearson Correlation	.a	-.759*
	Sig. (2-tailed)	0.524	0.04		0.678	0.03	0.283	0.817	0.609	0.321	0.837	0.617	0.95	0.398	0.022	0.291	0.05	0.093	0.973	0.99	0.029			Sig. (2-tailed)	.	0.615		0.709	0.015	.	0.369	0.732	0.674	0.393	0.408	0.457	0.659	0.894	0.284	0.051	0.987	0.871	0.374	0.069			Sig. (2-tailed)	.	0.048
	N	33	33	33	33	33	32	33	33	32	32	32	28	33	32	33	33	33	33	33	33			N	13	13	13	13	13	12	13	13	12	12	12	10	13	12	13	13	13	13	13	13			N	7	7
PMI	Pearson Correlation	0.13	0.121	0.075	1	.401*	0.109	-0.17	-0.28	0.178	0.13	0.07	-0.073	.344*	0.049	-0.071	-0.121	-0.19	0.152	0.025	-0.207		PMI	Pearson Correlation	.a	-0.015	0.115	1	0.328	.a	-0.19	-0.061	0.155	-0.152	-0.105	-0.521	0.543	0	-0.417	-0.283	-0.292	-0.401	-0.349	-0.361		PMI	Pearson Correlation	.a	-0.296
	Sig. (2-tailed)	0.47	0.502	0.678		0.021	0.551	0.344	0.114	0.33	0.478	0.703	0.713	0.05	0.792	0.694	0.503	0.289	0.398	0.888	0.249			Sig. (2-tailed)	.	0.96	0.709		0.275	.	0.533	0.842	0.63	0.638	0.746	0.122	0.055	1	0.157	0.348	0.333	0.175	0.243	0.226			Sig. (2-tailed)	.	0.519
	N	33	33	33	33	33	32	33	33	32	32	32	28	33	32	33	33	33	33	33	33			N	13	13	13	13	13	12	13	13	12	12	12	10	13	12	13	13	13	13	13	13			N	7	7
pH	Pearson Correlation	0.009	-0.095	.378*	.401*	1	0.212	0.111	-0.068	-0.011	0.075	0.088	0.157	-0.02	0.092	-.407*	-.583**	-.485**	0.1	-.399*	-.571**		pH	Pearson Correlation	.a	-0.412	.654*	0.328	1	.a	0.364	0.154	-0.164	-0.151	-0.076	0.305	-0.095	-0.039	-0.527	-.775**	-0.342	-0.223	-.685**	-.706**		pH	Pearson Correlation	.a	0.364
	Sig. (2-tailed)	0.96	0.598	0.03	0.021		0.244	0.54	0.708	0.953	0.682	0.631	0.426	0.913	0.618	0.019	0	0.004	0.58	0.021	0.001			Sig. (2-tailed)	.	0.161	0.015	0.275		.	0.221	0.616	0.611	0.64	0.814	0.392	0.758	0.903	0.064	0.002	0.253	0.464	0.01	0.007			Sig. (2-tailed)	.	0.422
	N	33	33	33	33	33	32	33	33	32	32	32	28	33	32	33	33	33	33	33	33			N	13	13	13	13	13	12	13	13	12	12	12	10	13	12	13	13	13	13	13	13			N	7	7
BAL	Pearson Correlation	0.324	-.410*	0.196	0.109	0.212	1	.364*	0.064	-0.275	.546**	.579**	-0.035	-0.235	-0.095	-0.093	-0.033	-0.101	0.24	0.219	-0.06		BAL	Pearson Correlation	.a	.a	.a	.a	.a	.a	.a	.a	.a	.a	.a	.a	.a	.a	.a	.a	.a	.a	.a	.a		BAL	Pearson Correlation	.a	-0.134
	Sig. (2-tailed)	0.071	0.02	0.283	0.551	0.244		0.041	0.729	0.134	0.001	0.001	0.861	0.196	0.613	0.611	0.856	0.581	0.185	0.227	0.744			Sig. (2-tailed)	.	.	.	.	.		.	.	.	.	.	.	.	.	.	.	.	.	.	.			Sig. (2-tailed)	.	0.775
	N	32	32	32	32	32	32	32	32	31	31	31	28	32	31	32	32	32	32	32	32			N	12	12	12	12	12	12	12	12	11	11	11	10	12	11	12	12	12	12	12	12			N	7	7
LiverClass	Pearson Correlation	0.187	0.238	-0.042	-0.17	0.111	.364*	1	0.01	0.079	0.241	0.276	0.248	-0.008	0.187	-0.075	0.016	0.165	-0.01	0.127	0.125		LiverClass	Pearson Correlation	.a	-0.029	0.272	-0.19	0.364	.a	1	-0.355	-0.412	-0.295	-0.288	.670*	-0.521	.753**	-0.117	-0.285	-0.371	-0.09	-0.33	-0.274		LiverClass	Pearson Correlation	.a	0.605
	Sig. (2-tailed)	0.297	0.182	0.817	0.344	0.54	0.041		0.954	0.667	0.184	0.127	0.204	0.963	0.306	0.678	0.932	0.36	0.958	0.481	0.487			Sig. (2-tailed)	.	0.925	0.369	0.533	0.221	.		0.234	0.183	0.352	0.364	0.034	0.068	0.005	0.705	0.345	0.212	0.77	0.27	0.365			Sig. (2-tailed)	.	0.15
	N	33	33	33	33	33	32	33	33	32	32	32	28	33	32	33	33	33	33	33	33			N	13	13	13	13	13	12	13	13	12	12	12	10	13	12	13	13	13	13	13	13			N	7	7
BMI	Pearson Correlation	-0.334	-0.099	0.092	-0.28	-0.068	0.064	0.01	1	-0.031	-0.008	0.08	-.598**	-0.096	-0.19	-0.074	-0.049	0.033	-0.139	0.025	-0.017		BMI	Pearson Correlation	.a	0.031	0.105	-0.061	0.154	.a	-0.355	1	0.187	0.171	0.181	-.665*	-0.386	-0.275	0.056	0.195	.572*	0.194	0.336	0.304		BMI	Pearson Correlation	.a	0.531
	Sig. (2-tailed)	0.057	0.584	0.609	0.114	0.708	0.729	0.954		0.867	0.963	0.665	0.001	0.595	0.298	0.684	0.786	0.854	0.441	0.889	0.927			Sig. (2-tailed)	.	0.921	0.732	0.842	0.616	.	0.234		0.561	0.596	0.574	0.036	0.193	0.387	0.855	0.523	0.041	0.525	0.262	0.313			Sig. (2-tailed)	.	0.22
	N	33	33	33	33	33	32	33	33	32	32	32	28	33	32	33	33	33	33	33	33			N	13	13	13	13	13	12	13	13	12	12	12	10	13	12	13	13	13	13	13	13			N	7	7
TotalDrinkingYrs	Pearson Correlation	-0.003	.804**	-0.181	0.178	-0.011	-0.275	0.079	-0.031	1	0.017	0.017	-0.149	0.311	-0.219	-0.144	0.006	-0.015	-0.165	-0.002	0.072		TotalDrinkingYrs	Pearson Correlation	.a	.692*	-0.136	0.155	-0.164	.a	-0.412	0.187	1	0.383	0.303	-.684*	0.21	-0.433	-0.179	0.041	-0.034	-0.464	0.151	0.141		TotalDrinkingYrs	Pearson Correlation	.a	.885**
	Sig. (2-tailed)	0.987	0	0.321	0.33	0.953	0.134	0.667	0.867		0.926	0.926	0.458	0.084	0.229	0.433	0.974	0.937	0.367	0.99	0.695			Sig. (2-tailed)	.	0.013	0.674	0.63	0.611	.	0.183	0.561		0.245	0.365	0.042	0.512	0.16	0.578	0.899	0.916	0.129	0.639	0.662			Sig. (2-tailed)	.	0.008
	N	32	32	32	32	32	31	32	32	32	31	31	27	32	32	32	32	32	32	32	32			N	12	12	12	12	12	11	12	12	12	11	11	9	12	12	12	12	12	12	12	12			N	7	7
EtOHdailyuse	Pearson Correlation	.619**	-0.057	0.038	0.13	0.075	.546**	0.241	-0.008	0.017	1	.979**	0.057	-0.26	-0.17	-0.072	0.189	0.183	0.133	0.219	0.219		EtOHdailyuse	Pearson Correlation	.a	0.282	-0.272	-0.152	-0.151	.a	-0.295	0.171	0.383	1	.977**	-0.164	-0.066	-0.3	-0.153	0.088	-0.234	-0.262	0.047	0.038		EtOHdailyuse	Pearson Correlation	.a	0.211
	Sig. (2-tailed)	0	0.756	0.837	0.478	0.682	0.001	0.184	0.963	0.926		0	0.774	0.151	0.36	0.695	0.301	0.316	0.467	0.229	0.229			Sig. (2-tailed)	.	0.374	0.393	0.638	0.64	.	0.352	0.596	0.245		0	0.65	0.838	0.37	0.634	0.785	0.463	0.411	0.885	0.907			Sig. (2-tailed)	.	0.65
	N	32	32	32	32	32	31	32	32	31	32	32	28	32	31	32	32	32	32	32	32			N	12	12	12	12	12	11	12	12	11	12	12	10	12	11	12	12	12	12	12	12			N	7	7
DrinksPerwk	Pearson Correlation	.527**	-0.074	0.092	0.07	0.088	.579**	0.276	0.08	0.017	.979**	1	0.018	-0.228	-0.211	-0.106	0.144	0.134	0.102	0.186	0.166		DrinksPerwk	Pearson Correlation	.a	0.2	-0.263	-0.105	-0.076	.a	-0.288	0.181	0.303	.977**	1	-0.098	-0.042	-0.284	-0.084	0.116	-0.248	-0.228	0.048	0.036		DrinksPerwk	Pearson Correlation	.a	0.233
	Sig. (2-tailed)	0.002	0.688	0.617	0.703	0.631	0.001	0.127	0.665	0.926	0		0.926	0.209	0.254	0.563	0.43	0.463	0.578	0.309	0.363			Sig. (2-tailed)	.	0.532	0.408	0.746	0.814	.	0.364	0.574	0.365	0		0.788	0.896	0.398	0.796	0.72	0.437	0.475	0.883	0.911			Sig. (2-tailed)	.	0.614
	N	32	32	32	32	32	31	32	32	31	32	32	28	32	31	32	32	32	32	32	32			N	12	12	12	12	12	11	12	12	11	12	12	10	12	11	12	12	12	12	12	12			N	7	7
Packyrs	Pearson Correlation	0.233	-0.041	-0.012	-0.073	0.157	-0.035	0.248	-.598**	-0.149	0.057	0.018	1	-0.152	0.18	0.335	0.173	0.211	0.189	0.153	0.215		Packyrs	Pearson Correlation	.a	-0.316	0.266	-0.521	0.305	.a	.670*	-.665*	-.684*	-0.164	-0.098	1	-0.4	0.467	0.305	-0.235	-0.259	0.082	-0.308	-0.366		Packyrs	Pearson Correlation	.a	-0.102
	Sig. (2-tailed)	0.233	0.836	0.95	0.713	0.426	0.861	0.204	0.001	0.458	0.774	0.926		0.441	0.368	0.081	0.379	0.281	0.334	0.437	0.272			Sig. (2-tailed)	.	0.373	0.457	0.122	0.392	.	0.034	0.036	0.042	0.65	0.788		0.252	0.205	0.392	0.513	0.471	0.822	0.387	0.298			Sig. (2-tailed)	.	0.848
	N	28	28	28	28	28	28	28	28	27	28	28	28	28	27	28	28	28	28	28	28			N	10	10	10	10	10	10	10	10	9	10	10	10	10	9	10	10	10	10	10	10			N	6	6
COD	Pearson Correlation	-0.231	0.232	0.152	.344*	-0.02	-0.235	-0.008	-0.096	0.311	-0.26	-0.228	-0.152	1	-0.088	0.024	-0.164	-0.026	-0.088	0.005	-0.179		COD	Pearson Correlation	.a	-0.059	0.136	0.543	-0.095	.a	-0.521	-0.386	0.21	-0.066	-0.042	-0.4	1	-0.381	-0.189	-0.208	-0.229	-0.246	-0.204	-0.352		COD	Pearson Correlation	.a	0.416
	Sig. (2-tailed)	0.196	0.194	0.398	0.05	0.913	0.196	0.963	0.595	0.084	0.151	0.209	0.441		0.634	0.893	0.362	0.884	0.625	0.98	0.319			Sig. (2-tailed)	.	0.849	0.659	0.055	0.758	.	0.068	0.193	0.512	0.838	0.896	0.252		0.221	0.535	0.495	0.452	0.418	0.504	0.238			Sig. (2-tailed)	.	0.353
	N	33	33	33	33	33	32	33	33	32	32	32	28	33	32	33	33	33	33	33	33			N	13	13	13	13	13	12	13	13	12	12	12	10	13	12	13	13	13	13	13	13			N	7	7
AgeofOnset	Pearson Correlation	-0.01	0.223	-.404*	0.049	0.092	-0.095	0.187	-0.19	-0.219	-0.17	-0.211	0.18	-0.088	1	0.099	0	0.037	-0.034	-0.272	-0.001		AgeofOnset	Pearson Correlation	.a	0.154	-0.043	0	-0.039	.a	.753**	-0.275	-0.433	-0.3	-0.284	0.467	-0.381	1	0.017	0.139	0.04	0.038	0.003	-0.002		AgeofOnset	Pearson Correlation	.a	-0.092
	Sig. (2-tailed)	0.955	0.22	0.022	0.792	0.618	0.613	0.306	0.298	0.229	0.36	0.254	0.368	0.634		0.591	0.998	0.84	0.852	0.132	0.996			Sig. (2-tailed)	.	0.633	0.894	1	0.903	.	0.005	0.387	0.16	0.37	0.398	0.205	0.221		0.959	0.667	0.903	0.907	0.992	0.994			Sig. (2-tailed)	.	0.844
	N	32	32	32	32	32	31	32	32	32	31	31	27	32	32	32	32	32	32	32	32			N	12	12	12	12	12	11	12	12	12	11	11	9	12	12	12	12	12	12	12	12			N	7	7
TNFRSF1	Pearson Correlation	0.039	-0.015	-0.19	-0.071	-.407*	-0.093	-0.075	-0.074	-0.144	-0.072	-0.106	0.335	0.024	0.099	1	.777**	.523**	0.33	.573**	.673**		TNFRSF1	Pearson Correlation	.a	0.015	-0.322	-0.417	-0.527	.a	-0.117	0.056	-0.179	-0.153	-0.084	0.305	-0.189	0.017	1	.806**	0.451	0.547	.716**	.709**		TNFRSF1	Pearson Correlation	.a	-0.593
	Sig. (2-tailed)	0.828	0.934	0.291	0.694	0.019	0.611	0.678	0.684	0.433	0.695	0.563	0.081	0.893	0.591		0	0.002	0.061	0	0			Sig. (2-tailed)	.	0.962	0.284	0.157	0.064	.	0.705	0.855	0.578	0.634	0.796	0.392	0.535	0.959		0.001	0.122	0.053	0.006	0.007			Sig. (2-tailed)	.	0.161
	N	33	33	33	33	33	32	33	33	32	32	32	28	33	32	33	33	33	33	33	33			N	13	13	13	13	13	12	13	13	12	12	12	10	13	12	13	13	13	13	13	13			N	7	7
STAT3	Pearson Correlation	0.339	0.151	-0.344	-0.121	-.583**	-0.033	0.016	-0.049	0.006	0.189	0.144	0.173	-0.164	0	.777**	1	.746**	0.11	.772**	.922**		STAT3	Pearson Correlation	.a	0.369	-0.552	-0.283	-.775**	.a	-0.285	0.195	0.041	0.088	0.116	-0.235	-0.208	0.139	.806**	1	.567*	0.441	.919**	.921**		STAT3	Pearson Correlation	.a	-0.287
	Sig. (2-tailed)	0.054	0.401	0.05	0.503	0	0.856	0.932	0.786	0.974	0.301	0.43	0.379	0.362	0.998	0		0	0.544	0	0			Sig. (2-tailed)	.	0.214	0.051	0.348	0.002	.	0.345	0.523	0.899	0.785	0.72	0.513	0.495	0.667	0.001		0.043	0.132	0	0			Sig. (2-tailed)	.	0.533
	N	33	33	33	33	33	32	33	33	32	32	32	28	33	32	33	33	33	33	33	33			N	13	13	13	13	13	12	13	13	12	12	12	10	13	12	13	13	13	13	13	13			N	7	7
SOCS3	Pearson Correlation	.383*	0.111	-0.297	-0.19	-.485**	-0.101	0.165	0.033	-0.015	0.183	0.134	0.211	-0.026	0.037	.523**	.746**	1	-0.012	.738**	.893**		SOCS3	Pearson Correlation	.a	0.202	-0.005	-0.292	-0.342	.a	-0.371	.572*	-0.034	-0.234	-0.248	-0.259	-0.229	0.04	0.451	.567*	1	.673*	.711**	.563*		SOCS3	Pearson Correlation	.a	-0.226
	Sig. (2-tailed)	0.028	0.538	0.093	0.289	0.004	0.581	0.36	0.854	0.937	0.316	0.463	0.281	0.884	0.84	0.002	0		0.949	0	0			Sig. (2-tailed)	.	0.509	0.987	0.333	0.253	.	0.212	0.041	0.916	0.463	0.437	0.471	0.452	0.903	0.122	0.043		0.012	0.006	0.045			Sig. (2-tailed)	.	0.626
	N	33	33	33	33	33	32	33	33	32	32	32	28	33	32	33	33	33	33	33	33			N	13	13	13	13	13	12	13	13	12	12	12	10	13	12	13	13	13	13	13	13			N	7	7
GFAP	Pearson Correlation	0.135	-0.011	-0.006	0.152	0.1	0.24	-0.01	-0.139	-0.165	0.133	0.102	0.189	-0.088	-0.034	0.33	0.11	-0.012	1	0.18	0.066		GFAP	Pearson Correlation	.a	0.017	0.05	-0.401	-0.223	.a	-0.09	0.194	-0.464	-0.262	-0.228	0.082	-0.246	0.038	0.547	0.441	.673*	1	0.492	0.361		GFAP	Pearson Correlation	.a	-0.259
	Sig. (2-tailed)	0.453	0.953	0.973	0.398	0.58	0.185	0.958	0.441	0.367	0.467	0.578	0.334	0.625	0.852	0.061	0.544	0.949		0.315	0.715			Sig. (2-tailed)	.	0.957	0.871	0.175	0.464	.	0.77	0.525	0.129	0.411	0.475	0.822	0.418	0.907	0.053	0.132	0.012		0.088	0.225			Sig. (2-tailed)	.	0.576
	N	33	33	33	33	33	32	33	33	32	32	32	28	33	32	33	33	33	33	33	33			N	13	13	13	13	13	12	13	13	12	12	12	10	13	12	13	13	13	13	13	13			N	7	7
TIMP1	Pearson Correlation	.393*	0.005	0.002	0.025	-.399*	0.219	0.127	0.025	-0.002	0.219	0.186	0.153	0.005	-0.272	.573**	.772**	.738**	0.18	1	.766**		TIMP1	Pearson Correlation	.a	0.435	-0.269	-0.349	-.685**	.a	-0.33	0.336	0.151	0.047	0.048	-0.308	-0.204	0.003	.716**	.919**	.711**	0.492	1	.923**		TIMP1	Pearson Correlation	.a	-0.187
	Sig. (2-tailed)	0.024	0.977	0.99	0.888	0.021	0.227	0.481	0.889	0.99	0.229	0.309	0.437	0.98	0.132	0	0	0	0.315		0			Sig. (2-tailed)	.	0.137	0.374	0.243	0.01	.	0.27	0.262	0.639	0.885	0.883	0.387	0.504	0.992	0.006	0	0.006	0.088		0			Sig. (2-tailed)	.	0.687
	N	33	33	33	33	33	32	33	33	32	32	32	28	33	32	33	33	33	33	33	33			N	13	13	13	13	13	12	13	13	12	12	12	10	13	12	13	13	13	13	13	13			N	7	7
OSMR	Pearson Correlation	.404*	0.173	-.380*	-0.207	-.571**	-0.06	0.125	-0.017	0.072	0.219	0.166	0.215	-0.179	-0.001	.673**	.922**	.893**	0.066	.766**	1		OSMR	Pearson Correlation	.a	0.33	-0.519	-0.361	-.706**	.a	-0.274	0.304	0.141	0.038	0.036	-0.366	-0.352	-0.002	.709**	.921**	.563*	0.361	.923**	1		OSMR	Pearson Correlation	.a	-0.253
	Sig. (2-tailed)	0.02	0.336	0.029	0.249	0.001	0.744	0.487	0.927	0.695	0.229	0.363	0.272	0.319	0.996	0	0	0	0.715	0				Sig. (2-tailed)	.	0.27	0.069	0.226	0.007	.	0.365	0.313	0.662	0.907	0.911	0.298	0.238	0.994	0.007	0	0.045	0.225	0				Sig. (2-tailed)	.	0.584
	N	33	33	33	33	33	32	33	33	32	32	32	28	33	32	33	33	33	33	33	33			N	13	13	13	13	13	12	13	13	12	12	12	10	13	12	13	13	13	13	13	13			N	7	7
** Correlation is significant at the 0.01 level (2-tailed).																							* Correlation is significant at the 0.05 level (2-tailed).																							* Correlation is significant at the 0.05 level (2-tailed).
* Correlation is significant at the 0.05 level (2-tailed).																							** Correlation is significant at the 0.01 level (2-tailed).																							** Correlation is significant at the 0.01 level (2-tailed).
																							a Cannot be computed because at least one of the variables is constant.																							a Cannot be computed because at least one of the variables is constant.
[truncated: 40 more columns]
